# Supplementary material for: Efficient Purification of Cowpea Chlorotic Mottle Virus by a Novel Peptide Aptamer
Source: Viruses. 2023 Mar 7;15(3):697. doi: 10.3390/v15030697 (PMC10051510; doi:10.3390/v15030697)
Supplement: Supplementary file 1 [file viruses-15-00697-s001.zip]

Archive with 3 entries (3 files):
- BAM-CCMV-29-81 partial acidic hydrolysis.dat
- BAM-CCMV-29-81 tryptic digestion.dat
- viruses-2211385-suppl-conv.pdf
