# Supplementary material for: Efficient Purification of Cowpea Chlorotic Mottle Virus by a Novel Peptide Aptamer
Source: Viruses. 2023 Mar 7;15(3):697. doi: 10.3390/v15030697 (PMC10051510; doi:10.3390/v15030697)
Supplement: Supplementary file 1 [file viruses-15-00697-s001.zip › BAM-CCMV-29-81 partial acidic hydrolysis.dat]

798.61 5858
798.62 5875
798.63 5710
798.64 5583
798.65 5491
798.66 5496
798.67 5470
798.68 5313
798.69 5235
798.70 5156
798.71 5158
798.72 5118
798.73 5069
798.74 4835
798.75 4821
798.76 4890
798.77 4962
798.78 4725
798.79 4644
798.80 4932
798.81 5170
798.82 5089
798.83 5046
798.84 4994
798.85 5185
798.86 5276
798.87 5065
798.88 5078
798.89 5155
798.90 4925
798.91 4699
798.92 4669
798.93 4725
798.94 4938
798.95 5255
798.96 5186
798.97 5034
798.98 5145
798.99 5320
799.00 5303
799.01 5166
799.02 5193
799.03 5174
799.04 5309
799.05 5350
799.06 5385
799.07 5222
799.08 5386
799.09 5558
799.10 5375
799.11 5185
799.12 5304
799.12 5469
799.13 5524
799.14 5298
799.15 5211
799.16 5261
799.17 5331
799.18 5469
799.19 5567
799.20 5738
799.21 5950
799.22 5846
799.23 5625
799.24 5622
799.25 6049
799.26 6156
799.27 6176
799.28 6229
799.29 6172
799.30 6049
799.31 5971
799.32 6057
799.33 6148
799.34 6205
799.35 6161
799.36 6175
799.37 6273
799.38 6404
799.39 6688
799.40 7250
799.41 7367
799.42 7424
799.43 7212
799.44 7004
799.45 6865
799.46 6613
799.47 6345
799.48 6703
799.49 6779
799.50 6677
799.51 6504
799.52 6148
799.53 6213
799.54 6453
799.55 6510
799.56 6392
799.57 6133
799.58 5948
799.59 5779
799.60 5536
799.61 5267
799.62 5263
799.63 5209
799.64 5011
799.65 4978
799.66 5280
799.67 5353
799.68 5371
799.69 5635
799.70 5873
799.71 5626
799.72 5275
799.73 5221
799.74 4958
799.75 4748
799.75 4698
799.76 4632
799.77 4666
799.78 4941
799.79 4997
799.80 4887
799.81 4880
799.82 5103
799.83 5297
799.84 5307
799.85 5400
799.86 5265
799.87 5114
799.88 5176
799.89 5182
799.90 4963
799.91 4833
799.92 4782
799.93 4732
799.94 4907
799.95 5030
799.96 4903
799.97 4915
799.98 4775
799.99 4857
800.00 4888
800.01 4979
800.02 4969
800.03 4841
800.04 4896
800.05 5080
800.06 5241
800.07 5320
800.08 5354
800.09 5661
800.10 5696
800.11 5337
800.12 5235
800.13 5308
800.14 5356
800.15 5423
800.16 5493
800.17 5631
800.18 5530
800.19 5373
800.20 5586
800.21 5783
800.22 5735
800.23 5602
800.24 5444
800.25 5492
800.26 5390
800.27 5350
800.28 5591
800.29 5815
800.30 5963
800.31 6213
800.32 6238
800.33 6216
800.34 6213
800.35 6231
800.36 6036
800.37 6194
800.38 6559
800.39 6751
800.39 6579
800.40 6499
800.41 6323
800.42 6381
800.43 6498
800.44 6331
800.45 6285
800.46 6218
800.47 6068
800.48 6075
800.49 6403
800.50 6906
800.51 6872
800.52 6768
800.53 6423
800.54 6215
800.55 6076
800.56 6209
800.57 6306
800.58 6239
800.59 6075
800.60 6123
800.61 5941
800.62 5857
800.63 5926
800.64 5717
800.65 5451
800.66 5527
800.67 5417
800.68 5027
800.69 4832
800.70 5009
800.71 5150
800.72 5056
800.73 4978
800.74 5108
800.75 5211
800.76 4853
800.77 4811
800.78 4741
800.79 4815
800.80 4686
800.81 4915
800.82 4831
800.83 4638
800.84 4607
800.85 4636
800.86 4611
800.87 4752
800.88 4892
800.89 5015
800.90 4957
800.91 4870
800.92 5101
800.93 5278
800.94 5166
800.95 5039
800.96 5079
800.97 4774
800.98 4544
800.99 4774
801.00 4915
801.01 4995
801.02 4891
801.03 4790
801.04 4809
801.05 4645
801.06 4724
801.06 4893
801.07 4991
801.08 5041
801.09 5125
801.10 5212
801.11 5012
801.12 5058
801.13 5158
801.14 5221
801.15 5411
801.16 5538
801.17 5698
801.18 5830
801.19 5686
801.20 5381
801.21 5313
801.22 5679
801.23 5881
801.24 5730
801.25 5616
801.26 5732
801.27 5762
801.28 5452
801.29 5415
801.30 5769
801.31 6050
801.32 6118
801.33 6077
801.34 5996
801.35 6315
801.36 6500
801.37 6386
801.38 6713
801.39 7105
801.40 6825
801.41 6645
801.42 6594
801.43 6650
801.44 6596
801.45 6865
801.46 6854
801.47 6974
801.48 6905
801.49 6767
801.50 6604
801.51 6218
801.52 5985
801.53 6157
801.54 6090
801.55 5809
801.56 5782
801.57 6030
801.58 5813
801.59 5596
801.60 5491
801.61 5298
801.62 5180
801.63 5210
801.64 5420
801.65 5620
801.66 5771
801.67 5769
801.68 5385
801.69 5075
801.70 4889
801.71 4975
801.72 5020
801.73 4873
801.74 4981
801.74 5224
801.75 5227
801.76 5190
801.77 5307
801.78 5451
801.79 5489
801.80 5566
801.81 5312
801.82 5046
801.83 4978
801.84 5055
801.85 5133
801.86 4994
801.87 4823
801.88 4927
801.89 5154
801.90 5447
801.91 5532
801.92 5565
801.93 5572
801.94 5508
801.95 5570
801.96 5436
801.97 5186
801.98 5341
801.99 5160
802.00 4848
802.01 4809
802.02 4804
802.03 4664
802.04 4593
802.05 4552
802.06 4888
802.07 5230
802.08 5414
802.09 5560
802.10 5596
802.11 5537
802.12 5582
802.13 5586
802.14 5401
802.15 5227
802.16 5377
802.17 5475
802.18 5548
802.19 5444
802.20 5616
802.21 5667
802.22 5612
802.23 5425
802.24 5130
802.25 5170
802.26 5436
802.27 5712
802.28 5866
802.29 5850
802.30 5845
802.31 6010
802.32 6052
802.33 5950
802.34 5823
802.35 5825
802.36 5866
802.37 5963
802.38 6371
802.39 6595
802.40 6317
802.41 6081
802.42 6318
802.43 6379
802.44 6602
802.44 6685
802.45 6572
802.46 6579
802.47 6652
802.48 6495
802.49 6193
802.50 5792
802.51 5905
802.52 5987
802.53 5794
802.54 5593
802.55 5486
802.56 5479
802.57 5316
802.58 5301
802.59 5409
802.60 5265
802.61 5067
802.62 5047
802.63 5223
802.64 5089
802.65 5082
802.66 5311
802.67 5470
802.68 5271
802.69 4963
802.70 4773
802.71 4866
802.72 4998
802.73 5068
802.74 5049
802.75 5048
802.76 5273
802.77 5111
802.78 4969
802.79 5063
802.80 5028
802.81 4824
802.82 4673
802.83 4787
802.84 4724
802.85 4708
802.86 4660
802.87 4807
802.88 4999
802.89 5134
802.90 5156
802.91 5118
802.92 5096
802.93 5221
802.94 5329
802.95 5203
802.96 5123
802.97 5000
802.98 4777
802.99 4670
803.00 4808
803.01 4793
803.02 4854
803.03 4884
803.04 4963
803.05 5125
803.06 5127
803.07 4976
803.08 4984
803.09 5117
803.10 5243
803.11 5344
803.12 5398
803.13 5203
803.14 5162
803.15 5185
803.16 5245
803.17 5350
803.17 5416
803.18 5366
803.19 5091
803.20 4935
803.21 5003
803.22 5068
803.23 5044
803.24 5187
803.25 4831
803.26 4679
803.27 5043
803.28 5435
803.29 5352
803.30 5527
803.31 5729
803.32 5863
803.33 5894
803.34 6080
803.35 6265
803.36 6288
803.37 6246
803.38 6570
803.39 6734
803.40 6573
803.41 6537
803.42 6338
803.43 6329
803.44 6261
803.45 6122
803.46 6266
803.47 6323
803.48 6269
803.49 6260
803.50 6164
803.51 6095
803.52 6013
803.53 6101
803.54 6026
803.55 6164
803.56 6162
803.57 6108
803.58 5963
803.59 5940
803.60 5845
803.61 5763
803.62 5693
803.63 5881
803.64 5720
803.65 5539
803.66 5554
803.67 5374
803.68 5378
803.69 5282
803.70 5247
803.71 5235
803.72 5242
803.73 5000
803.74 4844
803.75 4763
803.76 4653
803.77 4888
803.78 5208
803.79 5072
803.80 4901
803.81 5063
803.82 5330
803.83 5160
803.84 5028
803.85 4967
803.86 5036
803.87 4896
803.88 4697
803.89 4879
803.90 4992
803.91 5052
803.92 5043
803.92 4938
803.93 5177
803.94 5018
803.95 4941
803.96 4923
803.97 4785
803.98 4617
803.99 4668
804.00 4634
804.01 4729
804.02 4746
804.03 4716
804.04 4736
804.05 4682
804.06 4462
804.07 4516
804.08 4695
804.09 4862
804.10 4887
804.11 5161
804.12 5050
804.13 4774
804.14 4679
804.15 4654
804.16 4882
804.17 4860
804.18 5364
804.19 5577
804.20 5529
804.21 5430
804.22 5297
804.23 5421
804.24 5679
804.25 5830
804.26 5857
804.27 5749
804.28 5534
804.29 5205
804.30 5289
804.31 5509
804.32 5591
804.33 5633
804.34 5899
804.35 6055
804.36 6198
804.37 6243
804.38 6419
804.39 6780
804.40 6892
804.41 6502
804.42 6510
804.43 6653
804.44 6559
804.45 6468
804.46 6237
804.47 6114
804.48 5996
804.49 6147
804.50 6392
804.51 6558
804.52 6391
804.53 6055
804.54 5731
804.55 5657
804.56 5849
804.57 5892
804.58 5654
804.59 5696
804.60 5723
804.61 5643
804.62 5767
804.63 5727
804.64 5520
804.65 5549
804.66 5583
804.67 5617
804.68 5529
804.69 5424
804.70 5147
804.70 5051
804.71 5114
804.72 4968
804.73 4807
804.74 4988
804.75 4942
804.76 5242
804.77 5345
804.78 5422
804.79 5251
804.80 5062
804.81 4904
804.82 4828
804.83 4841
804.84 4859
804.85 4766
804.86 4931
804.87 4985
804.88 4904
804.89 4989
804.90 5094
804.91 5165
804.92 5174
804.93 5097
804.94 5116
804.95 5269
804.96 5104
804.97 4912
804.98 4991
804.99 5181
805.00 5321
805.01 5202
805.02 5175
805.03 5125
805.04 5224
805.05 5359
805.06 5455
805.07 5398
805.08 5251
805.09 5145
805.10 5307
805.11 5425
805.12 5402
805.13 5411
805.14 5699
805.15 5907
805.16 5731
805.17 5734
805.18 5874
805.19 5765
805.20 5513
805.21 5435
805.22 5499
805.23 5438
805.24 5597
805.25 5627
805.26 5516
805.27 5616
805.28 5808
805.29 5830
805.30 6003
805.31 6260
805.32 6451
805.33 6348
805.34 6438
805.35 6431
805.36 6549
805.37 6488
805.38 6256
805.39 6367
805.40 6232
805.41 6133
805.42 6030
805.43 5979
805.44 6110
805.45 6222
805.46 6391
805.47 6454
805.48 6339
805.49 6233
805.50 6333
805.51 6239
805.51 6098
805.52 6010
805.53 6116
805.54 6204
805.55 6119
805.56 5882
805.57 5917
805.58 6111
805.59 6235
805.60 6257
805.61 5888
805.62 5617
805.63 5523
805.64 5414
805.65 5237
805.66 5178
805.67 5624
805.68 6125
805.69 6255
805.70 5886
805.71 5748
805.72 5737
805.73 5678
805.74 5712
805.75 5611
805.76 5645
805.77 5861
805.78 5538
805.79 5278
805.80 5253
805.81 5337
805.82 5499
805.83 5575
805.84 5403
805.85 5364
805.86 5439
805.87 5157
805.88 4871
805.89 4846
805.90 4708
805.91 4709
805.92 4805
805.93 4942
805.94 5305
805.95 5345
805.96 5176
805.97 5318
805.98 5436
805.99 5457
806.00 5228
806.01 5089
806.02 4956
806.03 5191
806.04 5181
806.05 5157
806.06 4952
806.07 4743
806.08 4820
806.09 5036
806.10 5174
806.11 5624
806.12 5862
806.13 5796
806.14 5690
806.15 5718
806.16 5521
806.17 5372
806.18 5541
806.19 5898
806.20 5932
806.21 5964
806.22 5890
806.23 5675
806.24 5528
806.25 5282
806.26 5184
806.27 5169
806.28 5393
806.29 5382
806.30 5382
806.31 5625
806.32 5864
806.33 6093
806.34 6290
806.35 6361
806.36 6332
806.36 6374
806.37 6372
806.38 6284
806.39 6249
806.40 6189
806.41 6220
806.42 6446
806.43 6352
806.44 6148
806.45 6140
806.46 6187
806.47 6220
806.48 6530
806.49 6701
806.50 6373
806.51 6186
806.52 6293
806.53 6592
806.54 6626
806.55 6314
806.56 6045
806.57 5876
806.58 5878
806.59 5711
806.60 5470
806.61 5278
806.62 4972
806.63 4925
806.64 4952
806.65 4952
806.66 4821
806.67 5013
806.68 5254
806.69 5072
806.70 5076
806.71 5245
806.72 5203
806.73 5154
806.74 4991
806.75 4775
806.76 4563
806.77 4773
806.78 4903
806.79 4855
806.80 4852
806.81 5093
806.82 5150
806.83 5272
806.84 5058
806.85 5017
806.86 5052
806.87 4843
806.88 4802
806.89 4587
806.90 4403
806.91 4451
806.92 4376
806.93 4284
806.94 4536
806.95 4947
806.96 5058
806.97 4904
806.98 4848
806.99 4853
807.00 5024
807.01 5053
807.02 4929
807.03 5103
807.04 5300
807.05 5066
807.06 5166
807.07 5351
807.08 5593
807.09 5644
807.10 5341
807.11 5239
807.12 5381
807.13 5402
807.14 5453
807.15 5659
807.16 5581
807.17 5769
807.18 5681
807.19 5674
807.20 5496
807.21 5359
807.22 5273
807.23 5323
807.24 5561
807.25 5715
807.25 5945
807.26 5836
807.27 5723
807.28 5766
807.29 6009
807.30 6053
807.31 6069
807.32 6194
807.33 6199
807.34 6034
807.35 5914
807.36 6164
807.37 6192
807.38 6361
807.39 6754
807.40 7161
807.41 6984
807.42 6981
807.43 6981
807.44 6747
807.45 6518
807.46 6226
807.47 6202
807.48 6314
807.49 6201
807.50 6016
807.51 6128
807.52 6095
807.53 6100
807.54 6021
807.55 5985
807.56 5841
807.57 5740
807.58 5714
807.59 5748
807.60 5536
807.61 5279
807.62 5205
807.63 5172
807.64 5149
807.65 5225
807.66 5241
807.67 5443
807.68 5531
807.69 5270
807.70 4940
807.71 5013
807.72 5008
807.73 5139
807.74 5337
807.75 5380
807.76 5424
807.77 5550
807.78 5392
807.79 5274
807.80 5042
807.81 4950
807.82 4968
807.83 4873
807.84 4641
807.85 4515
807.86 4327
807.87 4468
807.88 4843
807.89 5074
807.90 5114
807.91 5004
807.92 4833
807.93 4480
807.94 4563
807.95 4747
807.96 4830
807.97 5049
807.98 5072
807.99 4990
808.00 5018
808.01 5184
808.02 5223
808.03 5035
808.04 4849
808.05 4846
808.06 4854
808.07 5020
808.08 4940
808.09 5005
808.10 5125
808.11 5343
808.12 5423
808.13 5443
808.14 5395
808.15 5536
808.16 5541
808.17 5677
808.18 5718
808.19 5706
808.19 5498
808.20 5180
808.21 5281
808.22 5313
808.23 5230
808.24 5115
808.25 5465
808.26 5745
808.27 5779
808.28 5847
808.29 5970
808.30 5857
808.31 5812
808.32 5875
808.33 5841
808.34 5721
808.35 5740
808.36 5765
808.37 5533
808.38 5524
808.39 5733
808.40 5917
808.41 5908
808.42 6055
808.43 6314
808.44 6171
808.45 5974
808.46 5960
808.47 5883
808.48 5917
808.49 6112
808.50 6421
808.51 6236
808.52 6006
808.53 6006
808.54 5965
808.55 5923
808.56 5893
808.57 6077
808.58 6178
808.59 6090
808.60 6031
808.61 5734
808.62 5617
808.63 5673
808.64 5924
808.65 5800
808.66 5893
808.67 5826
808.68 5720
808.69 5598
808.70 5458
808.71 5528
808.72 5414
808.73 5235
808.74 5282
808.75 5082
808.76 4910
808.77 4927
808.78 4961
808.79 4915
808.80 4996
808.81 5345
808.82 5508
808.83 5253
808.84 5011
808.85 4951
808.86 5133
808.87 5305
808.88 5167
808.89 4827
808.90 4781
808.91 4852
808.92 4790
808.93 4759
808.94 4793
808.95 4651
808.96 4509
808.97 4683
808.98 5114
808.99 5188
809.00 5069
809.01 5132
809.02 4976
809.03 4771
809.04 4996
809.05 5096
809.06 5103
809.07 5202
809.08 5170
809.09 5110
809.10 5209
809.11 5293
809.12 5427
809.13 5507
809.14 5558
809.15 5473
809.16 5458
809.17 5244
809.18 5257
809.18 5412
809.19 5517
809.20 5568
809.21 5496
809.22 5322
809.23 5102
809.24 5313
809.25 5433
809.26 5499
809.27 5413
809.28 5483
809.29 5606
809.30 5518
809.31 5450
809.32 5635
809.33 6109
809.34 6178
809.35 6094
809.36 6165
809.37 6591
809.38 6624
809.39 6610
809.40 6720
809.41 6696
809.42 6852
809.43 6924
809.44 6682
809.45 6576
809.46 6508
809.47 6189
809.48 6351
809.49 6181
809.50 5978
809.51 6131
809.52 6299
809.53 6138
809.54 6089
809.55 6072
809.56 6125
809.57 6203
809.58 6264
809.59 6095
809.60 6009
809.61 5878
809.62 5517
809.63 5379
809.64 5450
809.65 5439
809.66 5291
809.67 4950
809.68 4835
809.69 5149
809.70 5411
809.71 5455
809.72 5205
809.73 5264
809.74 5178
809.75 5435
809.76 5337
809.77 5104
809.78 5198
809.79 5319
809.80 5052
809.81 4792
809.82 4703
809.83 4777
809.84 4851
809.85 4717
809.86 4609
809.87 4854
809.88 5186
809.89 5423
809.90 5469
809.91 5538
809.92 5370
809.93 5009
809.94 4655
809.95 4779
809.96 4907
809.97 4731
809.98 4685
809.99 4671
810.00 4569
810.01 4556
810.02 4709
810.03 4738
810.04 4705
810.05 4784
810.06 4872
810.07 4989
810.08 5102
810.09 5318
810.10 5473
810.11 5615
810.12 5403
810.13 5312
810.14 5462
810.15 5619
810.16 5518
810.17 5608
810.18 5551
810.19 5387
810.20 5456
810.21 5427
810.22 5159
810.23 5051
810.24 5037
810.24 5503
810.25 5801
810.26 5900
810.27 6107
810.28 6502
810.29 6575
810.30 6098
810.31 5850
810.32 5797
810.33 5771
810.34 5818
810.35 5802
810.36 5954
810.37 6072
810.38 5934
810.39 6024
810.40 6030
810.41 6153
810.42 6161
810.43 6191
810.44 6038
810.45 6115
810.46 6204
810.47 6159
810.48 5905
810.49 5583
810.50 5538
810.51 5636
810.52 5793
810.53 5908
810.54 5776
810.55 5425
810.56 5352
810.57 5311
810.58 5124
810.59 5085
810.60 5151
810.61 5392
810.62 5483
810.63 5297
810.64 5346
810.65 5687
810.66 5727
810.67 5455
810.68 5379
810.69 5198
810.70 5019
810.71 5142
810.72 5211
810.73 5029
810.74 5000
810.75 4890
810.76 4895
810.77 4843
810.78 5042
810.79 5146
810.80 5374
810.81 5416
810.82 5385
810.83 5200
810.84 5235
810.85 5354
810.86 5360
810.87 5387
810.88 5299
810.89 5170
810.90 5139
810.91 4798
810.92 4639
810.93 4700
810.94 4629
810.95 4426
810.96 4591
810.97 4502
810.98 4607
810.99 4749
811.00 4843
811.01 4707
811.02 4734
811.03 4936
811.04 4908
811.05 4759
811.06 4801
811.07 4926
811.08 4764
811.09 4677
811.10 4904
811.11 5117
811.12 5278
811.13 5162
811.14 5215
811.15 5417
811.16 5666
811.17 5934
811.18 5958
811.19 5789
811.20 5720
811.21 5733
811.22 5574
811.23 5432
811.24 5362
811.25 5461
811.26 5733
811.27 6042
811.28 6130
811.29 5903
811.30 5859
811.31 5605
811.32 5477
811.33 5538
811.34 5684
811.35 5963
811.36 6107
811.37 6324
811.38 6466
811.39 6526
811.39 6603
811.40 6777
811.41 6631
811.42 6227
811.43 6022
811.44 6135
811.45 6304
811.46 6332
811.47 6129
811.48 6093
811.49 6140
811.50 6253
811.51 6084
811.52 5987
811.53 6031
811.54 5934
811.55 5922
811.56 5833
811.57 5882
811.58 6042
811.59 5956
811.60 5679
811.61 5657
811.62 5533
811.63 5371
811.64 5523
811.65 5800
811.66 5963
811.67 5981
811.68 5938
811.69 5764
811.70 5724
811.71 5780
811.72 5606
811.73 5333
811.74 5097
811.75 5060
811.76 4967
811.77 4981
811.78 5008
811.79 5063
811.80 5140
811.81 5349
811.82 5378
811.83 5259
811.84 4977
811.85 5038
811.86 5028
811.87 5113
811.88 4780
811.89 4565
811.90 4615
811.91 4662
811.92 4749
811.93 4858
811.94 4966
811.95 4768
811.96 4541
811.97 4769
811.98 5060
811.99 5089
812.00 4916
812.01 4866
812.02 4852
812.03 4926
812.04 4954
812.05 5075
812.06 4997
812.07 4754
812.08 4775
812.09 4968
812.10 5061
812.11 5092
812.12 5190
812.13 4916
812.14 4743
812.15 4963
812.16 5082
812.17 5121
812.18 5498
812.19 5621
812.20 5530
812.21 5185
812.22 5126
812.23 5291
812.24 5315
812.25 5504
812.26 5533
812.27 5455
812.28 5725
812.29 5983
812.30 5879
812.31 5905
812.32 6093
812.33 6347
812.34 6552
812.35 6719
812.36 6583
812.37 6277
812.38 6398
812.39 6590
812.40 6715
812.41 6503
812.42 6441
812.43 6394
812.44 6402
812.45 6265
812.46 6179
812.47 6168
812.48 6146
812.49 6144
812.50 5923
812.51 6101
812.52 5998
812.53 6013
812.54 6021
812.55 5963
812.56 5783
812.57 5912
812.58 5827
812.59 5688
812.60 5516
812.61 5361
812.62 5317
812.63 5765
812.64 5875
812.64 5665
812.65 5412
812.66 5499
812.67 5363
812.68 5384
812.69 5436
812.70 5624
812.71 5679
812.72 5669
812.73 5459
812.74 5544
812.75 5423
812.76 5147
812.77 5017
812.78 4933
812.79 4906
812.80 4862
812.81 4965
812.82 5146
812.83 5330
812.84 5278
812.85 5161
812.86 5305
812.87 5153
812.88 5027
812.89 4910
812.90 5089
812.91 5172
812.92 5483
812.93 5562
812.94 5432
812.95 5227
812.96 5161
812.97 4956
812.98 4660
812.99 4615
813.00 4852
813.01 4940
813.02 5006
813.03 5084
813.04 5315
813.05 5198
813.06 5302
813.07 5181
813.08 5074
813.09 4935
813.10 5330
813.11 5684
813.12 5665
813.13 5315
813.14 5270
813.15 5278
813.16 5442
813.17 5408
813.18 5173
813.19 5208
813.20 5460
813.21 5868
813.22 6045
813.23 5893
813.24 5669
813.25 5697
813.26 5704
813.27 5607
813.28 5558
813.29 5582
813.30 5745
813.31 5862
813.32 6121
813.33 6052
813.34 5991
813.35 6097
813.36 6215
813.37 6098
813.38 6058
813.39 6094
813.40 6087
813.41 6032
813.42 5845
813.43 5898
813.44 6398
813.45 6698
813.46 6898
813.47 6573
813.48 6199
813.49 5900
813.50 5922
813.51 6012
813.52 6080
813.53 6252
813.54 6605
813.55 6481
813.56 6355
813.57 5986
813.58 6010
813.59 5730
813.60 5638
813.61 5574
813.62 5606
813.63 5375
813.64 5270
813.65 5283
813.66 5438
813.67 5540
813.68 5687
813.69 5700
813.70 5775
813.71 5936
813.72 5944
813.73 5552
813.74 5311
813.75 5315
813.76 5249
813.77 5048
813.78 4856
813.79 4981
813.80 5137
813.81 5295
813.82 5159
813.83 5244
813.84 5199
813.85 4983
813.86 4745
813.87 4712
813.88 4708
813.89 4672
813.90 4798
813.91 4894
813.92 4988
813.93 5009
813.94 5111
813.95 5055
813.96 5144
813.97 5314
813.98 5195
813.99 5162
814.00 5249
814.01 5093
814.02 4779
814.03 4610
814.04 4790
814.04 4880
814.05 4908
814.06 5088
814.07 5264
814.08 5123
814.09 5075
814.10 5008
814.11 5154
814.12 5182
814.13 5028
814.14 5207
814.15 5583
814.16 5763
814.17 5716
814.18 5744
814.19 5792
814.20 5319
814.21 4932
814.22 4708
814.23 5079
814.24 5524
814.25 5932
814.26 6036
814.27 6142
814.28 6046
814.29 6056
814.30 5904
814.31 5978
814.32 6078
814.33 5947
814.34 5865
814.35 5834
814.36 5735
814.37 5674
814.38 5753
814.39 6173
814.40 6362
814.41 6540
814.42 6548
814.43 6610
814.44 6781
814.45 6850
814.46 6647
814.47 6413
814.48 6220
814.49 6269
814.50 6056
814.51 5882
814.52 5708
814.53 5578
814.54 5540
814.55 5619
814.56 5579
814.57 5921
814.58 6038
814.59 5725
814.60 5706
814.61 6001
814.62 5866
814.63 5718
814.64 5760
814.65 5523
814.66 5254
814.67 5342
814.68 5501
814.69 5567
814.70 5557
814.71 5451
814.72 5552
814.73 5545
814.74 5764
814.75 5847
814.76 5598
814.77 5337
814.78 5520
814.79 5585
814.80 5528
814.81 5279
814.82 4965
814.83 4849
814.84 4873
814.85 5124
814.86 4997
814.87 4993
814.88 5017
814.89 4960
814.90 4925
814.91 4979
814.92 5288
814.93 5214
814.94 4973
814.95 4913
814.96 4962
814.97 5071
814.98 5099
814.99 5312
815.00 5410
815.01 5162
815.02 4991
815.03 5106
815.04 5114
815.05 5043
815.06 4968
815.07 4813
815.08 4912
815.09 4983
815.10 5124
815.11 4928
815.12 4772
815.13 4884
815.14 5195
815.15 5579
815.16 5523
815.17 5269
815.18 5216
815.19 5065
815.20 4933
815.21 5016
815.22 5214
815.23 5260
815.24 5459
815.25 5835
815.26 6256
815.27 6415
815.28 6253
815.29 6013
815.30 5876
815.31 5884
815.32 5832
815.33 6164
815.34 6503
815.35 6690
815.36 6651
815.37 6631
815.38 6609
815.39 6561
815.40 6594
815.41 6722
815.42 7007
815.43 6936
815.44 6792
815.45 7066
815.46 6983
815.47 6746
815.48 6705
815.49 6684
815.50 6556
815.51 6883
815.52 7224
815.53 6982
815.54 6488
815.55 6319
815.56 6408
815.57 6230
815.58 6006
815.59 5710
815.60 5723
815.61 5539
815.62 5270
815.63 5422
815.64 5546
815.65 5557
815.65 5163
815.66 5238
815.67 5513
815.68 5408
815.69 5229
815.70 5226
815.71 5183
815.72 5128
815.73 5109
815.74 5260
815.75 5286
815.76 5206
815.77 5069
815.78 4994
815.79 4766
815.80 4923
815.81 5162
815.82 5425
815.83 5544
815.84 5455
815.85 5160
815.86 5271
815.87 5200
815.88 4912
815.89 4527
815.90 4621
815.91 4774
815.92 4577
815.93 4555
815.94 4664
815.95 4757
815.96 4832
815.97 4802
815.98 4558
815.99 4788
816.00 5094
816.01 5043
816.02 5022
816.03 5114
816.04 5352
816.05 5589
816.06 5728
816.07 5595
816.08 5449
816.09 5443
816.10 5618
816.11 5651
816.12 5249
816.13 5030
816.14 4959
816.15 4855
816.16 5047
816.17 5267
816.18 5242
816.19 5185
816.20 5152
816.21 4929
816.22 4906
816.23 5158
816.24 5361
816.25 5367
816.26 5544
816.27 5744
816.28 5820
816.29 5538
816.30 5389
816.31 5569
816.32 5708
816.33 5737
816.34 5643
816.35 5564
816.36 5659
816.37 5799
816.38 6034
816.39 6333
816.40 6369
816.41 6218
816.42 6269
816.43 6406
816.44 6529
816.45 6407
816.46 6470
816.47 6284
816.48 5975
816.49 5970
816.50 6163
816.51 6384
816.52 6517
816.53 6654
816.54 6326
816.55 6119
816.56 5926
816.57 5587
816.58 5761
816.59 5983
816.60 5935
816.61 5613
816.62 5470
816.63 5383
816.64 5242
816.65 4861
816.66 4895
816.67 5016
816.68 5097
816.69 5167
816.70 5081
816.71 5024
816.72 5131
816.73 4917
816.74 4853
816.75 4818
816.76 4988
816.77 4906
816.78 4891
816.79 4818
816.80 4784
816.81 4817
816.82 4870
816.83 5195
816.84 5209
816.85 5017
816.86 4908
816.87 5032
816.88 5106
816.89 5078
816.90 5056
816.91 4943
816.92 4831
816.93 4821
816.94 4904
816.95 4910
816.96 4719
816.97 4769
816.98 4864
816.99 4863
817.00 4978
817.01 5233
817.02 5413
817.03 5457
817.04 5390
817.05 5347
817.06 5427
817.07 5353
817.08 5366
817.09 5360
817.10 5360
817.11 5366
817.12 5254
817.13 5156
817.14 5219
817.15 5242
817.16 5369
817.17 5310
817.18 5431
817.19 5607
817.20 5568
817.21 5690
817.22 5597
817.23 5509
817.24 5262
817.25 5310
817.26 5366
817.27 5556
817.28 5580
817.29 5699
817.30 5799
817.31 5881
817.32 5956
817.33 6040
817.34 6020
817.35 6070
817.36 6133
817.37 6418
817.38 6709
817.39 6739
817.40 6778
817.41 6947
817.42 6657
817.43 6343
817.44 6543
817.45 6595
817.46 6285
817.47 5914
817.48 6086
817.49 6182
817.50 6150
817.51 6063
817.52 5788
817.53 5824
817.54 6057
817.55 5994
817.56 5859
817.57 5900
817.58 5977
817.59 5762
817.60 5836
817.61 5850
817.61 5646
817.62 5471
817.63 5505
817.64 5265
817.65 5290
817.66 5300
817.67 5325
817.68 5397
817.69 5248
817.70 5354
817.71 5489
817.72 5494
817.73 5525
817.74 5234
817.75 5118
817.76 5079
817.77 5134
817.78 5013
817.79 4745
817.80 4571
817.81 4565
817.82 4599
817.83 4715
817.84 4864
817.85 4930
817.86 4935
817.87 4991
817.88 4917
817.89 4767
817.90 4641
817.91 4679
817.92 4990
817.93 5159
817.94 5267
817.95 5253
817.96 5394
817.97 5352
817.98 5112
817.99 5207
818.00 5495
818.01 5668
818.02 5494
818.03 5462
818.04 5467
818.05 5332
818.06 5311
818.07 5353
818.08 5549
818.09 5525
818.10 5400
818.11 5486
818.12 5260
818.13 4948
818.14 5052
818.15 5355
818.16 5334
818.17 5244
818.18 5489
818.19 5529
818.20 5451
818.21 5683
818.22 5654
818.23 5742
818.24 5549
818.25 5542
818.26 5537
818.27 5478
818.28 5490
818.29 5729
818.30 5759
818.31 5851
818.32 5981
818.33 6114
818.34 6358
818.35 6488
818.36 6577
818.37 6361
818.38 6542
818.39 6743
818.40 6773
818.41 6935
818.42 6742
818.43 6695
818.44 6744
818.45 6623
818.46 6454
818.47 6076
818.48 5942
818.49 5919
818.50 5967
818.51 5816
818.52 5715
818.53 5539
818.54 5530
818.55 5707
818.56 5755
818.57 5662
818.58 5345
818.59 5511
818.60 5598
818.61 5661
818.62 5466
818.63 5396
818.64 5208
818.65 5189
818.66 5231
818.67 5411
818.68 5115
818.69 5176
818.70 5204
818.71 5130
818.72 5156
818.73 5189
818.74 5162
818.75 5205
818.76 5020
818.77 4839
818.78 4756
818.79 4812
818.80 4935
818.81 4864
818.82 4520
818.83 4368
818.84 4496
818.85 4818
818.86 4903
818.87 5075
818.88 5037
818.89 5131
818.90 4976
818.91 5070
818.92 5360
818.93 5478
818.94 5381
818.95 5286
818.96 5284
818.97 4978
818.98 4619
818.99 4502
819.00 4680
819.01 4972
819.02 5152
819.03 5099
819.04 4991
819.05 5370
819.06 5484
819.07 5396
819.08 5264
819.09 5431
819.10 5432
819.11 5424
819.12 5683
819.13 5554
819.14 5496
819.15 5532
819.16 5823
819.17 5907
819.18 5643
819.19 5588
819.20 5407
819.21 5234
819.22 5096
819.23 5179
819.24 5073
819.25 5084
819.26 5192
819.27 5501
819.28 5631
819.29 5499
819.30 5473
819.31 5757
819.32 5693
819.33 5688
819.34 5814
819.35 5933
819.36 5767
819.37 5813
819.38 5923
819.39 6177
819.40 6461
819.41 6518
819.42 6381
819.43 6462
819.44 6274
819.45 5881
819.46 5683
819.47 5696
819.48 5585
819.49 5593
819.50 5521
819.51 5911
819.52 6312
819.53 6179
819.54 6090
819.55 6154
819.56 6131
819.57 5972
819.58 5621
819.59 5436
819.60 5220
819.61 5350
819.62 5216
819.63 5140
819.64 5059
819.65 5149
819.66 5391
819.67 5336
819.68 5417
819.69 5334
819.70 5118
819.71 4691
819.72 4618
819.73 4579
819.74 4478
819.75 4582
819.76 4775
819.77 5101
819.78 5126
819.79 5154
819.80 5064
819.81 4962
819.82 4922
819.83 4839
819.84 4564
819.85 4360
819.86 4407
819.87 4490
819.88 4516
819.89 4645
819.90 4605
819.91 4766
819.92 4708
819.93 4764
819.94 4865
819.95 4944
819.96 4861
819.97 4915
819.98 5089
819.99 4985
820.00 4963
820.01 5195
820.02 5165
820.03 5256
820.04 5268
820.05 4954
820.06 4948
820.07 5183
820.08 5172
820.09 4941
820.10 4890
820.11 5106
820.12 5308
820.13 5427
820.14 5397
820.15 5449
820.16 5601
820.17 5657
820.18 5551
820.19 5509
820.20 5389
820.21 5545
820.22 5517
820.23 5422
820.24 5515
820.25 5342
820.26 5306
820.27 5469
820.28 5501
820.29 5481
820.30 5482
820.31 5587
820.32 5715
820.33 5905
820.33 5833
820.34 5970
820.35 6202
820.36 5950
820.37 6052
820.38 6140
820.39 6278
820.40 6251
820.41 6319
820.42 6305
820.43 6137
820.44 5865
820.45 5756
820.46 5934
820.47 5957
820.48 6127
820.49 6219
820.50 6113
820.51 5802
820.52 5513
820.53 5395
820.54 5569
820.55 5629
820.56 5646
820.57 5734
820.58 5648
820.59 5526
820.60 5500
820.61 5534
820.62 5288
820.63 4935
820.64 5169
820.65 5196
820.66 5138
820.67 5130
820.68 5267
820.69 5320
820.70 5816
820.71 5592
820.72 5413
820.73 5408
820.74 5496
820.75 5249
820.76 5015
820.77 4920
820.78 4828
820.79 4915
820.80 5117
820.81 5216
820.82 5178
820.83 5155
820.84 5226
820.85 5409
820.86 5565
820.87 5361
820.88 5266
820.89 5005
820.90 4959
820.91 4957
820.92 4955
820.93 5083
820.94 5330
820.95 5139
820.96 4963
820.97 5038
820.98 5139
820.99 5156
821.00 5062
821.01 4912
821.02 4741
821.03 4682
821.04 4664
821.05 4886
821.06 5023
821.07 4901
821.08 4920
821.09 4830
821.10 4847
821.11 4780
821.12 4817
821.13 5196
821.14 5400
821.15 5065
821.16 4986
821.17 4989
821.18 5299
821.19 5563
821.20 5409
821.21 4964
821.22 4852
821.23 5012
821.24 5058
821.25 5282
821.26 5687
821.27 5764
821.28 5670
821.29 5526
821.30 5546
821.31 5707
821.32 5738
821.33 5588
821.34 5737
821.35 6074
821.36 6149
821.37 5896
821.38 5755
821.39 5769
821.40 5752
821.41 5692
821.42 5910
821.43 6028
821.44 6068
821.45 5976
821.46 5707
821.47 5689
821.48 5590
821.49 5778
821.50 6031
821.51 6103
821.52 5970
821.53 5705
821.54 5444
821.55 5234
821.56 5255
821.57 5389
821.58 5603
821.59 5803
821.60 5691
821.61 5534
821.62 5440
821.63 5310
821.64 5400
821.65 5453
821.66 5435
821.67 5350
821.68 5320
821.69 5267
821.70 5183
821.71 5255
821.72 5378
821.73 5186
821.74 5229
821.75 5237
821.76 5101
821.77 4991
821.78 4987
821.79 4738
821.80 4739
821.81 4577
821.82 4604
821.83 4757
821.84 4983
821.85 4885
821.86 4632
821.87 4646
821.88 4914
821.89 5072
821.90 5279
821.91 5369
821.92 5133
821.93 4951
821.94 4892
821.95 4700
821.96 4658
821.97 4563
821.98 4393
821.99 4378
822.00 4476
822.01 4463
822.02 4649
822.03 4949
822.04 4954
822.05 4769
822.06 4823
822.07 5055
822.08 5270
822.09 5001
822.10 4847
822.11 4676
822.12 4827
822.13 5000
822.14 5093
822.15 5256
822.16 5486
822.17 5547
822.18 5287
822.19 5137
822.20 5187
822.21 5142
822.22 4973
822.23 4984
822.24 5143
822.25 5252
822.26 5218
822.27 5105
822.28 5048
822.29 5210
822.30 5428
822.31 5532
822.32 5751
822.33 5730
822.34 5787
822.35 5995
822.36 6165
822.37 6152
822.38 6086
822.39 6204
822.40 6133
822.41 6067
822.42 6102
822.43 6266
822.44 6403
822.45 6282
822.46 6240
822.47 6219
822.48 6110
822.49 5898
822.50 5794
822.51 5690
822.52 5523
822.53 5440
822.54 5399
822.55 5414
822.56 5470
822.57 5702
822.58 5748
822.59 5768
822.60 5796
822.61 5509
822.62 5282
822.63 5324
822.64 5501
822.65 5726
822.66 5935
822.67 5580
822.68 5162
822.69 4999
822.70 5028
822.71 5120
822.72 5051
822.73 4890
822.74 4785
822.75 4702
822.76 4805
822.77 5081
822.78 5263
822.79 5173
822.80 5264
822.81 5227
822.82 5159
822.83 5094
822.84 4874
822.85 4775
822.86 4780
822.87 4806
822.88 4821
822.89 4628
822.90 4603
822.91 4611
822.92 4669
822.93 4649
822.94 4737
822.95 4825
822.96 4996
822.97 4961
822.98 4964
822.99 5134
823.00 5228
823.01 5442
823.02 5595
823.03 5480
823.04 5189
823.05 5096
823.06 5044
823.07 5033
823.08 5073
823.09 5507
823.10 5481
823.11 5332
823.12 5319
823.13 5306
823.14 5474
823.15 5396
823.16 5277
823.17 5184
823.18 5281
823.19 5327
823.20 5234
823.21 5392
823.22 5451
823.23 5331
823.24 5248
823.25 5319
823.26 5416
823.27 5565
823.28 5547
823.29 5504
823.30 5439
823.31 5777
823.32 6275
823.33 6346
823.34 6127
823.35 6231
823.36 6330
823.37 6209
823.38 6073
823.39 5970
823.40 5963
823.41 5928
823.42 6186
823.43 6352
823.44 6150
823.45 6071
823.46 6407
823.47 6300
823.48 5984
823.49 5838
823.50 5763
823.51 6013
823.52 5948
823.53 5789
823.54 5873
823.55 6115
823.56 6112
823.57 5695
823.58 5548
823.59 5259
823.60 5287
823.61 5434
823.62 5551
823.63 5758
823.64 5857
823.65 5589
823.66 5405
823.67 5320
823.68 5122
823.69 5082
823.70 5052
823.71 5157
823.72 5375
823.73 5492
823.74 5402
823.75 5148
823.76 4968
823.77 4679
823.78 4616
823.79 4744
823.80 4668
823.81 4729
823.82 4962
823.83 5153
823.84 5232
823.85 5162
823.86 5122
823.87 5056
823.88 4829
823.89 4504
823.90 4446
823.91 4573
823.92 4645
823.93 4667
823.94 4687
823.95 4706
823.96 4617
823.97 4662
823.98 4511
823.99 4290
824.00 4438
824.01 4466
824.02 4588
824.03 4740
824.04 4707
824.05 4568
824.06 4752
824.07 4917
824.08 5120
824.09 5484
824.10 5539
824.11 5136
824.12 5070
824.13 5015
824.14 4906
824.15 4556
824.16 4477
824.17 4657
824.18 4898
824.19 5045
824.20 5115
824.21 5038
824.22 4833
824.23 4763
824.24 4743
824.25 4806
824.26 5036
824.27 5259
824.28 5424
824.29 5410
824.30 5451
824.31 5415
824.32 5722
824.33 5877
824.34 5949
824.35 5761
824.36 5549
824.37 5551
824.38 5740
824.39 5860
824.40 6079
824.41 6216
824.42 6442
824.43 6762
824.44 6844
824.45 6614
824.46 6413
824.47 6319
824.48 6284
824.49 6182
824.50 5991
824.51 5963
824.52 6045
824.53 5969
824.54 5770
824.55 5473
824.56 5506
824.57 5627
824.58 5747
824.59 5726
824.60 5829
824.61 5674
824.62 5821
824.63 6081
824.64 6167
824.65 6107
824.66 5904
824.67 5550
824.68 5488
824.69 5737
824.70 5538
824.71 5340
824.72 5260
824.73 5064
824.74 5014
824.75 4945
824.76 4799
824.77 4710
824.78 4677
824.79 4435
824.80 4330
824.81 4549
824.82 4486
824.83 4381
824.84 4539
824.85 4684
824.86 4765
824.87 4569
824.88 4463
824.89 4428
824.90 4678
824.91 4964
824.92 4988
824.93 4913
824.94 4978
824.95 5073
824.96 5148
824.97 5132
824.98 5151
824.99 5221
825.00 4974
825.01 4687
825.02 4640
825.03 4698
825.04 4816
825.05 4995
825.06 5277
825.07 5245
825.08 5163
825.09 4929
825.10 4823
825.11 4892
825.12 4921
825.13 4951
825.14 5128
825.15 5325
825.16 5346
825.17 5425
825.18 5544
825.19 5240
825.20 5113
825.21 4979
825.22 5102
825.23 5075
825.24 5228
825.25 5615
825.26 5803
825.27 5585
825.28 5208
825.29 5081
825.30 4880
825.31 4979
825.32 5268
825.33 5704
825.34 5929
825.35 5933
825.36 5560
825.37 5559
825.38 5665
825.39 5983
825.40 6331
825.41 6475
825.42 6460
825.43 6464
825.44 6632
825.45 6889
825.46 6877
825.47 6605
825.48 6381
825.49 6298
825.50 6299
825.51 6216
825.52 6208
825.53 6336
825.54 6561
825.55 6484
825.56 6464
825.57 6428
825.58 6098
825.59 5842
825.60 5783
825.61 5735
825.62 5712
825.63 5636
825.64 5421
825.65 5286
825.66 5327
825.67 5540
825.68 5592
825.69 5352
825.70 5225
825.71 5138
825.72 4836
825.73 4580
825.74 4648
825.75 4947
825.76 5063
825.77 4930
825.78 4791
825.79 4660
825.80 4857
825.81 4936
825.82 4871
825.83 4810
825.84 4912
825.85 4861
825.86 4997
825.87 4934
825.88 4893
825.89 4758
825.90 4519
825.91 4373
825.92 4262
825.93 4307
825.94 4402
825.95 4395
825.96 4386
825.97 4435
825.98 4387
825.99 4496
826.00 4848
826.01 4947
826.02 4754
826.03 4824
826.04 5120
826.05 5184
826.06 5219
826.07 5153
826.08 5146
826.09 4971
826.10 5073
826.11 5115
826.12 4939
826.13 4822
826.14 5001
826.15 5051
826.16 5012
826.17 4782
826.18 4673
826.19 4915
826.20 4876
826.21 4822
826.22 4885
826.23 5123
826.24 5276
826.25 5186
826.26 5456
826.27 5473
826.28 5366
826.29 5133
826.30 5079
826.31 5167
826.32 5577
826.33 5798
826.34 5946
826.35 5962
826.36 6102
826.37 6086
826.38 5841
826.39 5742
826.40 5752
826.41 5778
826.42 5829
826.43 5642
826.44 5696
826.45 5730
826.46 5845
826.47 5925
826.48 5976
826.49 5855
826.50 5872
826.51 5869
826.52 5744
826.53 5549
826.54 5694
826.55 5970
826.56 5879
826.57 5723
826.58 5677
826.59 5367
826.60 5389
826.61 5525
826.62 5575
826.63 5385
826.64 5448
826.65 5456
826.66 5321
826.67 5215
826.68 5420
826.69 5377
826.70 5392
826.71 5364
826.72 5184
826.73 5174
826.74 5245
826.75 5121
826.76 4966
826.77 5134
826.78 5262
826.79 5061
826.80 4964
826.81 5007
826.82 4773
826.83 4783
826.84 5074
826.85 4977
826.86 4630
826.87 4290
826.88 4399
826.89 4817
826.90 5086
826.91 5141
826.92 5207
826.93 4918
826.94 4764
826.95 4744
826.96 4906
826.97 4807
826.98 4843
826.99 4948
827.00 4906
827.01 4959
827.02 4914
827.03 4753
827.04 4885
827.05 4884
827.06 5017
827.07 4899
827.08 4980
827.09 5023
827.10 5045
827.11 5227
827.12 5505
827.13 5410
827.14 5368
827.15 5309
827.16 5246
827.17 5356
827.18 5358
827.19 5036
827.20 4972
827.21 4997
827.22 5130
827.23 5257
827.24 5212
827.25 5350
827.26 5493
827.27 5613
827.28 5872
827.29 5993
827.30 5844
827.31 5893
827.32 6062
827.33 5978
827.34 5819
827.35 5901
827.36 6035
827.37 6267
827.38 6305
827.39 6237
827.40 6423
827.41 6552
827.42 6618
827.43 6589
827.44 6607
827.45 6920
827.46 6818
827.47 6532
827.48 6361
827.49 6176
827.50 6125
827.51 6159
827.52 6095
827.53 5934
827.54 5879
827.55 5728
827.56 5351
827.57 5050
827.58 5098
827.59 5031
827.60 4953
827.61 5235
827.62 5425
827.63 5423
827.64 5616
827.65 5570
827.66 5529
827.67 5568
827.68 5573
827.69 5536
827.70 5408
827.71 5005
827.72 5127
827.73 5217
827.74 5172
827.75 4997
827.76 4711
827.77 4398
827.78 4151
827.79 4078
827.80 4287
827.81 4444
827.82 4491
827.83 4625
827.84 4599
827.85 4535
827.86 4509
827.87 4403
827.88 4527
827.89 4698
827.90 4728
827.91 5007
827.92 5172
827.93 5046
827.94 4874
827.95 4804
827.96 4834
827.97 4842
827.98 4955
827.99 4923
828.00 4803
828.01 4893
828.02 4962
828.03 4845
828.04 4632
828.05 4506
828.06 4656
828.07 4667
828.08 4770
828.09 4649
828.10 4541
828.11 4738
828.12 4981
828.13 4981
828.14 4816
828.15 4866
828.16 4818
828.17 4933
828.18 5100
828.19 5027
828.20 4941
828.21 4892
828.22 4898
828.23 5026
828.24 5187
828.25 4894
828.26 4940
828.27 5163
828.28 5295
828.29 5535
828.30 5628
828.31 5488
828.32 5650
828.33 5585
828.34 5585
828.35 5547
828.36 5646
828.37 5896
828.38 5970
828.39 6091
828.40 6251
828.41 6210
828.42 6395
828.43 6510
828.44 6656
828.45 6494
828.46 6358
828.47 6070
828.48 5988
828.49 6053
828.50 5925
828.51 5819
828.52 5954
828.53 5901
828.54 5722
828.55 5687
828.56 5621
828.57 5595
828.58 5625
828.59 5355
828.60 5234
828.61 5259
828.62 5239
828.63 5331
828.64 5592
828.65 5754
828.66 5715
828.67 5596
828.68 5335
828.69 5322
828.70 5239
828.71 5153
828.72 4929
828.73 4807
828.74 4666
828.75 4924
828.76 4869
828.77 4783
828.78 4859
828.79 4973
828.80 4996
828.81 5008
828.82 5047
828.83 5114
828.84 5320
828.85 5155
828.86 4915
828.87 4776
828.88 5158
828.89 5265
828.90 5162
828.91 5014
828.92 4890
828.93 4887
828.94 4962
828.95 4732
828.96 4667
828.97 4666
828.98 4812
828.99 4957
829.00 5200
829.01 5090
829.02 4963
829.03 4958
829.04 5099
829.05 5065
829.06 5165
829.07 5384
829.08 5474
829.09 5342
829.10 5104
829.11 5046
829.12 5104
829.13 5221
829.14 5028
829.15 4862
829.16 4995
829.17 5281
829.18 5353
829.19 5257
829.20 5309
829.21 5016
829.22 4788
829.23 4528
829.24 4539
829.25 5117
829.26 5641
829.27 5952
829.28 6011
829.29 5859
829.30 5989
829.31 5830
829.32 5749
829.33 5922
829.34 5807
829.35 5916
829.36 6267
829.37 6583
829.38 6453
829.39 6263
829.40 6213
829.41 6195
829.42 6330
829.43 6388
829.44 6225
829.45 6211
829.46 6366
829.47 6224
829.48 6151
829.49 6124
829.50 6112
829.51 5813
829.52 5661
829.53 5647
829.54 5613
829.55 5530
829.56 5525
829.57 5470
829.58 5461
829.59 5511
829.60 5707
829.62 5743
829.63 5591
829.64 5436
829.65 5391
829.66 5410
829.67 5390
829.68 5125
829.69 5008
829.70 5119
829.71 5131
829.72 5074
829.73 4872
829.74 4963
829.75 4916
829.76 4999
829.77 5084
829.78 5017
829.79 5118
829.80 4999
829.81 4837
829.82 4802
829.83 4934
829.84 4988
829.85 4962
829.86 4754
829.87 4528
829.88 4473
829.89 4552
829.90 4553
829.91 4594
829.92 4555
829.93 4514
829.94 4481
829.95 4715
829.96 4862
829.97 4947
829.98 4888
829.99 4948
830.00 4821
830.01 4783
830.02 4939
830.03 5118
830.04 4955
830.05 4975
830.06 4937
830.07 4971
830.08 5122
830.09 5172
830.10 5184
830.11 5071
830.12 5128
830.13 5008
830.14 4904
830.15 4827
830.16 4929
830.17 4856
830.18 4637
830.19 4958
830.20 5195
830.21 5136
830.22 5140
830.23 5345
830.24 5344
830.25 5326
830.26 5722
830.27 6099
830.28 6176
830.29 5752
830.30 5531
830.31 5631
830.32 5824
830.33 5952
830.34 5932
830.35 5756
830.36 5659
830.37 5654
830.38 5780
830.39 5774
830.40 6005
830.41 6122
830.42 5806
830.43 5633
830.44 5577
830.45 5907
830.46 6263
830.47 6364
830.48 6149
830.49 6053
830.50 5974
830.51 6024
830.52 6167
830.53 6174
830.54 6382
830.55 6438
830.56 6222
830.57 6094
830.58 6037
830.59 5807
830.60 5528
830.61 5480
830.62 5318
830.63 5044
830.64 5043
830.65 4973
830.66 4819
830.67 5036
830.68 5226
830.69 5446
830.70 5463
830.71 5350
830.72 4999
830.73 4783
830.74 4930
830.75 4948
830.76 4921
830.77 4968
830.78 4900
830.79 4964
830.80 4852
830.81 5054
830.82 4913
830.83 4912
830.84 4812
830.85 4777
830.86 4621
830.87 4680
830.88 4935
830.89 5339
830.90 5314
830.91 5284
830.92 5424
830.93 5327
830.94 5180
830.95 5099
830.96 5097
830.97 5210
830.98 5086
830.99 4869
831.00 4815
831.01 4788
831.02 4535
831.03 4580
831.04 4591
831.05 4431
831.06 4280
831.07 4284
831.08 4541
831.09 4812
831.10 4921
831.11 5040
831.12 5170
831.13 5141
831.14 5148
831.15 5026
831.16 5152
831.17 5157
831.18 5227
831.19 5333
831.20 5420
831.21 5526
831.22 5205
831.23 5129
831.24 5132
831.25 5278
831.26 5328
831.27 5561
831.28 5520
831.29 5654
831.30 5694
831.31 5547
831.32 5411
831.33 5336
831.34 5226
831.35 5184
831.36 5596
831.37 6040
831.38 6078
831.39 6147
831.40 6180
831.41 6208
831.42 6189
831.43 6305
831.44 6395
831.45 6114
831.46 5799
831.47 5866
831.48 5976
831.49 5971
831.50 6009
831.51 6078
831.52 6081
831.53 6064
831.54 6274
831.55 6211
831.56 6202
831.57 6093
831.58 5798
831.59 5597
831.60 5511
831.61 5422
831.62 5228
831.63 5302
831.64 5396
831.65 5522
831.66 5528
831.67 5757
831.68 5688
831.69 5559
831.70 5554
831.71 5398
831.72 5183
831.73 5017
831.74 4984
831.75 5185
831.76 5475
831.77 5491
831.78 5368
831.79 5073
831.80 4898
831.81 5047
831.82 4918
831.83 4655
831.84 4571
831.85 4494
831.86 4562
831.87 4701
831.88 4681
831.89 4632
831.90 4589
831.91 4686
831.92 4807
831.93 4994
831.94 4944
831.95 4897
831.96 5104
831.97 5269
831.98 5310
831.99 5189
832.00 5062
832.01 5007
832.02 5111
832.03 5023
832.04 4929
832.05 4889
832.06 4737
832.07 4876
832.08 5063
832.09 5363
832.10 5566
832.11 5708
832.12 5520
832.13 5380
832.14 5423
832.15 5558
832.16 5587
832.17 5614
832.18 5738
832.19 5573
832.20 5330
832.21 4970
832.22 4916
832.23 5029
832.24 5021
832.25 5323
832.26 5349
832.27 5565
832.28 5740
832.29 5762
832.30 5462
832.31 5425
832.32 5610
832.33 5761
832.34 5682
832.36 5973
832.37 6240
832.38 6052
832.39 6089
832.40 6071
832.41 6058
832.42 6211
832.43 6133
832.44 5995
832.45 5964
832.46 6079
832.47 6010
832.48 6067
832.49 6227
832.50 6269
832.51 6314
832.52 6309
832.53 6220
832.54 6144
832.55 6100
832.56 6060
832.57 6112
832.58 5768
832.59 5859
832.60 5944
832.61 5753
832.62 5587
832.63 5434
832.64 5387
832.65 5406
832.66 5363
832.67 5340
832.68 5233
832.69 5150
832.70 5245
832.71 5181
832.72 5205
832.73 5278
832.74 5148
832.75 5202
832.76 5294
832.77 5251
832.78 5256
832.79 5057
832.80 5206
832.81 5010
832.82 4794
832.83 4733
832.84 5009
832.85 5038
832.86 4983
832.87 4942
832.88 5108
832.89 5056
832.90 4855
832.91 4863
832.92 4956
832.93 4844
832.94 4880
832.95 5212
832.96 5215
832.97 4716
832.98 4502
832.99 4568
833.00 4656
833.01 4581
833.02 4711
833.03 4743
833.04 4751
833.05 4729
833.06 4811
833.07 4684
833.08 4811
833.09 4797
833.10 4707
833.11 4641
833.12 4759
833.13 5006
833.14 5456
833.15 5408
833.16 5358
833.17 5216
833.18 5121
833.19 5010
833.20 5131
833.21 5131
833.22 5164
833.23 5111
833.24 5213
833.25 5105
833.26 5212
833.27 5278
833.28 5488
833.29 5574
833.30 5811
833.31 5979
833.32 6030
833.33 6038
833.34 5951
833.35 5952
833.36 5996
833.37 6268
833.38 6266
833.39 6289
833.40 6351
833.41 6669
833.42 6581
833.43 6460
833.44 6711
833.45 6942
833.46 6977
833.47 6588
833.48 6557
833.49 6608
833.50 6517
833.51 6317
833.52 6174
833.53 6150
833.54 5854
833.55 5528
833.56 5571
833.57 5686
833.58 5239
833.59 5203
833.60 5234
833.61 5092
833.62 4965
833.63 5154
833.64 5082
833.65 5057
833.66 5044
833.67 5197
833.68 5273
833.69 5166
833.70 5036
833.71 4855
833.72 4932
833.73 4954
833.74 4971
833.75 4918
833.76 4930
833.77 4805
833.78 4753
833.79 4909
833.80 5058
833.81 4888
833.82 4963
833.83 5001
833.84 5029
833.85 4991
833.86 5252
833.87 5278
833.88 5155
833.89 5087
833.90 4951
833.91 4962
833.92 5035
833.93 4951
833.94 4818
833.95 4770
833.96 4858
833.97 4915
833.98 4948
833.99 5058
834.00 5236
834.01 5307
834.02 5042
834.03 4961
834.04 5085
834.05 5256
834.06 5095
834.07 4881
834.08 5053
834.09 5118
834.10 5109
834.11 5272
834.12 5123
834.13 5024
834.14 5016
834.15 4993
834.16 5124
834.17 5239
834.18 5055
834.19 4854
834.20 4862
834.21 5047
834.22 5007
834.23 5226
834.24 5487
834.25 5641
834.26 5561
834.27 5498
834.28 5388
834.29 5332
834.30 5388
834.31 5420
834.32 5616
834.34 5618
834.35 5837
834.36 6041
834.37 6207
834.38 6372
834.39 6544
834.40 6463
834.41 6251
834.42 6250
834.43 6130
834.44 5859
834.45 5874
834.46 6146
834.47 6287
834.48 6355
834.49 6631
834.50 6448
834.51 6192
834.52 6231
834.53 6413
834.54 6463
834.55 6494
834.56 6363
834.57 6065
834.58 5898
834.59 5717
834.60 5498
834.61 5370
834.62 5104
834.63 5163
834.64 5174
834.65 4902
834.66 4990
834.67 5004
834.68 5002
834.69 5056
834.70 5101
834.71 5027
834.72 4842
834.73 4649
834.74 4495
834.75 4631
834.76 4709
834.77 4669
834.78 4619
834.79 4599
834.80 4663
834.81 4804
834.82 4877
834.83 4814
834.84 4798
834.85 4977
834.86 5027
834.87 5355
834.88 5509
834.89 5513
834.90 5348
834.91 5366
834.92 5433
834.93 5495
834.94 5642
834.95 5517
834.96 5306
834.97 5124
834.98 4922
834.99 5105
835.00 5363
835.01 5437
835.02 5456
835.03 5226
835.04 5040
835.05 5049
835.06 5146
835.07 5128
835.08 5050
835.09 5188
835.10 5289
835.11 5414
835.12 5313
835.13 5027
835.14 5163
835.15 5356
835.16 5141
835.17 5039
835.18 5166
835.19 5029
835.20 4922
835.21 5111
835.22 5108
835.23 5104
835.24 5464
835.25 5452
835.26 5382
835.27 5378
835.28 5436
835.29 5661
835.30 5588
835.31 5498
835.32 5314
835.33 5743
835.34 6131
835.35 6037
835.36 5575
835.37 5598
835.38 5791
835.39 6108
835.40 6154
835.41 6064
835.42 6174
835.43 6329
835.44 6406
835.45 6305
835.46 6112
835.47 5981
835.48 5794
835.49 5723
835.50 5883
835.51 6045
835.52 5901
835.53 5963
835.54 5855
835.55 5754
835.56 5503
835.57 5665
835.58 5533
835.59 5591
835.60 5532
835.61 5568
835.62 5295
835.63 5142
835.64 5086
835.65 5114
835.66 4952
835.67 4960
835.68 4982
835.69 4789
835.70 4637
835.71 4700
835.72 4752
835.73 4718
835.74 4667
835.75 4794
835.76 4656
835.77 4566
835.78 4723
835.79 4983
835.80 5108
835.81 5058
835.82 4879
835.83 4850
835.84 4799
835.85 4998
835.86 5193
835.87 5035
835.88 4841
835.89 4771
835.90 4713
835.91 4467
835.92 4162
835.93 4214
835.94 4584
835.95 4805
835.97 4726
835.98 4475
835.99 4465
836.00 4493
836.01 4464
836.02 4482
836.03 4732
836.04 4822
836.05 4799
836.06 4849
836.07 4802
836.08 4813
836.09 4950
836.10 4928
836.11 4814
836.12 4824
836.13 4694
836.14 4793
836.15 4983
836.16 5048
836.17 5153
836.18 5328
836.19 5207
836.20 5282
836.21 5406
836.22 5555
836.23 5510
836.24 5263
836.25 5293
836.26 5325
836.27 5104
836.28 4954
836.29 4954
836.30 4891
836.31 4819
836.32 4818
836.33 5181
836.34 5559
836.35 5534
836.36 5565
836.37 5573
836.38 5757
836.39 5693
836.40 5553
836.41 5451
836.42 5631
836.43 5921
836.44 5988
836.45 5871
836.46 5866
836.47 5935
836.48 5911
836.49 5952
836.50 6189
836.51 6508
836.52 6328
836.53 6154
836.54 5936
836.55 5936
836.56 5703
836.57 5396
836.58 5409
836.59 5332
836.60 5372
836.61 5438
836.62 5508
836.63 5710
836.64 5764
836.65 5627
836.66 5379
836.67 5121
836.68 5159
836.69 5222
836.70 5241
836.71 5057
836.72 5005
836.73 5160
836.74 5082
836.75 4936
836.76 4855
836.77 4882
836.78 4978
836.79 5068
836.80 5130
836.81 5268
836.82 5266
836.83 5159
836.84 5357
836.85 5397
836.86 5123
836.87 4859
836.88 4825
836.89 4786
836.90 4783
836.91 4836
836.92 4514
836.93 4547
836.94 4685
836.95 4570
836.96 4353
836.97 4224
836.98 4279
836.99 4419
837.00 4575
837.01 4785
837.02 4799
837.03 4711
837.04 4611
837.05 4846
837.06 4930
837.07 4819
837.08 4725
837.09 4579
837.10 4613
837.11 4609
837.12 4917
837.13 4885
837.14 4730
837.15 4711
837.16 4762
837.17 4843
837.18 4975
837.19 5407
837.20 5610
837.21 5509
837.22 5321
837.23 5285
837.24 5266
837.25 5204
837.26 5281
837.27 5489
837.28 5747
837.29 5697
837.30 5807
837.31 5871
837.32 6011
837.33 5919
837.34 5990
837.35 5961
837.36 5728
837.37 5816
837.39 5990
837.40 6012
837.41 6019
837.42 5881
837.43 5997
837.44 5977
837.45 6113
837.46 6258
837.47 6252
837.48 5869
837.49 5852
837.50 6028
837.51 5975
837.52 5736
837.53 5780
837.54 5813
837.55 5685
837.56 5758
837.57 5586
837.58 5412
837.59 5559
837.60 5468
837.61 5271
837.62 5272
837.63 5267
837.64 5313
837.65 5245
837.66 5226
837.67 5137
837.68 4944
837.69 4817
837.70 4971
837.71 5179
837.72 5349
837.73 5403
837.74 5424
837.75 5438
837.76 5429
837.77 5378
837.78 5175
837.79 5076
837.80 5096
837.81 5140
837.82 4913
837.83 5039
837.84 5332
837.85 5284
837.86 4961
837.87 4848
837.88 4568
837.89 4452
837.90 4538
837.91 4771
837.92 4910
837.93 4860
837.94 4614
837.95 4453
837.96 4394
837.97 4548
837.98 4644
837.99 4792
838.00 4752
838.01 4569
838.02 4633
838.03 4799
838.04 4917
838.05 5050
838.06 5122
838.07 5001
838.08 4798
838.09 4824
838.10 4961
838.11 4948
838.12 5008
838.13 5024
838.14 4905
838.15 5015
838.16 5201
838.17 5195
838.18 5095
838.19 5118
838.20 5317
838.21 5364
838.22 5279
838.23 5149
838.24 5060
838.25 5247
838.26 5289
838.27 5240
838.28 5315
838.29 5209
838.30 5198
838.31 5390
838.32 5355
838.33 5499
838.34 5490
838.35 5516
838.36 5693
838.37 5929
838.38 6267
838.39 6581
838.40 6653
838.41 6664
838.42 6544
838.43 6447
838.44 6405
838.45 6538
838.46 6662
838.47 6739
838.48 6542
838.49 6330
838.50 6015
838.51 5836
838.52 5928
838.53 5800
838.54 5585
838.55 5473
838.56 5283
838.57 5150
838.58 4972
838.59 5054
838.60 5260
838.61 5394
838.62 5574
838.63 5753
838.64 5774
838.66 5715
838.67 5566
838.68 5605
838.69 5662
838.70 5424
838.71 5060
838.72 4946
838.73 4971
838.74 4953
838.75 4984
838.76 4890
838.77 4904
838.78 4970
838.79 4932
838.80 4693
838.81 4837
838.82 5102
838.83 5212
838.84 5122
838.85 5015
838.86 5038
838.87 5135
838.88 5131
838.89 4993
838.90 4928
838.91 4872
838.92 4852
838.93 4797
838.94 4654
838.95 4913
838.96 5165
838.97 5054
838.98 5050
838.99 4968
839.00 4711
839.01 4441
839.02 4611
839.03 4643
839.04 4710
839.05 4582
839.06 4621
839.07 4656
839.08 4869
839.09 4783
839.10 4769
839.11 4840
839.12 4804
839.13 4821
839.14 4798
839.15 4882
839.16 5244
839.17 5569
839.18 5726
839.19 5716
839.20 5426
839.21 5343
839.22 5235
839.23 4991
839.24 5014
839.25 5172
839.26 5497
839.27 5522
839.28 5669
839.29 5652
839.30 5899
839.31 6226
839.32 6368
839.33 6217
839.34 6249
839.35 5959
839.36 5644
839.37 5870
839.38 6221
839.39 6154
839.40 6017
839.41 6085
839.42 6297
839.43 6267
839.44 6382
839.45 6597
839.46 6564
839.47 6459
839.48 6594
839.49 6585
839.50 6378
839.51 6273
839.52 6144
839.53 6198
839.54 6275
839.55 6389
839.56 6356
839.57 6223
839.58 6019
839.59 5901
839.60 5819
839.61 5384
839.62 5060
839.63 5163
839.64 5040
839.65 4792
839.66 4797
839.67 4626
839.68 4732
839.69 4695
839.70 4947
839.71 4914
839.72 4853
839.73 4655
839.74 4563
839.75 4389
839.76 4424
839.77 4314
839.78 4450
839.79 4588
839.80 4569
839.82 4505
839.83 4440
839.84 4607
839.85 4819
839.86 4930
839.87 4768
839.88 4685
839.89 4784
839.90 4790
839.91 4838
839.92 4863
839.93 5011
839.94 4943
839.95 4670
839.96 4601
839.97 4776
839.98 4907
839.99 4806
840.00 4540
840.01 4630
840.02 4720
840.03 4593
840.04 4649
840.05 4780
840.06 4657
840.07 4661
840.08 4581
840.09 4661
840.10 4805
840.11 4872
840.12 5036
840.13 5139
840.14 5022
840.15 4904
840.16 5114
840.17 5343
840.18 5516
840.19 5835
840.20 5985
840.21 5944
840.22 5868
840.23 6001
840.24 6078
840.25 6075
840.26 5825
840.27 5715
840.28 5704
840.29 5815
840.30 5826
840.31 5838
840.32 6149
840.33 6155
840.34 6182
840.35 5984
840.36 6016
840.37 6117
840.38 6075
840.39 6153
840.40 6261
840.41 6202
840.42 6002
840.43 6202
840.44 6208
840.45 6262
840.46 5852
840.47 5485
840.48 5210
840.49 5083
840.50 5280
840.51 5653
840.52 5863
840.53 5783
840.54 5719
840.55 5625
840.56 5373
840.57 5354
840.58 5307
840.59 5178
840.60 5215
840.61 5206
840.62 5339
840.63 5311
840.64 5396
840.65 5489
840.66 5215
840.67 5167
840.68 5189
840.69 5104
840.70 4901
840.71 4985
840.72 4818
840.73 4646
840.74 4609
840.75 4612
840.76 4671
840.77 4602
840.78 4591
840.79 4766
840.80 4803
840.81 4683
840.82 4641
840.83 4555
840.84 4487
840.85 4330
840.86 4199
840.87 4208
840.88 4417
840.89 4622
840.91 4720
840.92 4963
840.93 5068
840.94 4842
840.95 4771
840.96 4662
840.97 4848
840.98 5039
840.99 4973
841.00 5076
841.01 5103
841.02 5089
841.03 5169
841.04 5256
841.05 5135
841.06 4944
841.07 4853
841.08 4917
841.09 4993
841.10 5182
841.11 5265
841.12 5050
841.13 4960
841.14 4890
841.15 4847
841.16 4985
841.17 5076
841.18 5097
841.19 5203
841.20 4953
841.21 4875
841.22 4964
841.23 5121
841.24 5130
841.25 5234
841.26 5367
841.27 5220
841.28 5161
841.29 5362
841.30 5611
841.31 5694
841.32 5857
841.33 5750
841.34 5579
841.35 5401
841.36 5653
841.37 5787
841.38 6266
841.39 6326
841.40 6266
841.41 6048
841.42 6111
841.43 6031
841.44 6011
841.45 5991
841.46 6382
841.47 6610
841.48 6559
841.49 6535
841.50 6507
841.51 6589
841.52 6526
841.53 6044
841.54 6125
841.55 6377
841.56 6225
841.57 5897
841.58 5621
841.59 5527
841.60 5619
841.61 5571
841.62 5299
841.63 5377
841.64 5270
841.65 5123
841.66 5061
841.67 5130
841.68 5114
841.69 5075
841.70 5128
841.71 5199
841.72 5088
841.73 4925
841.74 4858
841.75 4814
841.76 4797
841.77 4808
841.78 5280
841.79 5364
841.80 4994
841.81 4771
841.82 4677
841.83 4608
841.84 4400
841.85 4364
841.86 4798
841.87 5016
841.88 4853
841.89 4867
841.90 4923
841.92 5004
841.93 4769
841.94 4587
841.95 4694
841.96 4785
841.97 4815
841.98 4829
841.99 4731
842.00 4635
842.01 4640
842.02 4500
842.03 4499
842.04 4536
842.05 4617
842.06 4718
842.07 4768
842.08 4688
842.09 4591
842.10 4620
842.11 4974
842.12 5177
842.13 4977
842.14 4907
842.15 4915
842.16 5041
842.17 4897
842.18 4844
842.19 4976
842.20 5091
842.21 4912
842.22 4565
842.23 4700
842.24 4869
842.25 4492
842.26 4520
842.27 4820
842.28 4959
842.29 5175
842.30 5380
842.31 5589
842.32 5363
842.33 5273
842.34 5522
842.35 5614
842.36 5778
842.37 6147
842.38 6333
842.39 6058
842.40 5939
842.41 5701
842.42 5736
842.43 5924
842.44 6145
842.45 6122
842.46 6092
842.47 6021
842.48 6025
842.49 5956
842.50 5819
842.51 5765
842.52 5895
842.53 5976
842.54 5744
842.55 5550
842.56 5544
842.57 5585
842.58 5533
842.59 5529
842.60 5627
842.61 5604
842.62 5479
842.63 5444
842.64 5161
842.65 5181
842.66 5492
842.67 5534
842.68 5269
842.69 5242
842.70 5148
842.71 4932
842.72 4945
842.73 4848
842.74 4892
842.75 4847
842.76 4844
842.77 4725
842.78 4696
842.79 4682
842.80 4701
842.81 4738
842.82 4956
842.83 5084
842.84 4962
842.85 5027
842.86 5181
842.88 5176
842.89 5244
842.90 5262
842.91 5312
842.92 5273
842.93 5151
842.94 4911
842.95 4891
842.96 4884
842.97 4790
842.98 4698
842.99 4853
843.00 4847
843.01 4883
843.02 4894
843.03 4615
843.04 4827
843.05 5406
843.06 5663
843.07 5421
843.08 5349
843.09 5539
843.10 5362
843.11 5163
843.12 5099
843.13 4761
843.14 4776
843.15 5089
843.16 5243
843.17 5163
843.18 5147
843.19 5170
843.20 5370
843.21 5248
843.22 4916
843.23 4732
843.24 5078
843.25 5195
843.26 5416
843.27 5753
843.28 6050
843.29 6084
843.30 5764
843.31 5722
843.32 6073
843.33 6068
843.34 6010
843.35 6140
843.36 6091
843.37 6156
843.38 6371
843.39 6460
843.40 6565
843.41 6466
843.42 6170
843.43 6059
843.44 6067
843.45 6104
843.46 6140
843.47 6101
843.48 6297
843.49 6377
843.50 6360
843.51 6271
843.52 6193
843.53 6247
843.54 6276
843.55 6127
843.56 5994
843.57 5592
843.58 5474
843.59 5415
843.60 5314
843.61 5178
843.62 5190
843.63 5371
843.64 5448
843.65 5560
843.66 5528
843.67 5379
843.68 5345
843.69 5367
843.70 5350
843.71 5211
843.72 4999
843.73 4942
843.74 4819
843.75 4766
843.76 4608
843.77 4317
843.79 4322
843.80 4386
843.81 4475
843.82 4462
843.83 4472
843.84 4501
843.85 4696
843.86 4726
843.87 4634
843.88 4567
843.89 4682
843.90 4807
843.91 5003
843.92 4988
843.93 5054
843.94 4922
843.95 5116
843.96 5160
843.97 5149
843.98 5054
843.99 5100
844.00 5259
844.01 5364
844.02 5313
844.03 5294
844.04 5084
844.05 5025
844.06 5191
844.07 5189
844.08 5114
844.09 4903
844.10 5005
844.11 5129
844.12 4930
844.13 5040
844.14 5036
844.15 5079
844.16 5105
844.17 5366
844.18 5357
844.19 5391
844.20 5320
844.21 5460
844.22 5623
844.23 5712
844.24 5729
844.25 5465
844.26 5273
844.27 5363
844.28 5150
844.29 5276
844.30 5486
844.31 5559
844.32 5670
844.33 5736
844.34 5777
844.35 5712
844.36 5757
844.37 5670
844.38 5531
844.39 5544
844.40 5530
844.41 5827
844.42 6057
844.43 6286
844.44 6196
844.45 6087
844.46 6248
844.47 6383
844.48 6579
844.49 6141
844.50 5795
844.51 5723
844.52 5653
844.53 5617
844.54 5339
844.55 5439
844.56 5675
844.57 5589
844.58 5733
844.59 6045
844.60 6058
844.61 5734
844.62 5483
844.63 5390
844.64 5220
844.66 5312
844.67 5275
844.68 5261
844.69 5280
844.70 5025
844.71 4822
844.72 4844
844.73 4825
844.74 4619
844.75 4777
844.76 4905
844.77 4789
844.78 4630
844.79 4746
844.80 4964
844.81 5139
844.82 5186
844.83 5105
844.84 4928
844.85 4657
844.86 4587
844.87 4604
844.88 4918
844.89 5021
844.90 4849
844.91 4855
844.92 5160
844.93 5101
844.94 4726
844.95 4530
844.96 4784
844.97 4746
844.98 4654
844.99 4581
845.00 4381
845.01 4415
845.02 4400
845.03 4598
845.04 4581
845.05 4602
845.06 4723
845.07 4902
845.08 4880
845.09 4793
845.10 4929
845.11 4919
845.12 5159
845.13 5347
845.14 5462
845.15 5417
845.16 5240
845.17 4964
845.18 4980
845.19 4960
845.20 5241
845.21 5346
845.22 5523
845.23 5261
845.24 5070
845.25 4936
845.26 5049
845.27 5353
845.28 5411
845.29 5416
845.30 5652
845.31 5932
845.32 6110
845.33 6216
845.34 6257
845.35 6425
845.36 6328
845.37 6245
845.38 6343
845.39 6436
845.40 6313
845.41 6344
845.42 6434
845.43 6320
845.44 6257
845.45 6323
845.46 6561
845.47 6399
845.49 6126
845.50 5904
845.51 6245
845.52 6243
845.53 5967
845.54 5721
845.55 5704
845.56 5767
845.57 5669
845.58 5606
845.59 5804
845.60 5659
845.61 5386
845.62 5291
845.63 5228
845.64 5184
845.65 5124
845.66 5129
845.67 5093
845.68 5003
845.69 4925
845.70 4822
845.71 4843
845.72 4950
845.73 5142
845.74 5028
845.75 4953
845.76 4993
845.77 5015
845.78 4893
845.79 4588
845.80 4443
845.81 4751
845.82 4805
845.83 4793
845.84 4747
845.85 4827
845.86 4736
845.87 4823
845.88 4871
845.89 4728
845.90 4865
845.91 5050
845.92 5170
845.93 5065
845.94 4800
845.95 4661
845.96 4778
845.97 4708
845.98 4450
845.99 4341
846.00 4336
846.01 4416
846.02 4376
846.03 4546
846.04 4841
846.05 5180
846.06 5338
846.07 5402
846.08 5237
846.09 5286
846.10 5003
846.11 4675
846.12 4846
846.13 4879
846.14 4714
846.15 4548
846.16 4494
846.17 4488
846.18 4633
846.19 4715
846.20 4703
846.21 4880
846.22 5067
846.23 5050
846.24 4811
846.25 5031
846.26 5341
846.27 5349
846.29 5323
846.30 5434
846.31 5563
846.32 5734
846.33 5633
846.34 5482
846.35 5425
846.36 5622
846.37 5699
846.38 5687
846.39 5860
846.40 5999
846.41 6032
846.42 6070
846.43 6421
846.44 6531
846.45 6569
846.46 6718
846.47 6856
846.48 6955
846.49 6767
846.50 6556
846.51 6278
846.52 6202
846.53 6222
846.54 6265
846.55 6179
846.56 6125
846.57 6176
846.58 5899
846.59 5520
846.60 5519
846.61 5759
846.62 5696
846.63 5647
846.64 5544
846.65 5391
846.66 5289
846.67 5239
846.68 5355
846.69 5432
846.70 5366
846.71 5059
846.72 4692
846.73 4577
846.74 4852
846.75 4857
846.76 4924
846.77 4890
846.78 4817
846.79 4738
846.80 4760
846.81 4897
846.82 5032
846.83 5255
846.84 5279
846.85 5092
846.86 5143
846.87 5078
846.88 4984
846.89 4807
846.90 4743
846.91 4918
846.92 4944
846.93 4821
846.94 4906
846.95 4867
846.96 4980
846.97 4932
846.98 4788
846.99 4703
847.00 4666
847.01 4893
847.02 4947
847.03 4943
847.04 4958
847.06 4884
847.07 5022
847.08 5080
847.09 5152
847.10 5025
847.11 4979
847.12 5209
847.13 5284
847.14 5158
847.15 5082
847.16 5039
847.17 5057
847.18 5098
847.19 5148
847.20 4774
847.21 4690
847.22 4910
847.23 5156
847.24 5140
847.25 5106
847.26 4969
847.27 4846
847.28 5066
847.29 5282
847.30 5323
847.31 5472
847.32 5587
847.33 5753
847.34 5798
847.35 5815
847.36 5835
847.37 5997
847.38 5843
847.39 5906
847.40 6066
847.41 6080
847.42 5960
847.43 5825
847.44 5824
847.45 6089
847.46 6322
847.47 6165
847.48 5999
847.49 5963
847.50 5877
847.51 5640
847.52 5617
847.53 5809
847.54 5885
847.55 5749
847.56 5690
847.57 5781
847.58 5770
847.59 5752
847.60 5708
847.61 5962
847.62 5971
847.63 6036
847.64 5906
847.65 5704
847.66 5615
847.67 5611
847.68 5407
847.69 5527
847.70 5700
847.71 5510
847.72 5413
847.73 5505
847.74 5605
847.75 5488
847.76 5174
847.77 5062
847.78 4839
847.79 4540
847.81 4626
847.82 4721
847.83 4801
847.84 5000
847.85 4979
847.86 4868
847.87 4755
847.88 4896
847.89 4969
847.90 4864
847.91 4678
847.92 4707
847.93 4912
847.94 5037
847.95 4934
847.96 4962
847.97 4793
847.98 4718
847.99 4553
848.00 4363
848.01 4375
848.02 4557
848.03 4569
848.04 4484
848.05 4666
848.06 5005
848.07 4845
848.08 4864
848.09 5127
848.10 5353
848.11 5560
848.12 5596
848.13 5416
848.14 5263
848.15 5041
848.16 5011
848.17 5039
848.18 5174
848.19 5217
848.20 5139
848.21 5222
848.22 5405
848.23 5460
848.24 5293
848.25 5293
848.26 5280
848.27 5161
848.28 5149
848.29 5096
848.30 5345
848.31 5525
848.32 5654
848.33 5738
848.34 6008
848.35 5884
848.36 5727
848.37 5196
848.38 5116
848.39 5364
848.40 5650
848.41 5817
848.42 5884
848.43 5877
848.44 5714
848.45 5879
848.46 6072
848.47 6045
848.48 5988
848.49 6123
848.50 5842
848.51 5558
848.53 5639
848.54 5798
848.55 5652
848.56 5648
848.57 5433
848.58 5643
848.59 5738
848.60 5570
848.61 5396
848.62 5382
848.63 5404
848.64 5318
848.65 5281
848.66 5258
848.67 5426
848.68 5253
848.69 5060
848.70 4933
848.71 4849
848.72 4847
848.73 4879
848.74 4834
848.75 4922
848.76 5028
848.77 4981
848.78 4891
848.79 4792
848.80 4747
848.81 4467
848.82 4450
848.83 4667
848.84 4771
848.85 4614
848.86 4392
848.87 4257
848.88 4309
848.89 4304
848.90 4281
848.91 4460
848.92 4491
848.93 4407
848.94 4557
848.95 4745
848.96 4746
848.97 4509
848.98 4566
848.99 4911
849.00 4889
849.01 4890
849.02 4697
849.03 4428
849.04 4316
849.05 4454
849.06 4570
849.07 4672
849.08 5063
849.09 5287
849.10 5387
849.11 5083
849.12 4957
849.13 5025
849.14 5075
849.15 5076
849.16 5144
849.17 5185
849.18 5047
849.19 4824
849.20 4754
849.21 4723
849.23 4897
849.24 5283
849.25 5524
849.26 5629
849.27 5438
849.28 5304
849.29 5213
849.30 5153
849.31 5261
849.32 5373
849.33 5663
849.34 5718
849.35 5601
849.36 5728
849.37 5562
849.38 5374
849.39 5420
849.40 5558
849.41 5649
849.42 5774
849.43 6004
849.44 6256
849.45 6171
849.46 6042
849.47 5688
849.48 5687
849.49 5708
849.50 5753
849.51 5966
849.52 6097
849.53 6298
849.54 6182
849.55 6083
849.56 5811
849.57 5650
849.58 5610
849.59 5477
849.60 5583
849.61 5366
849.62 5149
849.63 5082
849.64 4976
849.65 5164
849.66 5251
849.67 5182
849.68 5074
849.69 5090
849.70 5015
849.71 5033
849.72 4998
849.73 4845
849.74 4593
849.75 4596
849.76 4652
849.77 4425
849.78 4314
849.79 4420
849.80 4506
849.81 4767
849.82 5254
849.83 5399
849.84 5231
849.85 5194
849.86 5182
849.87 5134
849.88 5122
849.89 5139
849.91 5237
849.92 5188
849.93 5149
849.94 4946
849.95 4986
849.96 4831
849.97 4744
849.98 4881
849.99 5034
850.00 4834
850.01 4719
850.02 4853
850.03 4784
850.04 4760
850.05 4887
850.06 4969
850.07 4999
850.08 5018
850.09 5154
850.10 5050
850.11 4999
850.12 4906
850.13 4753
850.14 4693
850.15 4741
850.16 4653
850.17 4682
850.18 4688
850.19 4595
850.20 4741
850.21 5186
850.22 5455
850.23 5385
850.24 5170
850.25 5091
850.26 5248
850.27 5288
850.28 5080
850.29 4954
850.30 5049
850.31 5044
850.32 5092
850.33 5212
850.34 5343
850.35 5379
850.36 5291
850.37 5250
850.38 5830
850.39 6208
850.40 6062
850.41 5948
850.42 6167
850.43 6399
850.44 6093
850.45 6030
850.46 5970
850.47 6032
850.48 5857
850.49 6114
850.50 6003
850.51 5694
850.52 5680
850.53 5833
850.54 5795
850.55 5662
850.56 5661
850.58 5733
850.59 5538
850.60 5460
850.61 5538
850.62 5213
850.63 4889
850.64 4674
850.65 4733
850.66 5055
850.67 5309
850.68 5415
850.69 5344
850.70 5388
850.71 5293
850.72 5118
850.73 4886
850.74 4958
850.75 4737
850.76 4554
850.77 4424
850.78 4335
850.79 4405
850.80 4757
850.81 4977
850.82 4873
850.83 4589
850.84 4423
850.85 4519
850.86 4695
850.87 4777
850.88 5097
850.89 5569
850.90 5497
850.91 5227
850.92 5072
850.93 4904
850.94 4820
850.95 4628
850.96 4581
850.97 4814
850.98 4864
850.99 4934
851.00 4676
851.01 4408
851.02 4648
851.03 4882
851.04 4670
851.05 4514
851.06 4909
851.07 5036
851.08 4899
851.09 4782
851.10 4838
851.11 4851
851.12 4963
851.13 4988
851.14 5157
851.15 5207
851.16 5041
851.17 4851
851.18 4857
851.19 5007
851.20 5243
851.21 5413
851.23 5096
851.24 4998
851.25 5338
851.26 5651
851.27 5516
851.28 5686
851.29 5812
851.30 6047
851.31 6224
851.32 6194
851.33 6089
851.34 6166
851.35 6128
851.36 5871
851.37 5825
851.38 6036
851.39 6079
851.40 5889
851.41 5835
851.42 6057
851.43 6406
851.44 6308
851.45 6113
851.46 6072
851.47 6171
851.48 6189
851.49 6251
851.50 6308
851.51 6274
851.52 6121
851.53 5911
851.54 5727
851.55 5788
851.56 5924
851.57 5781
851.58 5780
851.59 5735
851.60 5625
851.61 5494
851.62 5497
851.63 5386
851.64 5455
851.65 5345
851.66 5290
851.67 5373
851.68 5282
851.69 5104
851.70 4954
851.71 4796
851.72 4730
851.73 4877
851.74 5062
851.75 5343
851.76 5367
851.77 5226
851.78 5073
851.79 4849
851.80 4703
851.81 4524
851.82 4521
851.83 4621
851.84 4612
851.86 4686
851.87 4769
851.88 4950
851.89 4933
851.90 4751
851.91 4793
851.92 4715
851.93 4704
851.94 4899
851.95 5143
851.96 5081
851.97 4954
851.98 5009
851.99 5229
852.00 5339
852.01 5410
852.02 5283
852.03 5128
852.04 4924
852.05 4680
852.06 4561
852.07 4735
852.08 4833
852.09 4749
852.10 4781
852.11 4831
852.12 4769
852.13 5031
852.14 5123
852.15 5065
852.16 4962
852.17 5023
852.18 5073
852.19 5005
852.20 4910
852.21 5037
852.22 5011
852.23 5141
852.24 5384
852.25 5271
852.26 4978
852.27 4752
852.28 4899
852.29 5120
852.30 5621
852.31 5852
852.32 5788
852.33 5649
852.34 5551
852.35 5302
852.36 5258
852.37 5645
852.38 5954
852.39 5760
852.40 5705
852.41 5956
852.42 6121
852.43 5829
852.44 5679
852.45 5544
852.46 5503
852.48 5558
852.49 5670
852.50 5732
852.51 5707
852.52 5533
852.53 5337
852.54 5551
852.55 5578
852.56 5417
852.57 5416
852.58 5500
852.59 5558
852.60 5465
852.61 5428
852.62 5431
852.63 5260
852.64 5110
852.65 4941
852.66 5055
852.67 5131
852.68 5069
852.69 5236
852.70 5028
852.71 4729
852.72 4771
852.73 4962
852.74 5161
852.75 5387
852.76 5429
852.77 5398
852.78 5208
852.79 4950
852.80 5028
852.81 5063
852.82 5029
852.83 4952
852.84 4791
852.85 4686
852.86 4774
852.87 4739
852.88 4684
852.89 4891
852.90 4835
852.91 4919
852.92 5009
852.93 5010
852.94 4854
852.95 4651
852.96 4512
852.97 4770
852.98 4818
852.99 4741
853.00 4589
853.01 4659
853.02 4674
853.03 4618
853.04 4560
853.05 4774
853.06 4819
853.08 4718
853.09 4656
853.10 4827
853.11 4921
853.12 4690
853.13 4577
853.14 4344
853.15 4404
853.16 4597
853.17 4475
853.18 4625
853.19 4681
853.20 4706
853.21 4883
853.22 5176
853.23 5186
853.24 5147
853.25 5266
853.26 5512
853.27 5541
853.28 5576
853.29 5562
853.30 5500
853.31 5586
853.32 5401
853.33 5215
853.34 5134
853.35 5313
853.36 5513
853.37 5635
853.38 5679
853.39 6126
853.40 6193
853.41 6074
853.42 6218
853.43 6318
853.44 6073
853.45 6039
853.46 6172
853.47 6137
853.48 6086
853.49 5623
853.50 5474
853.51 5583
853.52 5719
853.53 5552
853.54 5648
853.55 5849
853.56 6126
853.57 6104
853.58 6015
853.59 5724
853.60 5716
853.61 5904
853.62 6038
853.63 5794
853.64 5652
853.65 5643
853.66 5709
853.68 5667
853.69 5680
853.70 5479
853.71 5399
853.72 5496
853.73 5761
853.74 5562
853.75 5230
853.76 5325
853.77 5349
853.78 5017
853.79 4891
853.80 4565
853.81 4712
853.82 4803
853.83 4913
853.84 4743
853.85 4651
853.86 4396
853.87 4248
853.88 4050
853.89 4063
853.90 4368
853.91 4641
853.92 4573
853.93 4722
853.94 4876
853.95 4869
853.96 4792
853.97 4843
853.98 4748
853.99 4881
854.00 4961
854.01 4829
854.02 4775
854.03 4843
854.04 4775
854.05 4583
854.06 4532
854.07 4608
854.08 4687
854.09 4831
854.10 4976
854.11 5147
854.12 5325
854.13 5250
854.14 5080
854.15 5070
854.16 4971
854.17 4725
854.18 4875
854.19 5122
854.20 5219
854.21 5039
854.22 5039
854.23 5188
854.24 5301
854.26 5344
854.27 5272
854.28 5432
854.29 5631
854.30 5653
854.31 5699
854.32 5729
854.33 5423
854.34 5456
854.35 5561
854.36 5830
854.37 6019
854.38 6050
854.39 5739
854.40 5748
854.41 5949
854.42 5995
854.43 5995
854.44 6147
854.45 6387
854.46 6164
854.47 6011
854.48 6319
854.49 6512
854.50 6487
854.51 6386
854.52 6313
854.53 6322
854.54 6220
854.55 5865
854.56 5515
854.57 5211
854.58 5057
854.59 5256
854.60 5349
854.61 5416
854.62 5372
854.63 5333
854.64 5125
854.65 4827
854.66 4919
854.67 4882
854.68 4918
854.69 4820
854.70 4745
854.71 4753
854.72 4625
854.73 4590
854.74 4698
854.75 4682
854.76 4510
854.77 4675
854.78 4572
854.79 4621
854.80 4790
854.81 5013
854.83 5098
854.84 4716
854.85 4681
854.86 4803
854.87 4958
854.88 4870
854.89 4917
854.90 4922
854.91 4762
854.92 4752
854.93 4709
854.94 4623
854.95 4545
854.96 4457
854.97 4493
854.98 4487
854.99 4643
855.00 4804
855.01 5256
855.02 5323
855.03 5076
855.04 4795
855.05 4926
855.06 5057
855.07 5172
855.08 5168
855.09 5404
855.10 5435
855.11 5311
855.12 5357
855.13 5302
855.14 5253
855.15 5158
855.16 5142
855.17 5115
855.18 5158
855.19 5206
855.20 5303
855.21 5434
855.22 5538
855.23 5448
855.24 5424
855.25 5315
855.26 5291
855.27 5654
855.28 5876
855.29 5955
855.30 5857
855.31 5673
855.32 5540
855.33 5569
855.34 5504
855.35 5477
855.36 5706
855.37 5907
855.39 5836
855.40 5644
855.41 5698
855.42 6020
855.43 6048
855.44 6144
855.45 6155
855.46 5853
855.47 5825
855.48 5923
855.49 5842
855.50 5841
855.51 5450
855.52 5403
855.53 5824
855.54 5897
855.55 5793
855.56 5889
855.57 5775
855.58 5646
855.59 5535
855.60 5472
855.61 5676
855.62 5598
855.63 5282
855.64 5258
855.65 5263
855.66 5114
855.67 4923
855.68 4928
855.69 4924
855.70 4940
855.71 4679
855.72 4607
855.73 4700
855.74 4849
855.75 5008
855.76 5014
855.77 4961
855.78 5014
855.79 5211
855.80 5202
855.81 4894
855.82 4893
855.83 4879
855.84 4855
855.85 4882
855.86 4987
855.87 4904
855.88 4680
855.89 4636
855.90 4812
855.91 4794
855.92 4743
855.94 4710
855.95 5029
855.96 5023
855.97 4807
855.98 4839
855.99 4912
856.00 5005
856.01 4987
856.02 4976
856.03 5054
856.04 4940
856.05 4967
856.06 5211
856.07 5285
856.08 5174
856.09 5135
856.10 5045
856.11 4931
856.12 4928
856.13 4780
856.14 4809
856.15 5138
856.16 5398
856.17 5411
856.18 5316
856.19 5101
856.20 5116
856.21 5243
856.22 5682
856.23 5527
856.24 5316
856.25 5240
856.26 5362
856.27 5405
856.28 5184
856.29 5245
856.30 5143
856.31 4996
856.32 5198
856.33 5338
856.34 5639
856.35 5710
856.36 5973
856.37 6317
856.38 6116
856.39 6038
856.40 6138
856.41 6065
856.42 6115
856.43 5988
856.44 5935
856.45 6059
856.46 5940
856.48 5761
856.49 5694
856.50 5902
856.51 6257
856.52 6458
856.53 6389
856.54 6186
856.55 5965
856.56 5957
856.57 5996
856.58 5851
856.59 5434
856.60 5121
856.61 5242
856.62 5475
856.63 5278
856.64 4978
856.65 5235
856.66 5411
856.67 5203
856.68 5031
856.69 5188
856.70 5298
856.71 5478
856.72 5500
856.73 5236
856.74 5101
856.75 5057
856.76 4906
856.77 4833
856.78 5148
856.79 5203
856.80 5024
856.81 4839
856.82 4731
856.83 4815
856.84 4734
856.85 4460
856.86 4123
856.87 4063
856.88 4180
856.89 4413
856.90 4456
856.91 4619
856.92 4836
856.93 4860
856.94 4958
856.95 4892
856.96 4672
856.97 4492
856.98 4514
856.99 4680
857.01 4894
857.02 4977
857.03 4803
857.04 4523
857.05 4392
857.06 4189
857.07 4298
857.08 4435
857.09 4346
857.10 4291
857.11 4481
857.12 4472
857.13 4532
857.14 4688
857.15 4871
857.16 4819
857.17 4770
857.18 4986
857.19 5074
857.20 5120
857.21 5221
857.22 5370
857.23 5526
857.24 5280
857.25 5328
857.26 5204
857.27 5085
857.28 5052
857.29 4742
857.30 4578
857.31 4731
857.32 4920
857.33 5311
857.34 5584
857.35 5550
857.36 5507
857.37 5820
857.38 6086
857.39 6082
857.40 6070
857.41 6207
857.42 6168
857.43 6342
857.44 6764
857.45 6684
857.46 6338
857.47 6231
857.48 6279
857.49 6181
857.50 5810
857.51 5743
857.53 5571
857.54 5483
857.55 5393
857.56 5478
857.57 5375
857.58 5255
857.59 5138
857.60 5173
857.61 5133
857.62 5478
857.63 5535
857.64 5561
857.65 5172
857.66 4873
857.67 4706
857.68 4825
857.69 4863
857.70 4760
857.71 4795
857.72 4745
857.73 4823
857.74 4718
857.75 4643
857.76 4904
857.77 4883
857.78 4590
857.79 4596
857.80 4901
857.81 4987
857.82 4917
857.83 4898
857.84 4785
857.85 4831
857.86 4950
857.87 5039
857.88 4999
857.89 4876
857.90 4685
857.91 4569
857.92 4658
857.93 4744
857.94 4634
857.95 4813
857.96 4994
857.97 4656
857.98 4538
857.99 4753
858.00 4749
858.01 4596
858.02 4831
858.03 5056
858.05 5044
858.06 5218
858.07 5088
858.08 5106
858.09 5189
858.10 5202
858.11 4881
858.12 4716
858.13 4817
858.14 4716
858.15 4678
858.16 4966
858.17 5078
858.18 5175
858.19 5234
858.20 5308
858.21 5136
858.22 5031
858.23 5232
858.24 5255
858.25 4967
858.26 4752
858.27 4873
858.28 5123
858.29 5110
858.30 5207
858.31 5171
858.32 5227
858.33 5287
858.34 5154
858.35 5502
858.36 5787
858.37 5878
858.38 6045
858.39 5922
858.40 5961
858.41 5738
858.42 5923
858.43 5999
858.44 5860
858.45 5808
858.46 6081
858.47 6183
858.48 6097
858.49 5897
858.50 5807
858.51 5598
858.52 5398
858.53 5628
858.54 5694
858.56 5436
858.57 5102
858.58 5252
858.59 5461
858.60 5244
858.61 5350
858.62 5295
858.63 4963
858.64 4692
858.65 4776
858.66 4724
858.67 4685
858.68 4758
858.69 4633
858.70 4779
858.71 5037
858.72 5066
858.73 4887
858.74 4735
858.75 4515
858.76 4615
858.77 4684
858.78 4777
858.79 4671
858.80 4763
858.81 4661
858.82 4533
858.83 4461
858.84 4243
858.85 4095
858.86 4145
858.87 4392
858.88 4535
858.89 4688
858.90 4713
858.91 4525
858.92 4390
858.93 4353
858.94 4577
858.95 4811
858.96 4944
858.97 4929
858.98 4877
858.99 5051
859.00 5220
859.01 5387
859.02 5471
859.03 5383
859.04 5201
859.06 5280
859.07 5332
859.08 5284
859.09 5363
859.10 5457
859.11 5411
859.12 5250
859.13 5318
859.14 5387
859.15 5457
859.16 5440
859.17 5376
859.18 5333
859.19 5394
859.20 5382
859.21 5444
859.22 5392
859.23 5405
859.24 5410
859.25 5282
859.26 5184
859.27 5214
859.28 5313
859.29 5497
859.30 5494
859.31 5573
859.32 5711
859.33 5712
859.34 5440
859.35 5471
859.36 5652
859.37 5739
859.38 5742
859.39 5731
859.40 5615
859.41 5639
859.42 5968
859.43 6392
859.44 5939
859.45 5991
859.46 6145
859.47 6159
859.48 5918
859.49 6137
859.50 6241
859.51 6341
859.52 6215
859.53 6241
859.55 6338
859.56 6455
859.57 6039
859.58 5494
859.59 5430
859.60 5621
859.61 5525
859.62 5303
859.63 5015
859.64 4963
859.65 5337
859.66 5319
859.67 5230
859.68 5183
859.69 5157
859.70 5266
859.71 5177
859.72 4900
859.73 4525
859.74 4261
859.75 4242
859.76 4317
859.77 4351
859.78 4471
859.79 4693
859.80 4644
859.81 4521
859.82 4539
859.83 4523
859.84 4746
859.85 4757
859.86 4677
859.87 4413
859.88 4336
859.89 4266
859.90 4149
859.91 4246
859.92 4413
859.93 4463
859.94 4618
859.95 4512
859.96 4558
859.97 4612
859.98 4776
859.99 4825
860.00 4861
860.01 4946
860.02 5103
860.04 5216
860.05 5171
860.06 5124
860.07 5242
860.08 5042
860.09 5039
860.10 4920
860.11 5020
860.12 5096
860.13 4980
860.14 4888
860.15 4818
860.16 4677
860.17 4414
860.18 4520
860.19 4731
860.20 5022
860.21 5115
860.22 5054
860.23 5059
860.24 4973
860.25 4918
860.26 4970
860.27 5297
860.28 5429
860.29 5576
860.30 5697
860.31 5689
860.32 5632
860.33 5855
860.34 5722
860.35 5707
860.36 5823
860.37 5873
860.38 6074
860.39 6291
860.40 6259
860.41 5983
860.42 5997
860.43 6072
860.44 6007
860.45 6038
860.46 5998
860.47 5939
860.48 5885
860.49 5954
860.50 5909
860.52 6101
860.53 6114
860.54 6103
860.55 5989
860.56 5692
860.57 5712
860.58 5792
860.59 5511
860.60 5425
860.61 5510
860.62 5426
860.63 5442
860.64 5473
860.65 5488
860.66 5202
860.67 4953
860.68 4878
860.69 4837
860.70 4847
860.71 4872
860.72 4790
860.73 4693
860.74 4638
860.75 4553
860.76 4812
860.77 4885
860.78 4529
860.79 4427
860.80 4232
860.81 4181
860.82 4190
860.83 4242
860.84 4276
860.85 4361
860.86 4587
860.87 4688
860.88 4742
860.89 4638
860.90 4695
860.91 4606
860.92 4412
860.93 4377
860.94 4432
860.95 4464
860.96 4443
860.97 4636
860.99 4779
861.00 4779
861.01 4779
861.02 4877
861.03 4906
861.04 5070
861.05 5164
861.06 5196
861.07 5256
861.08 5285
861.09 5328
861.10 5153
861.11 5199
861.12 5133
861.13 4865
861.14 4832
861.15 4919
861.16 4758
861.17 4497
861.18 4576
861.19 4719
861.20 4780
861.21 4946
861.22 5206
861.23 5185
861.24 5033
861.25 5126
861.26 5201
861.27 5258
861.28 5371
861.29 5500
861.30 5439
861.31 5364
861.32 5556
861.33 5752
861.34 5658
861.35 5648
861.36 5727
861.37 5793
861.38 5500
861.39 5446
861.40 5384
861.41 5650
861.42 5617
861.43 5787
861.44 5964
861.46 5668
861.47 5670
861.48 5694
861.49 5672
861.50 5737
861.51 5975
861.52 6114
861.53 6080
861.54 6120
861.55 6372
861.56 6528
861.57 6404
861.58 6344
861.59 6055
861.60 5817
861.61 5768
861.62 5841
861.63 5661
861.64 5602
861.65 5728
861.66 5763
861.67 5421
861.68 5263
861.69 5348
861.70 5333
861.71 4986
861.72 4716
861.73 4857
861.74 5172
861.75 5232
861.76 4906
861.77 4491
861.78 4379
861.79 4505
861.80 4393
861.81 4740
861.82 4787
861.83 4647
861.84 4575
861.85 4451
861.86 4421
861.87 4283
861.88 4315
861.89 4545
861.90 4808
861.92 4858
861.93 4638
861.94 4687
861.95 4593
861.96 4477
861.97 4535
861.98 4792
861.99 5037
862.00 5219
862.01 5515
862.02 5455
862.03 5071
862.04 5090
862.05 5247
862.06 5199
862.07 4816
862.08 4748
862.09 4764
862.10 4841
862.11 4910
862.12 4934
862.13 5056
862.14 5174
862.15 5057
862.16 5139
862.17 5012
862.18 5026
862.19 5094
862.20 5117
862.21 5203
862.22 5283
862.23 5484
862.24 5489
862.25 5542
862.26 5394
862.27 5287
862.28 5447
862.29 5722
862.30 5543
862.31 5660
862.32 5717
862.33 5653
862.34 5509
862.35 5346
862.36 5411
862.38 5511
862.39 5598
862.40 5909
862.41 6211
862.42 6135
862.43 5875
862.44 5767
862.45 5996
862.46 6064
862.47 5927
862.48 5782
862.49 5880
862.50 5862
862.51 5617
862.52 5448
862.53 5241
862.54 5028
862.55 4922
862.56 5028
862.57 5307
862.58 5502
862.59 5529
862.60 5451
862.61 5322
862.62 5170
862.63 5071
862.64 4947
862.65 4882
862.66 4822
862.67 5085
862.68 5098
862.69 4803
862.70 4936
862.71 5015
862.72 5084
862.73 4820
862.74 4753
862.75 4742
862.76 4817
862.77 4838
862.78 4774
862.79 4748
862.80 4641
862.81 4368
862.83 4445
862.84 4437
862.85 4086
862.86 3982
862.87 3960
862.88 4280
862.89 4533
862.90 4601
862.91 4594
862.92 4501
862.93 4702
862.94 4641
862.95 4635
862.96 4739
862.97 4883
862.98 4784
862.99 4614
863.00 4629
863.01 4502
863.02 4411
863.03 4508
863.04 4241
863.05 4233
863.06 4466
863.07 4790
863.08 5021
863.09 5006
863.10 4792
863.11 4948
863.12 4908
863.13 4989
863.14 4997
863.15 4895
863.16 4655
863.17 4604
863.18 4855
863.19 5092
863.20 4903
863.21 4756
863.22 4603
863.23 4663
863.24 4901
863.25 5240
863.26 5345
863.28 5344
863.29 5264
863.30 5468
863.31 5456
863.32 5325
863.33 5169
863.34 5423
863.35 5666
863.36 5659
863.37 5657
863.38 5772
863.39 5883
863.40 5989
863.41 5857
863.42 5682
863.43 5713
863.44 5876
863.45 5926
863.46 5975
863.47 6013
863.48 6107
863.49 6025
863.50 6267
863.51 6390
863.52 6407
863.53 6273
863.54 6019
863.55 5686
863.56 5550
863.57 5456
863.58 5373
863.59 5507
863.60 5585
863.61 5605
863.62 5487
863.63 5533
863.64 5670
863.65 5598
863.66 5751
863.67 5814
863.68 5286
863.69 5286
863.70 5229
863.72 5216
863.73 5043
863.74 4957
863.75 4864
863.76 4984
863.77 5104
863.78 4886
863.79 4657
863.80 4542
863.81 4634
863.82 4542
863.83 4474
863.84 4549
863.85 4605
863.86 4522
863.87 4623
863.88 4716
863.89 4580
863.90 4720
863.91 4825
863.92 4730
863.93 4575
863.94 4362
863.95 4288
863.96 4482
863.97 4885
863.98 5059
863.99 5118
864.00 5018
864.01 4964
864.02 4962
864.03 4982
864.04 5102
864.05 5175
864.06 4954
864.07 4942
864.08 4936
864.09 4962
864.10 4878
864.11 4965
864.12 4814
864.13 4641
864.15 4579
864.16 5033
864.17 5133
864.18 5166
864.19 5047
864.20 5000
864.21 4868
864.22 4837
864.23 4899
864.24 5073
864.25 5380
864.26 5530
864.27 5643
864.28 5587
864.29 5711
864.30 5887
864.31 6018
864.32 5616
864.33 5572
864.34 5803
864.35 5909
864.36 5804
864.37 5796
864.38 5990
864.39 6061
864.40 5753
864.41 5436
864.42 5474
864.43 5637
864.44 5927
864.45 6044
864.46 6014
864.47 5702
864.48 5609
864.49 5770
864.50 5846
864.51 5657
864.52 5696
864.53 5780
864.54 5532
864.55 5410
864.56 5357
864.57 5141
864.59 5088
864.60 5458
864.61 5651
864.62 5551
864.63 5457
864.64 5421
864.65 5446
864.66 5373
864.67 5009
864.68 4701
864.69 4829
864.70 4765
864.71 4532
864.72 4483
864.73 4547
864.74 4704
864.75 4930
864.76 5033
864.77 5029
864.78 5144
864.79 5081
864.80 4619
864.81 4657
864.82 4811
864.83 4804
864.84 4600
864.85 4471
864.86 4386
864.87 4660
864.88 4989
864.89 5123
864.90 5308
864.91 5296
864.92 5189
864.93 4866
864.94 4737
864.95 4519
864.96 4608
864.97 4805
864.98 4915
864.99 4807
865.01 4643
865.02 4706
865.03 4985
865.04 5047
865.05 4749
865.06 4594
865.07 4699
865.08 4959
865.09 5031
865.10 4947
865.11 4957
865.12 5116
865.13 4956
865.14 5039
865.15 5068
865.16 4930
865.17 5092
865.18 4978
865.19 4979
865.20 4851
865.21 4633
865.22 4680
865.23 4810
865.24 4729
865.25 4998
865.26 5227
865.27 5356
865.28 5264
865.29 5086
865.30 5248
865.31 5432
865.32 5474
865.33 5467
865.34 5527
865.35 5643
865.36 5631
865.37 5547
865.38 5577
865.39 5682
865.40 5673
865.41 6008
865.42 6337
865.44 6577
865.45 6654
865.46 6454
865.47 6372
865.48 6388
865.49 6338
865.50 6202
865.51 5838
865.52 6092
865.53 6382
865.54 6389
865.55 6347
865.56 6189
865.57 5836
865.58 5752
865.59 5676
865.60 5528
865.61 5596
865.62 5509
865.63 5471
865.64 5634
865.65 5694
865.66 5465
865.67 5293
865.68 5234
865.69 5361
865.70 5362
865.71 5207
865.72 5276
865.73 4993
865.74 4639
865.75 4703
865.76 4823
865.77 4877
865.78 4717
865.79 4860
865.80 4824
865.81 4924
865.82 5078
865.83 5335
865.84 5314
865.86 5240
865.87 5010
865.88 5134
865.89 4934
865.90 4858
865.91 5170
865.92 5284
865.93 5209
865.94 5241
865.95 5121
865.96 5103
865.97 4874
865.98 4661
865.99 4625
866.00 4656
866.01 4794
866.02 4952
866.03 4939
866.04 4975
866.05 5009
866.06 5116
866.07 4995
866.08 5085
866.09 5080
866.10 5089
866.11 5025
866.12 4936
866.13 4959
866.14 4956
866.15 4811
866.16 4819
866.17 4905
866.18 4816
866.19 4603
866.20 4762
866.21 4933
866.22 5013
866.23 4987
866.24 4850
866.25 4936
866.27 4998
866.28 4992
866.29 5039
866.30 5045
866.31 5087
866.32 4930
866.33 4722
866.34 4883
866.35 5184
866.36 5007
866.37 5086
866.38 5329
866.39 5606
866.40 5704
866.41 5927
866.42 5937
866.43 5827
866.44 5717
866.45 5814
866.46 5925
866.47 5879
866.48 5642
866.49 5501
866.50 5316
866.51 5571
866.52 5670
866.53 5624
866.54 5447
866.55 5531
866.56 5727
866.57 5646
866.58 5484
866.59 5255
866.60 5256
866.61 5511
866.62 5436
866.63 5279
866.64 5173
866.65 5218
866.66 5190
866.68 5183
866.69 5036
866.70 4800
866.71 4540
866.72 4707
866.73 4715
866.74 4573
866.75 4633
866.76 4868
866.77 4965
866.78 4994
866.79 5039
866.80 5029
866.81 4905
866.82 4801
866.83 4762
866.84 4554
866.85 4531
866.86 4397
866.87 4376
866.88 4426
866.89 4400
866.90 4739
866.91 4783
866.92 4578
866.93 4603
866.94 4877
866.95 5045
866.96 4889
866.97 4467
866.98 4453
866.99 4804
867.00 5030
867.01 5159
867.02 5296
867.03 5234
867.04 5195
867.05 5027
867.06 4952
867.07 5016
867.09 4818
867.10 4839
867.11 4839
867.12 4891
867.13 4880
867.14 4701
867.15 4822
867.16 4887
867.17 4952
867.18 4982
867.19 4758
867.20 4623
867.21 4432
867.22 4440
867.23 4738
867.24 4715
867.25 4835
867.26 5062
867.27 5121
867.28 5032
867.29 5258
867.30 5328
867.31 5446
867.32 5461
867.33 5449
867.34 5379
867.35 5281
867.36 5306
867.37 5574
867.38 5643
867.39 5842
867.40 6069
867.41 6152
867.42 5915
867.43 5775
867.44 5726
867.45 5691
867.46 5723
867.47 5854
867.49 5942
867.50 6060
867.51 5936
867.52 5753
867.53 5875
867.54 6079
867.55 5972
867.56 5665
867.57 5422
867.58 5400
867.59 5212
867.60 5209
867.61 5161
867.62 5045
867.63 5041
867.64 5112
867.65 5087
867.66 5033
867.67 5225
867.68 5359
867.69 5207
867.70 5427
867.71 5403
867.72 5286
867.73 4976
867.74 4838
867.75 4932
867.76 4894
867.77 4725
867.78 4800
867.79 4804
867.80 4850
867.81 4970
867.82 4971
867.83 4832
867.84 4724
867.85 4731
867.86 4972
867.87 5261
867.89 5108
867.90 4864
867.91 4778
867.92 4733
867.93 4772
867.94 4877
867.95 4885
867.96 4687
867.97 4575
867.98 4519
867.99 4631
868.00 4605
868.01 4536
868.02 4484
868.03 4605
868.04 4746
868.05 4972
868.06 5165
868.07 5041
868.08 4850
868.09 4650
868.10 4419
868.11 4650
868.12 4810
868.13 4717
868.14 4693
868.15 4776
868.16 4946
868.17 5205
868.18 5299
868.19 5452
868.20 5380
868.21 5406
868.22 5176
868.23 5128
868.24 5053
868.25 5073
868.26 4952
868.27 5071
868.29 5286
868.30 5776
868.31 5972
868.32 5951
868.33 6012
868.34 6047
868.35 5851
868.36 5569
868.37 5508
868.38 5498
868.39 5627
868.40 5660
868.41 5601
868.42 5764
868.43 5830
868.44 5740
868.45 5683
868.46 5738
868.47 5533
868.48 5609
868.49 5716
868.50 5784
868.51 5997
868.52 6089
868.53 6014
868.54 5940
868.55 5734
868.56 5694
868.57 5552
868.58 5520
868.59 5445
868.60 5273
868.61 5250
868.62 5176
868.63 5048
868.64 5144
868.65 5229
868.66 5034
868.68 4912
868.69 4960
868.70 5208
868.71 5301
868.72 4994
868.73 5202
868.74 5213
868.75 5171
868.76 5118
868.77 4962
868.78 4761
868.79 4918
868.80 4843
868.81 4737
868.82 4690
868.83 4840
868.84 5036
868.85 5106
868.86 4728
868.87 4632
868.88 4713
868.89 4604
868.90 4487
868.91 4277
868.92 4257
868.93 4542
868.94 4789
868.95 4547
868.96 4508
868.97 4621
868.98 4532
868.99 4317
869.00 4281
869.01 4246
869.02 4034
869.03 4149
869.04 4273
869.05 4426
869.07 4447
869.08 4859
869.09 5160
869.10 5274
869.11 5333
869.12 5508
869.13 5407
869.14 5395
869.15 5056
869.16 4959
869.17 4938
869.18 4885
869.19 4841
869.20 4959
869.21 5024
869.22 5155
869.23 5097
869.24 4865
869.25 4804
869.26 4982
869.27 5046
869.28 4974
869.29 5033
869.30 5505
869.31 5446
869.32 5360
869.33 5423
869.34 5458
869.35 5381
869.36 5566
869.37 5651
869.38 5982
869.39 5959
869.40 6152
869.41 6219
869.42 6397
869.43 6456
869.45 6546
869.46 6846
869.47 6736
869.48 6411
869.49 6193
869.50 6318
869.51 6285
869.52 6375
869.53 6610
869.54 6501
869.55 6277
869.56 6012
869.57 5888
869.58 6025
869.59 5925
869.60 5705
869.61 5643
869.62 5566
869.63 5561
869.64 5549
869.65 5780
869.66 5882
869.67 5829
869.68 5704
869.69 5413
869.70 5172
869.71 5168
869.72 5165
869.73 4939
869.74 4790
869.75 4886
869.76 4978
869.77 5112
869.78 5033
869.79 5190
869.80 5361
869.81 5223
869.82 5076
869.84 5155
869.85 5041
869.86 5080
869.87 4922
869.88 4803
869.89 4700
869.90 4721
869.91 4733
869.92 4880
869.93 4834
869.94 4760
869.95 4686
869.96 4590
869.97 4678
869.98 4569
869.99 4395
870.00 4323
870.01 4324
870.02 4670
870.03 4903
870.04 4997
870.05 4991
870.06 4713
870.07 4491
870.08 4630
870.09 4573
870.10 4484
870.11 4502
870.12 4425
870.13 4506
870.14 4629
870.15 4504
870.16 4449
870.17 4611
870.18 4760
870.19 4646
870.21 4562
870.22 4625
870.23 4784
870.24 4831
870.25 4609
870.26 4567
870.27 4809
870.28 4859
870.29 4864
870.30 5082
870.31 5352
870.32 5505
870.33 5375
870.34 5560
870.35 5824
870.36 5701
870.37 5529
870.38 5722
870.39 6063
870.40 6080
870.41 5948
870.42 5969
870.43 6141
870.44 5887
870.45 6159
870.46 6422
870.47 6438
870.48 6316
870.49 6278
870.50 6227
870.51 6169
870.52 5792
870.53 5484
870.54 5300
870.55 5417
870.56 5636
870.57 5869
870.59 5947
870.60 5827
870.61 5442
870.62 5093
870.63 4752
870.64 4819
870.65 4976
870.66 4955
870.67 4768
870.68 4801
870.69 4862
870.70 4856
870.71 4808
870.72 5073
870.73 5240
870.74 4870
870.75 4607
870.76 4732
870.77 4708
870.78 4565
870.79 4449
870.80 4523
870.81 4684
870.82 4623
870.83 4584
870.84 4750
870.85 5095
870.86 4959
870.87 4760
870.88 4891
870.89 4934
870.90 4787
870.91 4756
870.92 4791
870.93 4421
870.94 4355
870.96 4405
870.97 4553
870.98 4560
870.99 4568
871.00 4679
871.01 4566
871.02 4493
871.03 4594
871.04 4556
871.05 4678
871.06 4695
871.07 4525
871.08 4484
871.09 4752
871.10 4964
871.11 4974
871.12 5152
871.13 5146
871.14 5014
871.15 4903
871.16 4719
871.17 4885
871.18 4897
871.19 4973
871.20 4958
871.21 5085
871.22 5125
871.23 5210
871.24 5015
871.25 4910
871.26 4644
871.27 4700
871.28 4812
871.29 5467
871.30 5692
871.31 5633
871.33 6000
871.34 6112
871.35 5840
871.36 5656
871.37 5750
871.38 5824
871.39 5880
871.40 5979
871.41 5979
871.42 5971
871.43 6059
871.44 6321
871.45 6211
871.46 6194
871.47 6215
871.48 6169
871.49 6055
871.50 5986
871.51 6043
871.52 6019
871.53 5839
871.54 5763
871.55 5650
871.56 5824
871.57 6028
871.58 5857
871.59 5721
871.60 5695
871.61 5683
871.62 5909
871.63 5675
871.64 5223
871.65 4875
871.66 4796
871.67 4805
871.68 4917
871.70 4945
871.71 5049
871.72 5200
871.73 5239
871.74 5338
871.75 5188
871.76 5182
871.77 4985
871.78 4958
871.79 4899
871.80 4553
871.81 4349
871.82 4390
871.83 4485
871.84 4544
871.85 4539
871.86 4376
871.87 4490
871.88 4444
871.89 4448
871.90 4587
871.91 4808
871.92 4827
871.93 4780
871.94 4685
871.95 4967
871.96 4928
871.97 4918
871.98 4970
871.99 4914
872.00 4789
872.01 4615
872.02 4490
872.03 4402
872.04 4676
872.05 4977
872.07 4924
872.08 4675
872.09 4644
872.10 4620
872.11 4592
872.12 4433
872.13 4482
872.14 4783
872.15 4930
872.16 4952
872.17 4836
872.18 4842
872.19 4943
872.20 5011
872.21 4965
872.22 5116
872.23 5258
872.24 5198
872.25 5099
872.26 5109
872.27 5415
872.28 5485
872.29 5264
872.30 5126
872.31 5143
872.32 4971
872.33 4989
872.34 5084
872.35 5196
872.36 5219
872.37 5341
872.38 5370
872.39 5314
872.40 5263
872.41 5527
872.43 5692
872.44 5850
872.45 6063
872.46 5997
872.47 5854
872.48 5773
872.49 5826
872.50 5684
872.51 5423
872.52 5197
872.53 5296
872.54 5500
872.55 5597
872.56 5579
872.57 5792
872.58 5794
872.59 5447
872.60 5164
872.61 5066
872.62 4938
872.63 5048
872.64 5085
872.65 5209
872.66 5316
872.67 5350
872.68 5196
872.69 5015
872.70 4941
872.71 4839
872.72 4931
872.73 4934
872.74 4783
872.75 4494
872.76 4705
872.77 4906
872.79 4905
872.80 4993
872.81 4990
872.82 4884
872.83 4781
872.84 4611
872.85 4520
872.86 4283
872.87 4199
872.88 4209
872.89 4310
872.90 4231
872.91 4500
872.92 4677
872.93 4699
872.94 4594
872.95 4645
872.96 4664
872.97 4622
872.98 4564
872.99 4714
873.00 4975
873.01 4934
873.02 4819
873.03 4806
873.04 4667
873.05 4606
873.06 4479
873.07 4380
873.08 4479
873.09 4742
873.10 4887
873.11 4857
873.12 4708
873.13 5036
873.15 5456
873.16 5427
873.17 5258
873.18 5224
873.19 5235
873.20 5138
873.21 5059
873.22 5096
873.23 5255
873.24 5549
873.25 5555
873.26 5590
873.27 5560
873.28 5506
873.29 5478
873.30 5487
873.31 5532
873.32 5336
873.33 5312
873.34 5420
873.35 5344
873.36 5249
873.37 5263
873.38 5500
873.39 5704
873.40 5746
873.41 5928
873.42 6034
873.43 6083
873.44 5861
873.45 5753
873.46 5750
873.47 5619
873.48 5494
873.50 5474
873.51 5429
873.52 5445
873.53 5679
873.54 5772
873.55 5469
873.56 5272
873.57 5398
873.58 5509
873.59 5221
873.60 5035
873.61 5060
873.62 5239
873.63 5288
873.64 5379
873.65 5140
873.66 4943
873.67 5042
873.68 5054
873.69 4866
873.70 4820
873.71 5182
873.72 5368
873.73 5400
873.74 5403
873.75 5210
873.76 4968
873.77 4972
873.78 4805
873.79 4594
873.80 4509
873.81 4702
873.82 4936
873.83 4875
873.85 4672
873.86 4666
873.87 4665
873.88 4503
873.89 4388
873.90 4164
873.91 4439
873.92 4622
873.93 4986
873.94 5205
873.95 5091
873.96 4844
873.97 4735
873.98 4772
873.99 4737
874.00 4716
874.01 4583
874.02 4545
874.03 4716
874.04 4657
874.05 4738
874.06 4570
874.07 4762
874.08 4696
874.09 4548
874.10 4588
874.11 4741
874.12 4812
874.13 4896
874.14 4967
874.15 5217
874.16 5346
874.17 5248
874.18 5037
874.20 4800
874.21 4898
874.22 4954
874.23 4893
874.24 4843
874.25 4965
874.26 5083
874.27 5166
874.28 5343
874.29 5339
874.30 5267
874.31 5294
874.32 5306
874.33 5165
874.34 5009
874.35 5368
874.36 5576
874.37 5539
874.38 5523
874.39 5751
874.40 5653
874.41 5431
874.42 5518
874.43 5672
874.44 5592
874.45 5557
874.46 5602
874.47 5689
874.48 5848
874.49 5936
874.50 5739
874.51 5519
874.52 5642
874.53 5616
874.55 5467
874.56 5556
874.57 5805
874.58 5610
874.59 5478
874.60 5513
874.61 5439
874.62 5427
874.63 5323
874.64 5149
874.65 5144
874.66 5156
874.67 5047
874.68 5056
874.69 5129
874.70 4822
874.71 4725
874.72 4972
874.73 5071
874.74 4885
874.75 4649
874.76 4774
874.77 4615
874.78 4476
874.79 4570
874.80 4671
874.81 4764
874.82 4931
874.83 5087
874.84 4979
874.85 4903
874.86 4749
874.87 4781
874.88 5042
874.90 5171
874.91 5129
874.92 4950
874.93 4723
874.94 4795
874.95 4761
874.96 4723
874.97 4740
874.98 4859
874.99 4640
875.00 4641
875.01 4501
875.02 4411
875.03 4496
875.04 4793
875.05 4767
875.06 4732
875.07 4631
875.08 4614
875.09 4786
875.10 4863
875.11 4814
875.12 4715
875.13 4664
875.14 4674
875.15 4734
875.16 4996
875.17 5011
875.18 4928
875.19 5067
875.20 5423
875.21 5450
875.22 5358
875.24 5104
875.25 4957
875.26 5132
875.27 5204
875.28 5269
875.29 5258
875.30 5321
875.31 5056
875.32 5064
875.33 5032
875.34 5061
875.35 5171
875.36 5334
875.37 5621
875.38 5697
875.39 6033
875.40 6476
875.41 6730
875.42 6644
875.43 6548
875.44 6148
875.45 6072
875.46 6015
875.47 5883
875.48 5782
875.49 6121
875.50 6247
875.51 6282
875.52 5947
875.53 5852
875.54 5936
875.55 5727
875.56 5304
875.58 5026
875.59 5258
875.60 5305
875.61 5217
875.62 5242
875.63 5497
875.64 5520
875.65 5353
875.66 5613
875.67 5546
875.68 5416
875.69 5135
875.70 4917
875.71 4972
875.72 4855
875.73 4678
875.74 4681
875.75 4758
875.76 4588
875.77 4410
875.78 4574
875.79 4824
875.80 5025
875.81 5053
875.82 5189
875.83 5204
875.84 5228
875.85 5225
875.86 5363
875.87 5162
875.88 4798
875.89 4694
875.90 4480
875.92 4227
875.93 4123
875.94 4346
875.95 4635
875.96 4970
875.97 4999
875.98 4658
875.99 4348
876.00 4238
876.01 4137
876.02 3996
876.03 4153
876.04 4436
876.05 4613
876.06 4751
876.07 4841
876.08 4855
876.09 4706
876.10 4894
876.11 4878
876.12 4705
876.13 4719
876.14 4640
876.15 4670
876.16 4723
876.17 4982
876.18 5224
876.19 5175
876.20 5160
876.21 5113
876.22 5060
876.23 4800
876.25 4618
876.26 4694
876.27 4835
876.28 5153
876.29 5144
876.30 4929
876.31 5032
876.32 5113
876.33 5378
876.34 5734
876.35 5779
876.36 5616
876.37 5519
876.38 5350
876.39 5590
876.40 5909
876.41 6217
876.42 6246
876.43 6278
876.44 6235
876.45 6219
876.46 6151
876.47 6140
876.48 6100
876.49 5863
876.50 5695
876.51 5637
876.52 5599
876.53 5630
876.54 5716
876.55 5569
876.56 5563
876.57 5392
876.59 5235
876.60 5121
876.61 5324
876.62 5427
876.63 5444
876.64 5346
876.65 5061
876.66 4976
876.67 5008
876.68 4800
876.69 4683
876.70 4801
876.71 4913
876.72 4766
876.73 4512
876.74 4619
876.75 4783
876.76 4634
876.77 4529
876.78 4516
876.79 4522
876.80 4576
876.81 4671
876.82 4782
876.83 4727
876.84 4621
876.85 4558
876.86 4539
876.87 4465
876.88 4508
876.89 4409
876.90 4220
876.92 4284
876.93 4463
876.94 4506
876.95 4604
876.96 4511
876.97 4503
876.98 4535
876.99 4595
877.00 4552
877.01 4434
877.02 4508
877.03 4591
877.04 4495
877.05 4567
877.06 4909
877.07 4940
877.08 4692
877.09 4544
877.10 4634
877.11 4757
877.12 4875
877.13 4813
877.14 4703
877.15 4550
877.16 4580
877.17 4630
877.18 4703
877.19 4999
877.20 5238
877.21 5168
877.22 4964
877.23 4943
877.25 5048
877.26 5053
877.27 5158
877.28 5227
877.29 5183
877.30 5329
877.31 5293
877.32 5248
877.33 5324
877.34 5313
877.35 5659
877.36 5996
877.37 6055
877.38 5834
877.39 5795
877.40 5961
877.41 5867
877.42 5752
877.43 5901
877.44 5765
877.45 5727
877.46 5737
877.47 6011
877.48 6168
877.49 6116
877.50 6001
877.51 6034
877.52 5792
877.53 5662
877.54 5684
877.55 5818
877.56 5730
877.58 5757
877.59 5458
877.60 5233
877.61 5317
877.62 5181
877.63 5017
877.64 5052
877.65 5052
877.66 5092
877.67 5082
877.68 5079
877.69 5055
877.70 4693
877.71 4328
877.72 4536
877.73 4547
877.74 4428
877.75 4571
877.76 4767
877.77 4857
877.78 4832
877.79 4879
877.80 5065
877.81 5140
877.82 5082
877.83 4933
877.84 4566
877.85 4507
877.86 4733
877.87 4924
877.88 5073
877.90 5093
877.91 5152
877.92 5015
877.93 5100
877.94 4972
877.95 4792
877.96 4719
877.97 4660
877.98 4601
877.99 4785
878.00 4795
878.01 4718
878.02 4597
878.03 4464
878.04 4555
878.05 4646
878.06 4721
878.07 4889
878.08 4933
878.09 4796
878.10 4516
878.11 4455
878.12 4707
878.13 4825
878.14 4825
878.15 4688
878.16 4639
878.17 4732
878.18 4610
878.19 4709
878.20 5038
878.21 5014
878.23 4923
878.24 5081
878.25 5126
878.26 5131
878.27 5133
878.28 5084
878.29 5149
878.30 5351
878.31 5505
878.32 5439
878.33 5336
878.34 5379
878.35 5545
878.36 5435
878.37 5594
878.38 5512
878.39 5375
878.40 5436
878.41 5550
878.42 5746
878.43 6134
878.44 6273
878.45 6192
878.46 6158
878.47 6070
878.48 5980
878.49 5721
878.50 5968
878.51 6131
878.52 5842
878.53 5755
878.55 5648
878.56 5737
878.57 5788
878.58 5557
878.59 5410
878.60 5433
878.61 5356
878.62 5044
878.63 4798
878.64 4784
878.65 4748
878.66 4781
878.67 4895
878.68 4909
878.69 4824
878.70 4649
878.71 4766
878.72 4743
878.73 4837
878.74 4899
878.75 5018
878.76 5057
878.77 4989
878.78 5056
878.79 4965
878.80 4901
878.81 4815
878.82 4585
878.83 4543
878.84 4400
878.85 4243
878.87 4398
878.88 4495
878.89 4566
878.90 4320
878.91 4424
878.92 4492
878.93 4319
878.94 4230
878.95 4324
878.96 4538
878.97 4496
878.98 4589
878.99 4589
879.00 4594
879.01 4437
879.02 4528
879.03 4526
879.04 4493
879.05 4338
879.06 4411
879.07 4498
879.08 4625
879.09 4507
879.10 4156
879.11 4184
879.12 4329
879.13 4344
879.14 4684
879.15 4953
879.16 4816
879.17 4683
879.19 4817
879.20 4732
879.21 4789
879.22 4902
879.23 5179
879.24 5416
879.25 5286
879.26 5272
879.27 5452
879.28 5699
879.29 5718
879.30 5530
879.31 5390
879.32 5176
879.33 5103
879.34 4972
879.35 5062
879.36 5233
879.37 5548
879.38 5710
879.39 5627
879.40 5730
879.41 5957
879.42 6107
879.43 5970
879.44 5910
879.45 5842
879.46 5832
879.47 5799
879.48 5798
879.49 6094
879.51 5910
879.52 5721
879.53 5614
879.54 5592
879.55 5701
879.56 5444
879.57 5482
879.58 5475
879.59 5269
879.60 5152
879.61 5497
879.62 5460
879.63 5239
879.64 5143
879.65 5102
879.66 5212
879.67 5284
879.68 5089
879.69 4671
879.70 4586
879.71 4441
879.72 4444
879.73 4534
879.74 4641
879.75 4635
879.76 4694
879.77 4698
879.78 4788
879.79 4903
879.80 5053
879.82 4982
879.83 4830
879.84 4866
879.85 4995
879.86 4887
879.87 4776
879.88 4789
879.89 4649
879.90 4653
879.91 4870
879.92 4845
879.93 4733
879.94 4852
879.95 4767
879.96 4850
879.97 4844
879.98 4530
879.99 4446
880.00 4538
880.01 4715
880.02 4691
880.03 4638
880.04 4699
880.05 4601
880.06 4594
880.07 4736
880.08 4754
880.09 4724
880.10 4816
880.11 5051
880.12 5195
880.14 5210
880.15 5214
880.16 4808
880.17 4668
880.18 4619
880.19 4685
880.20 4843
880.21 4959
880.22 5009
880.23 5018
880.24 5096
880.25 5102
880.26 4856
880.27 4735
880.28 4720
880.29 4799
880.30 4945
880.31 4600
880.32 4729
880.33 4911
880.34 5073
880.35 4986
880.36 5062
880.37 5375
880.38 5553
880.39 5618
880.40 5546
880.41 5453
880.42 5293
880.43 5132
880.45 5075
880.46 5262
880.47 5421
880.48 5246
880.49 5470
880.50 5780
880.51 5919
880.52 5592
880.53 5104
880.54 5025
880.55 5309
880.56 5294
880.57 5199
880.58 5193
880.59 5302
880.60 5131
880.61 5168
880.62 5128
880.63 4970
880.64 5033
880.65 5094
880.66 5307
880.67 5488
880.68 5229
880.69 4924
880.70 4753
880.71 4694
880.72 4662
880.73 4653
880.74 4683
880.76 4478
880.77 4408
880.78 4365
880.79 4352
880.80 4392
880.81 4286
880.82 4222
880.83 4288
880.84 4400
880.85 4411
880.86 4283
880.87 4191
880.88 4283
880.89 4528
880.90 4839
880.91 4664
880.92 4753
880.93 4961
880.94 4674
880.95 4657
880.96 4890
880.97 5003
880.98 4856
880.99 4970
881.00 5005
881.01 4828
881.02 4574
881.03 4555
881.04 4669
881.05 4733
881.07 4831
881.08 5090
881.09 5278
881.10 5077
881.11 4866
881.12 4981
881.13 5006
881.14 4875
881.15 4871
881.16 5060
881.17 5106
881.18 4846
881.19 4861
881.20 5074
881.21 5172
881.22 5035
881.23 4965
881.24 4812
881.25 4560
881.26 4636
881.27 4787
881.28 5007
881.29 5019
881.30 5080
881.31 5377
881.32 5540
881.33 5707
881.34 5997
881.35 6125
881.37 6012
881.38 5934
881.39 5728
881.40 5723
881.41 5459
881.42 5624
881.43 5785
881.44 5725
881.45 5672
881.46 5686
881.47 5588
881.48 5236
881.49 5532
881.50 5961
881.51 5880
881.52 5680
881.53 5834
881.54 6043
881.55 5888
881.56 5524
881.57 5439
881.58 5523
881.59 5403
881.60 5274
881.61 5284
881.62 5210
881.63 5178
881.64 5451
881.65 5578
881.66 5455
881.68 5250
881.69 5222
881.70 5215
881.71 5113
881.72 4900
881.73 5071
881.74 5303
881.75 5128
881.76 5216
881.77 5157
881.78 4846
881.79 4900
881.80 5045
881.81 5107
881.82 5032
881.83 4997
881.84 5061
881.85 5160
881.86 5221
881.87 5127
881.88 4857
881.89 4687
881.90 4825
881.91 4954
881.92 4873
881.93 4936
881.94 5057
881.95 5047
881.96 5181
881.98 5268
881.99 5197
882.00 5206
882.01 5112
882.02 4967
882.03 4739
882.04 4533
882.05 4656
882.06 4525
882.07 4486
882.08 4772
882.09 5088
882.10 4971
882.11 4748
882.12 4671
882.13 4723
882.14 4948
882.15 4895
882.16 4719
882.17 4665
882.18 4939
882.19 5101
882.20 5202
882.21 5208
882.22 5190
882.23 5118
882.24 5055
882.25 5095
882.26 5094
882.28 5047
882.29 4929
882.30 4919
882.31 5183
882.32 5233
882.33 5127
882.34 5273
882.35 5220
882.36 5023
882.37 5065
882.38 5117
882.39 5082
882.40 5028
882.41 5247
882.42 5437
882.43 5560
882.44 5547
882.45 5580
882.46 5618
882.47 5817
882.48 5666
882.49 5489
882.50 5561
882.51 5569
882.52 5581
882.53 5356
882.54 5185
882.55 5247
882.56 5366
882.58 5444
882.59 5305
882.60 5316
882.61 5605
882.62 5769
882.63 5682
882.64 5445
882.65 5179
882.66 5023
882.67 4940
882.68 5115
882.69 5195
882.70 5209
882.71 5099
882.72 5113
882.73 4961
882.74 4936
882.75 4574
882.76 4555
882.77 4696
882.78 4361
882.79 4479
882.80 4762
882.81 4572
882.82 4484
882.83 4493
882.84 4753
882.85 4726
882.86 4652
882.88 4778
882.89 4930
882.90 4939
882.91 4811
882.92 4590
882.93 4706
882.94 4800
882.95 4696
882.96 4814
882.97 4922
882.98 4915
882.99 4624
883.00 4717
883.01 4740
883.02 4513
883.03 4398
883.04 4306
883.05 4390
883.06 4462
883.07 4493
883.08 4675
883.09 4733
883.10 4681
883.11 4724
883.12 4735
883.13 4876
883.14 4913
883.15 4857
883.16 5168
883.18 5478
883.19 5218
883.20 5105
883.21 5214
883.22 5452
883.23 5574
883.24 5595
883.25 5610
883.26 5503
883.27 5240
883.28 5119
883.29 5276
883.30 5213
883.31 5379
883.32 5427
883.33 5496
883.34 5666
883.35 5636
883.36 5726
883.37 5947
883.38 6087
883.39 6111
883.40 6105
883.41 6085
883.42 5918
883.43 5928
883.44 6136
883.45 6007
883.46 5770
883.48 5757
883.49 5873
883.50 5830
883.51 5562
883.52 5051
883.53 5311
883.54 5708
883.55 5665
883.56 5584
883.57 5566
883.58 5243
883.59 5036
883.60 4929
883.61 4855
883.62 4884
883.63 4784
883.64 4803
883.65 4823
883.66 4892
883.67 4927
883.68 4927
883.69 5311
883.70 5527
883.71 5296
883.72 4893
883.73 4734
883.74 4608
883.75 4670
883.77 4770
883.78 4862
883.79 4819
883.80 4855
883.81 4669
883.82 4651
883.83 4535
883.84 4413
883.85 4325
883.86 4398
883.87 4275
883.88 4585
883.89 4637
883.90 4559
883.91 4264
883.92 4135
883.93 4246
883.94 4244
883.95 4251
883.96 4259
883.97 4391
883.98 4610
883.99 4707
884.00 4852
884.01 4994
884.02 5048
884.03 5141
884.04 5029
884.05 4821
884.07 4773
884.08 4669
884.09 4830
884.10 4794
884.11 4561
884.12 4630
884.13 4520
884.14 4458
884.15 4480
884.16 4648
884.17 4854
884.18 4978
884.19 5028
884.20 4962
884.21 4671
884.22 4574
884.23 4577
884.24 4478
884.25 4609
884.26 4908
884.27 5227
884.28 5409
884.29 5493
884.30 5644
884.31 5466
884.32 5403
884.33 5279
884.34 5272
884.36 5617
884.37 5800
884.38 5942
884.39 5921
884.40 5850
884.41 5814
884.42 5734
884.43 5680
884.44 5561
884.45 5382
884.46 5281
884.47 5331
884.48 5397
884.49 5492
884.50 5825
884.51 5922
884.52 6036
884.53 5950
884.54 5957
884.55 5734
884.56 5452
884.57 5169
884.58 5133
884.59 5130
884.60 5321
884.61 5542
884.62 5587
884.63 5265
884.65 4915
884.66 4765
884.67 4946
884.68 4918
884.69 4841
884.70 4641
884.71 4763
884.72 4995
884.73 5104
884.74 4785
884.75 4722
884.76 4776
884.77 4591
884.78 4517
884.79 4550
884.80 4473
884.81 4285
884.82 4309
884.83 4418
884.84 4578
884.85 4729
884.86 4831
884.87 4894
884.88 4697
884.89 4536
884.90 4427
884.91 4521
884.92 4562
884.94 4633
884.95 4627
884.96 4630
884.97 4432
884.98 4487
884.99 4437
885.00 4281
885.01 4365
885.02 4301
885.03 4202
885.04 4299
885.05 4522
885.06 4632
885.07 4528
885.08 4777
885.09 4911
885.10 4743
885.11 4652
885.12 4975
885.13 5004
885.14 4816
885.15 4659
885.16 4709
885.17 4848
885.18 4998
885.19 5293
885.20 5309
885.21 5154
885.23 5058
885.24 5150
885.25 5150
885.26 4958
885.27 5107
885.28 5187
885.29 5279
885.30 5176
885.31 5278
885.32 5424
885.33 5393
885.34 5215
885.35 5107
885.36 5079
885.37 5065
885.38 5208
885.39 5680
885.40 5833
885.41 5935
885.42 5799
885.43 5801
885.44 5867
885.45 5817
885.46 5723
885.47 5764
885.48 5747
885.49 5601
885.51 5412
885.52 5355
885.53 5322
885.54 5148
885.55 5022
885.56 5181
885.57 5079
885.58 5246
885.59 5282
885.60 5092
885.61 5176
885.62 5032
885.63 4950
885.64 4931
885.65 5008
885.66 5138
885.67 5050
885.68 5163
885.69 4987
885.70 4969
885.71 4791
885.72 4631
885.73 4529
885.74 4517
885.75 4562
885.76 4712
885.77 4791
885.78 4954
885.80 4743
885.81 4471
885.82 4468
885.83 4576
885.84 4787
885.85 4797
885.86 4419
885.87 4322
885.88 4315
885.89 4326
885.90 4440
885.91 4565
885.92 4660
885.93 4581
885.94 4296
885.95 4480
885.96 4420
885.97 4205
885.98 4197
885.99 4276
886.00 4540
886.01 4624
886.02 4688
886.03 4792
886.04 4890
886.05 4727
886.06 4540
886.08 4375
886.09 4385
886.10 4606
886.11 4697
886.12 4574
886.13 4648
886.14 4885
886.15 5007
886.16 5107
886.17 4844
886.18 4734
886.19 4730
886.20 4743
886.21 4849
886.22 4934
886.23 5060
886.24 5098
886.25 4880
886.26 5068
886.27 5181
886.28 5207
886.29 5149
886.30 5259
886.31 5403
886.32 5508
886.33 5341
886.34 5300
886.35 5393
886.37 5484
886.38 5189
886.39 5245
886.40 5432
886.41 5643
886.42 5906
886.43 5898
886.44 5972
886.45 5990
886.46 5898
886.47 5726
886.48 5542
886.49 5562
886.50 5332
886.51 5308
886.52 5437
886.53 5559
886.54 5793
886.55 5935
886.56 5678
886.57 5314
886.58 5219
886.59 5261
886.60 5288
886.61 5166
886.62 5346
886.63 5426
886.65 5332
886.66 5162
886.67 5349
886.68 5240
886.69 4866
886.70 4586
886.71 4705
886.72 4770
886.73 4849
886.74 4984
886.75 4987
886.76 4645
886.77 4522
886.78 4634
886.79 4336
886.80 4441
886.81 4728
886.82 4952
886.83 5159
886.84 5146
886.85 5074
886.86 4993
886.87 4915
886.88 4800
886.89 4753
886.90 4811
886.91 4838
886.93 4807
886.94 4614
886.95 4515
886.96 4331
886.97 4312
886.98 4257
886.99 4218
887.00 4262
887.01 4293
887.02 4408
887.03 4589
887.04 4758
887.05 4684
887.06 4607
887.07 4688
887.08 4372
887.09 4209
887.10 4240
887.11 4401
887.12 4344
887.13 4375
887.14 4473
887.15 4585
887.16 4658
887.17 4821
887.18 5040
887.19 5046
887.21 5014
887.22 5129
887.23 4949
887.24 4795
887.25 4797
887.26 4902
887.27 5134
887.28 5325
887.29 5133
887.30 4970
887.31 4972
887.32 5161
887.33 5320
887.34 5417
887.35 5502
887.36 5632
887.37 5672
887.38 5943
887.39 5900
887.40 5825
887.41 5583
887.42 5646
887.43 5465
887.44 5316
887.45 5297
887.46 5435
887.47 5605
887.49 5606
887.50 5795
887.51 5844
887.52 5908
887.53 5725
887.54 5549
887.55 5672
887.56 5670
887.57 5421
887.58 5187
887.59 4918
887.60 5013
887.61 5091
887.62 4958
887.63 5009
887.64 5102
887.65 5415
887.66 5340
887.67 5081
887.68 4959
887.69 4911
887.70 4850
887.71 4940
887.72 4915
887.73 4861
887.74 5006
887.76 5139
887.77 5009
887.78 5041
887.79 5087
887.80 4992
887.81 5003
887.82 5100
887.83 5175
887.84 4871
887.85 4616
887.86 4597
887.87 4349
887.88 4412
887.89 4488
887.90 4308
887.91 4483
887.92 4526
887.93 4568
887.94 4582
887.95 4580
887.96 4461
887.97 4463
887.98 4631
887.99 4588
888.00 4714
888.01 4680
888.02 4807
888.04 4713
888.05 4593
888.06 4463
888.07 4487
888.08 4446
888.09 4679
888.10 4816
888.11 4857
888.12 4765
888.13 4851
888.14 4674
888.15 4680
888.16 4996
888.17 5202
888.18 5123
888.19 5120
888.20 5142
888.21 4986
888.22 4901
888.23 4889
888.24 4883
888.25 4962
888.26 5034
888.27 5214
888.28 5005
888.29 5056
888.31 5143
888.32 5131
888.33 5120
888.34 5301
888.35 5545
888.36 5690
888.37 5619
888.38 5578
888.39 5519
888.40 5739
888.41 6119
888.42 6028
888.43 5943
888.44 6068
888.45 5985
888.46 5787
888.47 5652
888.48 5815
888.49 6024
888.50 5854
888.51 5485
888.52 5269
888.53 5128
888.54 5425
888.55 5597
888.56 5678
888.57 5676
888.59 5708
888.60 5500
888.61 5643
888.62 5485
888.63 5167
888.64 4913
888.65 4868
888.66 5073
888.67 4825
888.68 4515
888.69 4459
888.70 4504
888.71 4206
888.72 4136
888.73 4356
888.74 4454
888.75 4570
888.76 4773
888.77 4757
888.78 4793
888.79 4618
888.80 4504
888.81 4542
888.82 4674
888.83 4730
888.84 4924
888.86 4958
888.87 4790
888.88 4596
888.89 4693
888.90 4781
888.91 4771
888.92 4759
888.93 4829
888.94 4812
888.95 4611
888.96 4482
888.97 4658
888.98 4849
888.99 4615
889.00 4424
889.01 4453
889.02 4473
889.03 4664
889.04 4675
889.05 4791
889.06 4962
889.07 5116
889.08 5134
889.09 5090
889.10 5063
889.11 4987
889.13 5154
889.14 5279
889.15 5264
889.16 5104
889.17 5091
889.18 5072
889.19 5107
889.20 5203
889.21 5134
889.22 5019
889.23 4929
889.24 4811
889.25 4964
889.26 4663
889.27 4584
889.28 4600
889.29 4628
889.30 4846
889.31 5120
889.32 5317
889.33 5297
889.34 5523
889.35 5581
889.36 5394
889.37 5434
889.38 5418
889.40 5727
889.41 5841
889.42 5902
889.43 5969
889.44 6285
889.45 6144
889.46 5681
889.47 5450
889.48 5327
889.49 5316
889.50 5240
889.51 5096
889.52 5199
889.53 5295
889.54 5044
889.55 4884
889.56 5112
889.57 5154
889.58 5031
889.59 5014
889.60 5013
889.61 5072
889.62 5202
889.63 5194
889.64 5289
889.65 5459
889.67 5429
889.68 5286
889.69 5081
889.70 4945
889.71 5002
889.72 4904
889.73 4770
889.74 4712
889.75 4696
889.76 4860
889.77 5065
889.78 4965
889.79 4966
889.80 4946
889.81 4960
889.82 5141
889.83 5059
889.84 4992
889.85 4864
889.86 4998
889.87 4928
889.88 4797
889.89 4691
889.90 4638
889.91 4813
889.92 4975
889.94 4899
889.95 5076
889.96 5284
889.97 5324
889.98 5145
889.99 5046
890.00 5073
890.01 4924
890.02 4913
890.03 4829
890.04 4629
890.05 4465
890.06 4368
890.07 4282
890.08 4206
890.09 4142
890.10 4178
890.11 4185
890.12 4531
890.13 4584
890.14 4539
890.15 4438
890.16 4590
890.17 4618
890.18 4701
890.19 4721
890.21 4768
890.22 4821
890.23 4723
890.24 4797
890.25 4766
890.26 4843
890.27 4745
890.28 4737
890.29 4606
890.30 4496
890.31 4670
890.32 4821
890.33 4757
890.34 5003
890.35 5217
890.36 5238
890.37 5439
890.38 5696
890.39 5569
890.40 5446
890.41 5548
890.42 5584
890.43 5536
890.44 5512
890.45 5485
890.47 5513
890.48 5661
890.49 5771
890.50 5788
890.51 5880
890.52 5881
890.53 5833
890.54 5570
890.55 5231
890.56 5195
890.57 5206
890.58 5102
890.59 5014
890.60 5000
890.61 4734
890.62 4651
890.63 4803
890.64 4837
890.65 4827
890.66 4787
890.67 4819
890.68 4853
890.69 4874
890.70 4744
890.71 4654
890.72 4722
890.74 4877
890.75 4882
890.76 4948
890.77 5006
890.78 4930
890.79 4826
890.80 4781
890.81 5026
890.82 5075
890.83 5004
890.84 4878
890.85 4713
890.86 4676
890.87 4548
890.88 4323
890.89 4403
890.90 4521
890.91 4485
890.92 4336
890.93 4284
890.94 4328
890.95 4425
890.96 4617
890.97 4836
890.98 4849
891.00 4787
891.01 4828
891.02 4746
891.03 4508
891.04 4398
891.05 4331
891.06 4375
891.07 4414
891.08 4482
891.09 4443
891.10 4352
891.11 4155
891.12 4147
891.13 4345
891.14 4607
891.15 4677
891.16 4783
891.17 4638
891.18 4494
891.19 4711
891.20 4823
891.21 5067
891.22 5383
891.23 5604
891.24 5531
891.26 5617
891.27 5581
891.28 5536
891.29 5388
891.30 5430
891.31 5498
891.32 5580
891.33 5577
891.34 5680
891.35 5709
891.36 5699
891.37 5718
891.38 5794
891.39 5768
891.40 5579
891.41 5514
891.42 5729
891.43 5750
891.44 5761
891.45 5567
891.46 5468
891.47 5394
891.48 5410
891.49 5425
891.50 5281
891.51 5486
891.53 5361
891.54 5111
891.55 4981
891.56 5224
891.57 5405
891.58 5357
891.59 5274
891.60 5202
891.61 5293
891.62 5312
891.63 5176
891.64 5283
891.65 5291
891.66 5116
891.67 4948
891.68 5096
891.69 5269
891.70 5274
891.71 4976
891.72 4807
891.73 4751
891.74 4858
891.75 4757
891.76 4680
891.77 4622
891.79 4864
891.80 4845
891.81 4643
891.82 4531
891.83 4664
891.84 4602
891.85 4624
891.86 4718
891.87 4713
891.88 4892
891.89 4922
891.90 4843
891.91 4849
891.92 4637
891.93 4504
891.94 4637
891.95 4736
891.96 4774
891.97 4747
891.98 4634
891.99 4673
892.00 4712
892.01 4773
892.02 4865
892.03 4870
892.05 4823
892.06 4728
892.07 4526
892.08 4385
892.09 4404
892.10 4659
892.11 4735
892.12 4646
892.13 4706
892.14 4839
892.15 4551
892.16 4543
892.17 4721
892.18 4746
892.19 4472
892.20 4399
892.21 4439
892.22 4598
892.23 4536
892.24 4538
892.25 4751
892.26 5056
892.27 5280
892.28 5252
892.29 4991
892.31 5051
892.32 5189
892.33 5144
892.34 5141
892.35 5494
892.36 5592
892.37 5494
892.38 5407
892.39 5539
892.40 5580
892.41 5893
892.42 5962
892.43 5978
892.44 6223
892.45 6355
892.46 6055
892.47 5941
892.48 5645
892.49 5610
892.50 5782
892.51 5885
892.52 5739
892.53 5742
892.54 5672
892.55 5629
892.57 5669
892.58 5813
892.59 5664
892.60 5503
892.61 5415
892.62 5454
892.63 5330
892.64 5375
892.65 5257
892.66 5196
892.67 5095
892.68 5171
892.69 5069
892.70 4880
892.71 4657
892.72 4727
892.73 4674
892.74 4745
892.75 4852
892.76 4890
892.77 4970
892.78 5036
892.79 5174
892.80 5252
892.82 5007
892.83 4790
892.84 4607
892.85 4564
892.86 4679
892.87 4764
892.88 4517
892.89 4577
892.90 4686
892.91 4543
892.92 4381
892.93 4580
892.94 4821
892.95 4945
892.96 4785
892.97 4695
892.98 4581
892.99 4660
893.00 4681
893.01 4645
893.02 4720
893.03 4705
893.04 4731
893.05 4786
893.06 4623
893.08 4651
893.09 4910
893.10 4989
893.11 4969
893.12 4767
893.13 4855
893.14 4930
893.15 4982
893.16 5188
893.17 5151
893.18 5049
893.19 4845
893.20 4709
893.21 4570
893.22 4329
893.23 4348
893.24 4650
893.25 4896
893.26 5305
893.27 5543
893.28 5708
893.29 5780
893.30 5764
893.31 5602
893.32 5369
893.34 5246
893.35 5409
893.36 5256
893.37 5368
893.38 5613
893.39 5618
893.40 5622
893.41 5845
893.42 5986
893.43 5947
893.44 5951
893.45 6150
893.46 6273
893.47 6168
893.48 5898
893.49 5752
893.50 5692
893.51 5760
893.52 5769
893.53 5977
893.54 5824
893.55 5616
893.56 5455
893.57 5152
893.59 5108
893.60 5041
893.61 5073
893.62 4967
893.63 4927
893.64 4911
893.65 4845
893.66 4939
893.67 5008
893.68 5007
893.69 4832
893.70 4956
893.71 5046
893.72 5030
893.73 4939
893.74 4664
893.75 4520
893.76 4491
893.77 4743
893.78 4780
893.79 4628
893.80 4780
893.81 4997
893.82 4911
893.84 4719
893.85 4784
893.86 4697
893.87 4744
893.88 4654
893.89 4605
893.90 4516
893.91 4614
893.92 4593
893.93 4624
893.94 4496
893.95 4592
893.96 4627
893.97 4752
893.98 4633
893.99 4618
894.00 4681
894.01 4630
894.02 4677
894.03 4729
894.04 4720
894.05 4727
894.06 4676
894.07 4416
894.08 4512
894.10 4833
894.11 4874
894.12 5003
894.13 4925
894.14 4842
894.15 4647
894.16 4463
894.17 4469
894.18 4571
894.19 4438
894.20 4501
894.21 4713
894.22 4852
894.23 4895
894.24 4984
894.25 4933
894.26 4945
894.27 5033
894.28 5164
894.29 5132
894.30 5269
894.31 5239
894.32 5363
894.33 5334
894.35 5425
894.36 5393
894.37 5485
894.38 5604
894.39 5458
894.40 5318
894.41 5430
894.42 5549
894.43 5794
894.44 5891
894.45 5576
894.46 5481
894.47 5638
894.48 5721
894.49 5738
894.50 5738
894.51 5906
894.52 6016
894.53 5973
894.54 6021
894.55 5882
894.56 5778
894.57 5602
894.58 5622
894.60 5465
894.61 5430
894.62 5479
894.63 5547
894.64 5553
894.65 5369
894.66 5388
894.67 5292
894.68 5243
894.69 5115
894.70 5002
894.71 4718
894.72 4804
894.73 4929
894.74 4842
894.75 4630
894.76 4775
894.77 4863
894.78 4936
894.79 4633
894.80 4580
894.81 4611
894.82 4575
894.83 4705
894.85 4773
894.86 4589
894.87 4681
894.88 4608
894.89 4440
894.90 4515
894.91 4694
894.92 4606
894.93 4613
894.94 4639
894.95 4652
894.96 4690
894.97 4657
894.98 4614
894.99 4266
895.00 4029
895.01 4004
895.02 4253
895.03 4437
895.04 4537
895.05 4570
895.06 4801
895.07 5032
895.08 4878
895.10 4665
895.11 4468
895.12 4326
895.13 4187
895.14 4315
895.15 4304
895.16 4399
895.17 4464
895.18 4604
895.19 4705
895.20 4716
895.21 4547
895.22 4733
895.23 4940
895.24 4996
895.25 5090
895.26 5282
895.27 5289
895.28 5210
895.29 5140
895.30 5075
895.31 4949
895.32 4924
895.33 5078
895.35 5066
895.36 5002
895.37 4939
895.38 5039
895.39 5229
895.40 5176
895.41 5173
895.42 5603
895.43 5995
895.44 5745
895.45 5465
895.46 5465
895.47 5596
895.48 5491
895.49 5459
895.50 5475
895.51 5528
895.52 5454
895.53 5389
895.54 5225
895.55 5457
895.56 5514
895.57 5740
895.58 5848
895.60 5667
895.61 5477
895.62 5230
895.63 5200
895.64 5094
895.65 5008
895.66 5063
895.67 5022
895.68 4977
895.69 4737
895.70 4630
895.71 4562
895.72 4529
895.73 4319
895.74 4438
895.75 4659
895.76 4919
895.77 4964
895.78 4851
895.79 4756
895.80 4941
895.81 4863
895.82 4866
895.84 4791
895.85 4700
895.86 4622
895.87 4581
895.88 4795
895.89 4829
895.90 4697
895.91 4629
895.92 4625
895.93 4414
895.94 4372
895.95 4591
895.96 4654
895.97 4638
895.98 4807
895.99 4860
896.00 4564
896.01 4639
896.02 4737
896.03 4706
896.04 4592
896.05 4552
896.06 4518
896.07 4615
896.09 4702
896.10 4681
896.11 4886
896.12 4927
896.13 4715
896.14 4605
896.15 4670
896.16 4812
896.17 4789
896.18 4682
896.19 4741
896.20 4784
896.21 4781
896.22 4834
896.23 4723
896.24 4744
896.25 4872
896.26 4819
896.27 4917
896.28 5001
896.29 4959
896.30 4879
896.31 4810
896.33 4915
896.34 5172
896.35 5356
896.36 5259
896.37 5105
896.38 5101
896.39 5373
896.40 5405
896.41 5067
896.42 5004
896.43 5143
896.44 5236
896.45 5368
896.46 5353
896.47 5189
896.48 5253
896.49 5285
896.50 5433
896.51 5418
896.52 5630
896.53 5934
896.54 6133
896.55 6406
896.56 6156
896.58 5801
896.59 5644
896.60 5392
896.61 5135
896.62 5145
896.63 5003
896.64 4749
896.65 4753
896.66 5141
896.67 5385
896.68 5511
896.69 5060
896.70 5006
896.71 5139
896.72 5027
896.73 4670
896.74 4446
896.75 4720
896.76 4843
896.77 4691
896.78 4691
896.79 4667
896.80 4715
896.82 4535
896.83 4212
896.84 3960
896.85 4018
896.86 4132
896.87 4177
896.88 4048
896.89 4019
896.90 4400
896.91 4821
896.92 4840
896.93 4579
896.94 4380
896.95 4520
896.96 4690
896.97 4675
896.98 4523
896.99 4325
897.00 4246
897.01 4258
897.02 4516
897.03 4971
897.04 5253
897.05 5104
897.07 4802
897.08 4924
897.09 5018
897.10 4960
897.11 4953
897.12 4735
897.13 4739
897.14 4520
897.15 4630
897.16 4873
897.17 4887
897.18 4771
897.19 4665
897.20 4538
897.21 4412
897.22 4391
897.23 4617
897.24 4800
897.25 4812
897.26 5024
897.27 5461
897.28 5511
897.29 5176
897.31 5112
897.32 5396
897.33 5733
897.34 5716
897.35 5634
897.36 5571
897.37 5639
897.38 5632
897.39 5769
897.40 5619
897.41 5761
897.42 5940
897.43 5985
897.44 6271
897.45 6340
897.46 5846
897.47 5542
897.48 5527
897.49 5463
897.50 5513
897.51 5631
897.52 5633
897.53 5569
897.55 5545
897.56 5418
897.57 5197
897.58 5026
897.59 4982
897.60 5052
897.61 5077
897.62 5173
897.63 5257
897.64 5289
897.65 5159
897.66 5007
897.67 5141
897.68 5267
897.69 4973
897.70 4672
897.71 4790
897.72 4946
897.73 4895
897.74 4704
897.75 4609
897.76 4533
897.77 4553
897.79 4652
897.80 4900
897.81 5151
897.82 5070
897.83 4894
897.84 4743
897.85 4880
897.86 4701
897.87 4664
897.88 4532
897.89 4660
897.90 4835
897.91 4760
897.92 4518
897.93 4409
897.94 4305
897.95 4546
897.96 4663
897.97 4749
897.98 4518
897.99 4545
898.00 4723
898.01 4782
898.03 4613
898.04 4498
898.05 4565
898.06 4521
898.07 4549
898.08 4917
898.09 5147
898.10 5018
898.11 4856
898.12 4877
898.13 4893
898.14 4979
898.15 4854
898.16 4934
898.17 4957
898.18 4876
898.19 4692
898.20 4848
898.21 4928
898.22 4962
898.23 5081
898.24 5223
898.25 5279
898.27 5205
898.28 5425
898.29 5274
898.30 5385
898.31 5543
898.32 5581
898.33 5451
898.34 5314
898.35 5381
898.36 5209
898.37 5273
898.38 5306
898.39 5333
898.40 5325
898.41 5740
898.42 6036
898.43 6159
898.44 5975
898.45 6075
898.46 6234
898.47 6286
898.48 6452
898.49 6501
898.51 6220
898.52 6183
898.53 6126
898.54 5873
898.55 5450
898.56 5526
898.57 5538
898.58 5189
898.59 5044
898.60 5315
898.61 5633
898.62 5390
898.63 5345
898.64 5329
898.65 5110
898.66 4944
898.67 5006
898.68 5059
898.69 4957
898.70 5143
898.71 5400
898.72 5610
898.73 5486
898.75 5246
898.76 5115
898.77 5102
898.78 5092
898.79 4919
898.80 4904
898.81 5055
898.82 4840
898.83 4790
898.84 4734
898.85 4997
898.86 5088
898.87 5104
898.88 5025
898.89 4919
898.90 4746
898.91 4640
898.92 4537
898.93 4456
898.94 4175
898.95 4415
898.96 4363
898.98 4356
898.99 4407
899.00 4668
899.01 4646
899.02 4661
899.03 4599
899.04 4794
899.05 4816
899.06 4461
899.07 4134
899.08 4300
899.09 4532
899.10 4497
899.11 4410
899.12 4675
899.13 4559
899.14 4338
899.15 4427
899.16 4525
899.17 4652
899.18 4864
899.19 4901
899.20 4797
899.22 4883
899.23 4940
899.24 5137
899.25 5103
899.26 5050
899.27 4827
899.28 4393
899.29 4337
899.30 4448
899.31 4801
899.32 4908
899.33 4938
899.34 4999
899.35 5212
899.36 5404
899.37 5649
899.38 5719
899.39 5556
899.40 5466
899.41 5630
899.42 5588
899.43 5611
899.44 5618
899.46 5591
899.47 5541
899.48 5670
899.49 5758
899.50 5946
899.51 6094
899.52 6007
899.53 5839
899.54 5958
899.55 5876
899.56 5664
899.57 5497
899.58 5496
899.59 5558
899.60 5385
899.61 5268
899.62 5252
899.63 5471
899.64 5328
899.65 5340
899.66 5302
899.67 5314
899.69 5329
899.70 5356
899.71 5085
899.72 5019
899.73 4923
899.74 4716
899.75 4586
899.76 4621
899.77 4778
899.78 4846
899.79 4751
899.80 4649
899.81 4514
899.82 4500
899.83 4409
899.84 4293
899.85 4360
899.86 4671
899.87 4830
899.88 4867
899.89 4647
899.90 4574
899.91 4657
899.93 4736
899.94 4882
899.95 4965
899.96 4769
899.97 4755
899.98 4843
899.99 4945
900.00 4802
900.01 4648
900.02 4725
900.03 4741
900.04 4758
900.05 4781
900.06 5155
900.07 5403
900.08 5313
900.09 5184
900.10 4991
900.11 4832
900.12 4684
900.13 4500
900.14 4754
900.16 4889
900.17 4913
900.18 4726
900.19 4606
900.20 4662
900.21 4677
900.22 4575
900.23 4720
900.24 4884
900.25 4931
900.26 4871
900.27 4999
900.28 5000
900.29 4857
900.30 4702
900.31 4650
900.32 4838
900.33 5286
900.34 5688
900.35 5764
900.36 5885
900.37 5724
900.39 5536
900.40 5629
900.41 5486
900.42 5416
900.43 5365
900.44 5229
900.45 5311
900.46 5571
900.47 5485
900.48 5623
900.49 5714
900.50 5917
900.51 5909
900.52 5900
900.53 5723
900.54 5391
900.55 5063
900.56 4956
900.57 4806
900.58 4907
900.59 5048
900.60 5216
900.62 5330
900.63 5335
900.64 5008
900.65 4685
900.66 4400
900.67 4273
900.68 4481
900.69 4691
900.70 4730
900.71 4733
900.72 4765
900.73 4577
900.74 4548
900.75 4593
900.76 4612
900.77 4482
900.78 4701
900.79 4766
900.80 4720
900.81 4763
900.82 4754
900.83 4676
900.84 4634
900.86 4676
900.87 4756
900.88 4606
900.89 4458
900.90 4466
900.91 4552
900.92 4473
900.93 4270
900.94 4324
900.95 4297
900.96 4464
900.97 4605
900.98 4741
900.99 4821
901.00 4911
901.01 4920
901.02 4768
901.03 4818
901.04 4865
901.05 4755
901.06 4821
901.07 5075
901.09 5171
901.10 4985
901.11 4959
901.12 4897
901.13 4698
901.14 4609
901.15 4453
901.16 4740
901.17 5053
901.18 5350
901.19 5573
901.20 5252
901.21 5178
901.22 5161
901.23 5088
901.24 5056
901.25 5186
901.26 5090
901.27 4964
901.28 4969
901.29 4874
901.30 5053
901.32 5359
901.33 5383
901.34 5287
901.35 5322
901.36 5385
901.37 5344
901.38 5302
901.39 5260
901.40 5615
901.41 5779
901.42 5909
901.43 5785
901.44 5997
901.45 5994
901.46 6017
901.47 5846
901.48 5626
901.49 5468
901.50 5401
901.51 5231
901.52 5287
901.53 5371
901.55 5530
901.56 5704
901.57 5844
901.58 5909
901.59 5632
901.60 5565
901.61 5608
901.62 5774
901.63 5595
901.64 5429
901.65 5335
901.66 5377
901.67 5357
901.68 5004
901.69 4769
901.70 4772
901.71 4822
901.72 4705
901.73 4774
901.74 4949
901.75 4968
901.76 4909
901.78 4671
901.79 4546
901.80 4773
901.81 4857
901.82 4895
901.83 5008
901.84 4987
901.85 4685
901.86 4708
901.87 4929
901.88 4966
901.89 4624
901.90 4525
901.91 4500
901.92 4559
901.93 4526
901.94 4503
901.95 4517
901.96 4592
901.97 4565
901.98 4384
902.00 4197
902.01 4117
902.02 4164
902.03 4377
902.04 4416
902.05 4514
902.06 4392
902.07 4394
902.08 4436
902.09 4654
902.10 4808
902.11 5035
902.12 5088
902.13 4895
902.14 4516
902.15 4453
902.16 4558
902.17 4664
902.18 4506
902.19 4619
902.20 4694
902.21 4728
902.23 4851
902.24 4852
902.25 4939
902.26 4961
902.27 4982
902.28 4918
902.29 5101
902.30 5177
902.31 4877
902.32 4830
902.33 4964
902.34 5146
902.35 5129
902.36 5230
902.37 5352
902.38 5503
902.39 5393
902.40 5368
902.41 5468
902.42 5594
902.43 5617
902.44 5562
902.46 5557
902.47 5794
902.48 5963
902.49 5860
902.50 5788
902.51 5599
902.52 5524
902.53 5304
902.54 5035
902.55 4985
902.56 5024
902.57 4919
902.58 4883
902.59 4953
902.60 5155
902.61 5250
902.62 5170
902.63 5203
902.64 5141
902.65 4983
902.66 4689
902.67 4509
902.69 4610
902.70 4703
902.71 4765
902.72 4799
902.73 4743
902.74 4733
902.75 4927
902.76 4914
902.77 4811
902.78 4832
902.79 4938
902.80 5085
902.81 5302
902.82 5253
902.83 4992
902.84 4963
902.85 5035
902.86 4802
902.87 4512
902.88 4409
902.89 4508
902.91 4745
902.92 4752
902.93 4590
902.94 4553
902.95 4583
902.96 4628
902.97 4443
902.98 4274
902.99 4238
903.00 4266
903.01 4269
903.02 4335
903.03 4247
903.04 4203
903.05 4180
903.06 4390
903.07 4882
903.08 4923
903.09 4905
903.10 4690
903.11 4448
903.12 4507
903.14 4739
903.15 4880
903.16 5072
903.17 5122
903.18 4783
903.19 4648
903.20 4592
903.21 4538
903.22 4911
903.23 5248
903.24 5231
903.25 5149
903.26 5076
903.27 5159
903.28 5355
903.29 5367
903.30 5257
903.31 5252
903.32 5377
903.33 5285
903.34 5127
903.36 5105
903.37 5354
903.38 5459
903.39 5621
903.40 5622
903.41 5822
903.42 5905
903.43 5838
903.44 5611
903.45 5508
903.46 5683
903.47 5827
903.48 5639
903.49 5339
903.50 5362
903.51 5311
903.52 5389
903.53 5361
903.54 5461
903.55 5586
903.56 5721
903.57 5668
903.59 5377
903.60 5362
903.61 5514
903.62 5194
903.63 4892
903.64 4867
903.65 4914
903.66 4769
903.67 4737
903.68 4936
903.69 4980
903.70 4997
903.71 5153
903.72 5397
903.73 5333
903.74 5230
903.75 5088
903.76 5093
903.77 4960
903.78 4981
903.79 4769
903.81 4735
903.82 4910
903.83 4851
903.84 4635
903.85 4569
903.86 4512
903.87 4286
903.88 4158
903.89 4035
903.90 4066
903.91 4338
903.92 4471
903.93 4695
903.94 4597
903.95 4536
903.96 4740
903.97 4936
903.98 4999
903.99 4838
904.00 4707
904.01 4643
904.03 4540
904.04 4645
904.05 4816
904.06 4746
904.07 4445
904.08 4395
904.09 4251
904.10 4100
904.11 3899
904.12 4142
904.13 4429
904.14 4628
904.15 4597
904.16 4527
904.17 4391
904.18 4417
904.19 4347
904.20 4388
904.21 4594
904.22 4697
904.23 4734
904.25 4884
904.26 4886
904.27 4904
904.28 4751
904.29 4791
904.30 5003
904.31 5302
904.32 5194
904.33 5302
904.34 5330
904.35 5483
904.36 5788
904.37 5873
904.38 5846
904.39 5711
904.40 5756
904.41 6002
904.42 5915
904.43 5816
904.44 5798
904.45 5665
904.46 5378
904.48 5463
904.49 5675
904.50 5722
904.51 5721
904.52 5596
904.53 5589
904.54 5525
904.55 5428
904.56 5639
904.57 5686
904.58 5509
904.59 5575
904.60 5506
904.61 5658
904.62 5652
904.63 5444
904.64 5255
904.65 5141
904.66 5252
904.67 5398
904.68 5212
904.70 5133
904.71 5258
904.72 5215
904.73 5204
904.74 5057
904.75 5031
904.76 5059
904.77 5028
904.78 5011
904.79 5000
904.80 4780
904.81 4497
904.82 4508
904.83 4819
904.84 5125
904.85 5056
904.86 4978
904.87 5099
904.88 4964
904.89 4786
904.90 4817
904.92 4752
904.93 4739
904.94 4893
904.95 4667
904.96 4589
904.97 4721
904.98 4744
904.99 4409
905.00 4329
905.01 4483
905.02 4479
905.03 4526
905.04 4487
905.05 4421
905.06 4479
905.07 4484
905.08 4683
905.09 4926
905.10 4942
905.11 5003
905.12 5038
905.14 4868
905.15 4639
905.16 4654
905.17 4662
905.18 4649
905.19 4641
905.20 4890
905.21 5087
905.22 4976
905.23 4854
905.24 4432
905.25 4330
905.26 4446
905.27 4530
905.28 4639
905.29 4931
905.30 5178
905.31 5549
905.32 5559
905.33 5314
905.34 5272
905.36 5102
905.37 5104
905.38 5077
905.39 5059
905.40 5260
905.41 5452
905.42 5638
905.43 5739
905.44 5847
905.45 5907
905.46 6019
905.47 6250
905.48 6257
905.49 6161
905.50 6072
905.51 5903
905.52 5696
905.53 5707
905.54 5748
905.55 5645
905.56 5475
905.58 5238
905.59 5268
905.60 5202
905.61 5093
905.62 4951
905.63 4905
905.64 4788
905.65 4725
905.66 4794
905.67 4973
905.68 4816
905.69 4693
905.70 4834
905.71 5027
905.72 4988
905.73 5087
905.74 5358
905.75 5498
905.76 5277
905.77 5261
905.79 5176
905.80 4917
905.81 4581
905.82 4491
905.83 4488
905.84 4575
905.85 4468
905.86 4563
905.87 4533
905.88 4467
905.89 4502
905.90 4668
905.91 4614
905.92 4401
905.93 4560
905.94 4845
905.95 4730
905.96 4679
905.97 4913
905.98 5008
905.99 4879
906.01 4711
906.02 4707
906.03 4580
906.04 4717
906.05 4944
906.06 4930
906.07 4867
906.08 4801
906.09 4742
906.10 4760
906.11 4590
906.12 4394
906.13 4326
906.14 4385
906.15 4289
906.16 4517
906.17 4876
906.18 4825
906.19 4709
906.20 4786
906.21 4858
906.23 4931
906.24 4988
906.25 4948
906.26 4874
906.27 4703
906.28 4638
906.29 4772
906.30 4859
906.31 4977
906.32 4917
906.33 4770
906.34 4771
906.35 4633
906.36 5004
906.37 5302
906.38 5299
906.39 5168
906.40 5369
906.41 5600
906.42 5435
906.43 5246
906.45 5177
906.46 5425
906.47 5518
906.48 5278
906.49 5257
906.50 5628
906.51 5801
906.52 5805
906.53 5835
906.54 5730
906.55 5714
906.56 5594
906.57 5462
906.58 5391
906.59 5327
906.60 5274
906.61 5322
906.62 5450
906.63 5216
906.64 5091
906.66 5048
906.67 4978
906.68 4932
906.69 4678
906.70 4355
906.71 4440
906.72 4419
906.73 4529
906.74 4758
906.75 4899
906.76 4921
906.77 4868
906.78 4989
906.79 4997
906.80 4928
906.81 5023
906.82 5051
906.83 4939
906.84 4828
906.85 4958
906.86 4937
906.88 4780
906.89 4572
906.90 4625
906.91 4710
906.92 4782
906.93 4835
906.94 4730
906.95 4640
906.96 4896
906.97 4953
906.98 4820
906.99 4632
907.00 4374
907.01 4056
907.02 4171
907.03 4500
907.04 4851
907.05 4958
907.06 4760
907.07 4867
907.09 4798
907.10 4745
907.11 4641
907.12 4752
907.13 4945
907.14 5180
907.15 5161
907.16 5071
907.17 5186
907.18 5256
907.19 5017
907.20 4968
907.21 4785
907.22 4638
907.23 4706
907.24 4785
907.25 4651
907.26 4686
907.27 4753
907.28 4648
907.29 4707
907.31 5029
907.32 5214
907.33 4963
907.34 4839
907.35 5087
907.36 5172
907.37 5267
907.38 5317
907.39 5415
907.40 5641
907.41 5833
907.42 5691
907.43 5712
907.44 5925
907.45 5981
907.46 5631
907.47 5330
907.48 5300
907.49 5313
907.50 5274
907.52 5281
907.53 5246
907.54 5330
907.55 5393
907.56 5653
907.57 5547
907.58 5385
907.59 5332
907.60 5464
907.61 5290
907.62 5413
907.63 5475
907.64 5443
907.65 5399
907.66 5311
907.67 5130
907.68 5162
907.69 4883
907.70 4765
907.71 4711
907.73 4723
907.74 4797
907.75 4849
907.76 4714
907.77 4769
907.78 4845
907.79 4799
907.80 4832
907.81 5159
907.82 5168
907.83 4862
907.84 4686
907.85 4717
907.86 4683
907.87 4404
907.88 4361
907.89 4310
907.90 4177
907.91 4121
907.92 4271
907.93 4505
907.95 4832
907.96 4961
907.97 5013
907.98 4919
907.99 4732
908.00 4615
908.01 4644
908.02 4988
908.03 4979
908.04 5072
908.05 5179
908.06 5280
908.07 4994
908.08 4720
908.09 4603
908.10 4560
908.11 4424
908.12 4395
908.13 4275
908.14 4259
908.16 4356
908.17 4476
908.18 4244
908.19 4444
908.20 4909
908.21 5149
908.22 5018
908.23 5133
908.24 5352
908.25 5657
908.26 5654
908.27 5437
908.28 5275
908.29 5086
908.30 4983
908.31 5017
908.32 5002
908.33 4958
908.34 5006
908.35 5105
908.37 5170
908.38 5310
908.39 5350
908.40 5488
908.41 5573
908.42 5655
908.43 5661
908.44 5685
908.45 5864
908.46 6247
908.47 6273
908.48 6320
908.49 6236
908.50 5966
908.51 5631
908.52 5419
908.53 5526
908.54 5486
908.55 5510
908.56 5447
908.58 5388
908.59 5311
908.60 5223
908.61 5104
908.62 5140
908.63 4973
908.64 4770
908.65 4816
908.66 4755
908.67 4647
908.68 4448
908.69 4363
908.70 4476
908.71 4689
908.72 4781
908.73 4707
908.74 4740
908.75 4855
908.76 5011
908.77 5162
908.79 5278
908.80 4974
908.81 5005
908.82 5039
908.83 4986
908.84 5032
908.85 4940
908.86 4754
908.87 4524
908.88 4423
908.89 4434
908.90 4762
908.91 4751
908.92 4466
908.93 4392
908.94 4561
908.95 4734
908.96 4736
908.97 4446
908.98 4188
908.99 4154
909.01 4204
909.02 4221
909.03 4270
909.04 4528
909.05 4884
909.06 4941
909.07 4738
909.08 4629
909.09 4652
909.10 4843
909.11 4685
909.12 4472
909.13 4552
909.14 4652
909.15 4703
909.16 4711
909.17 4630
909.18 4522
909.19 4574
909.20 4467
909.22 4378
909.23 4316
909.24 4288
909.25 4292
909.26 4364
909.27 4610
909.28 4717
909.29 4645
909.30 4674
909.31 4773
909.32 4966
909.33 5143
909.34 5317
909.35 5458
909.36 5521
909.37 5777
909.38 5784
909.39 5487
909.40 5674
909.41 5787
909.43 5697
909.44 5870
909.45 5840
909.46 5890
909.47 6021
909.48 6175
909.49 6083
909.50 5770
909.51 5444
909.52 5437
909.53 5383
909.54 5338
909.55 5181
909.56 5281
909.57 5637
909.58 6000
909.59 5771
909.60 5478
909.61 5427
909.63 5396
909.64 5518
909.65 5627
909.66 5710
909.67 5448
909.68 5343
909.69 5237
909.70 5420
909.71 5126
909.72 4906
909.73 4772
909.74 4702
909.75 4579
909.76 4631
909.77 4832
909.78 4955
909.79 4963
909.80 4868
909.81 4995
909.82 4837
909.84 4655
909.85 4365
909.86 4239
909.87 4325
909.88 4441
909.89 4427
909.90 4434
909.91 4445
909.92 4416
909.93 4278
909.94 4348
909.95 4739
909.96 4906
909.97 4927
909.98 4711
909.99 4708
910.00 4792
910.01 4628
910.02 4552
910.03 4613
910.05 4599
910.06 4812
910.07 4764
910.08 4593
910.09 4531
910.10 4539
910.11 4440
910.12 4676
910.13 5032
910.14 5080
910.15 5067
910.16 5163
910.17 5180
910.18 4933
910.19 4727
910.20 4741
910.21 4952
910.22 5000
910.23 4825
910.24 4915
910.26 4845
910.27 4602
910.28 4676
910.29 5148
910.30 5236
910.31 4979
910.32 4894
910.33 5256
910.34 5632
910.35 5917
910.36 5880
910.37 5848
910.38 5851
910.39 5561
910.40 5189
910.41 5207
910.42 5075
910.43 5028
910.44 5123
910.45 5195
910.47 5135
910.48 5543
910.49 5865
910.50 5705
910.51 5561
910.52 5750
910.53 5570
910.54 5355
910.55 5482
910.56 5377
910.57 5247
910.58 5158
910.59 5159
910.60 5133
910.61 5206
910.62 5106
910.63 5447
910.64 5453
910.65 5432
910.67 5185
910.68 5106
910.69 5331
910.70 5447
910.71 5157
910.72 4859
910.73 4760
910.74 4492
910.75 4356
910.76 4430
910.77 4293
910.78 4173
910.79 4157
910.80 4229
910.81 4360
910.82 4368
910.83 4459
910.84 4591
910.85 4738
910.86 4759
910.88 4867
910.89 4948
910.90 4943
910.91 4599
910.92 4444
910.93 4577
910.94 4714
910.95 4516
910.96 4296
910.97 4374
910.98 4765
910.99 4836
911.00 4611
911.01 4451
911.02 4546
911.03 4494
911.04 4237
911.05 4223
911.06 4326
911.08 4398
911.09 4570
911.10 4604
911.11 4664
911.12 4648
911.13 4757
911.14 4653
911.15 4485
911.16 4499
911.17 4355
911.18 4404
911.19 4257
911.20 4204
911.21 4167
911.22 4257
911.23 4585
911.24 4592
911.25 4606
911.26 4879
911.27 4981
911.29 5064
911.30 5012
911.31 4731
911.32 4812
911.33 4937
911.34 5187
911.35 5367
911.36 5252
911.37 5234
911.38 5370
911.39 5384
911.40 5178
911.41 5246
911.42 5474
911.43 5619
911.44 5495
911.45 5502
911.46 5781
911.47 5890
911.49 5501
911.50 5277
911.51 5366
911.52 5502
911.53 5487
911.54 5020
911.55 5024
911.56 5201
911.57 5006
911.58 5103
911.59 5255
911.60 5213
911.61 4937
911.62 4729
911.63 4921
911.64 4911
911.65 5070
911.66 4873
911.67 5159
911.68 5537
911.70 5710
911.71 5520
911.72 5379
911.73 5214
911.74 4988
911.75 4767
911.76 4681
911.77 4727
911.78 4853
911.79 4746
911.80 4816
911.81 4811
911.82 4731
911.83 4701
911.84 4428
911.85 4359
911.86 4380
911.87 4548
911.88 4451
911.90 4382
911.91 4510
911.92 4553
911.93 4447
911.94 4259
911.95 4074
911.96 4061
911.97 4258
911.98 4566
911.99 4528
912.00 4303
912.01 4311
912.02 4276
912.03 4412
912.04 4779
912.05 5000
912.06 5197
912.07 5216
912.08 5105
912.09 5073
912.11 4991
912.12 4811
912.13 4703
912.14 4740
912.15 4457
912.16 4424
912.17 4662
912.18 4508
912.19 4621
912.20 4972
912.21 5369
912.22 5271
912.23 5023
912.24 4842
912.25 4835
912.26 4994
912.27 5106
912.28 5083
912.29 4794
912.31 4590
912.32 4804
912.33 5302
912.34 5434
912.35 5499
912.36 5754
912.37 5861
912.38 5703
912.39 5598
912.40 5533
912.41 5570
912.42 5643
912.43 5813
912.44 5776
912.45 5597
912.46 5626
912.47 5340
912.48 5252
912.49 5535
912.51 5934
912.52 5823
912.53 5617
912.54 5586
912.55 5445
912.56 5360
912.57 5286
912.58 5450
912.59 5361
912.60 5325
912.61 5223
912.62 5188
912.63 5108
912.64 5163
912.65 5103
912.66 5009
912.67 4956
912.68 4772
912.69 4682
912.71 4832
912.72 4711
912.73 4508
912.74 4635
912.75 4864
912.76 4956
912.77 4865
912.78 4844
912.79 4929
912.80 4885
912.81 4909
912.82 4954
912.83 5052
912.84 4825
912.85 4626
912.86 4548
912.87 4590
912.88 4733
912.89 4854
912.90 4950
912.92 4905
912.93 4644
912.94 4417
912.95 4177
912.96 4296
912.97 4533
912.98 4472
912.99 4424
913.00 4511
913.01 4521
913.02 4810
913.03 5066
913.04 5080
913.05 5007
913.06 5055
913.07 5112
913.08 5007
913.09 4737
913.10 4738
913.12 4922
913.13 4992
913.14 5080
913.15 5070
913.16 5056
913.17 4889
913.18 5038
913.19 4951
913.20 4715
913.21 4694
913.22 4640
913.23 4590
913.24 4634
913.25 4748
913.26 5009
913.27 5380
913.28 5720
913.29 5712
913.30 5651
913.32 5761
913.33 5594
913.34 5421
913.35 5648
913.36 5681
913.37 5486
913.38 5610
913.39 5991
913.40 5958
913.41 5817
913.42 5889
913.43 6155
913.44 6047
913.45 5832
913.46 5847
913.47 5827
913.48 5967
913.49 5863
913.50 5633
913.52 5674
913.53 5848
913.54 5981
913.55 6202
913.56 5980
913.57 5565
913.58 5294
913.59 5120
913.60 5245
913.61 5439
913.62 5118
913.63 4965
913.64 4892
913.65 4712
913.66 4729
913.67 4991
913.68 5082
913.69 4918
913.70 4979
913.72 4992
913.73 5055
913.74 5149
913.75 5139
913.76 5114
913.77 4912
913.78 5064
913.79 4953
913.80 4738
913.81 4480
913.82 4545
913.83 4593
913.84 4389
913.85 4307
913.86 4422
913.87 4508
913.88 4600
913.89 4540
913.90 4451
913.92 4335
913.93 4254
913.94 4375
913.95 4417
913.96 4396
913.97 4425
913.98 4305
913.99 4293
914.00 4330
914.01 4425
914.02 4516
914.03 4652
914.04 4622
914.05 4523
914.06 4304
914.07 4476
914.08 4395
914.09 4342
914.10 4385
914.12 4286
914.13 4553
914.14 4876
914.15 4768
914.16 4722
914.17 4695
914.18 4720
914.19 4717
914.20 4790
914.21 4969
914.22 5182
914.23 5169
914.24 4951
914.25 4714
914.26 4765
914.27 4951
914.28 4923
914.29 4830
914.30 4965
914.32 4954
914.33 5174
914.34 5397
914.35 5367
914.36 5401
914.37 5581
914.38 5500
914.39 5200
914.40 5159
914.41 5220
914.42 5450
914.43 5650
914.44 5672
914.45 5795
914.46 5715
914.47 5749
914.48 5781
914.49 5711
914.50 5529
914.52 5431
914.53 5814
914.54 5988
914.55 5872
914.56 5890
914.57 5916
914.58 5954
914.59 5668
914.60 5681
914.61 5823
914.62 5698
914.63 5598
914.64 5511
914.65 5279
914.66 5297
914.67 5537
914.68 5714
914.69 5698
914.71 5641
914.72 5366
914.73 5109
914.74 5038
914.75 4904
914.76 4838
914.77 4836
914.78 4631
914.79 4484
914.80 4512
914.81 4685
914.82 4768
914.83 4769
914.84 4792
914.85 4935
914.86 4943
914.87 4959
914.88 4645
914.89 4534
914.91 4684
914.92 4832
914.93 4813
914.94 4560
914.95 4603
914.96 4760
914.97 4565
914.98 4491
914.99 4390
915.00 4293
915.01 4003
915.02 4080
915.03 4424
915.04 4764
915.05 4752
915.06 4497
915.07 4306
915.08 4558
915.09 4606
915.11 4558
915.12 4620
915.13 4750
915.14 4585
915.15 4460
915.16 4409
915.17 4708
915.18 4893
915.19 4961
915.20 4943
915.21 5019
915.22 4902
915.23 4934
915.24 4980
915.25 5195
915.26 5159
915.27 5031
915.28 4970
915.29 5055
915.31 5004
915.32 4896
915.33 4715
915.34 4879
915.35 5065
915.36 5048
915.37 5174
915.38 5464
915.39 5704
915.40 5599
915.41 5584
915.42 5636
915.43 5554
915.44 5565
915.45 5698
915.46 5782
915.47 5506
915.48 5473
915.50 5469
915.51 5353
915.52 5274
915.53 5351
915.54 5374
915.55 5327
915.56 5293
915.57 5449
915.58 5255
915.59 5155
915.60 5261
915.61 5229
915.62 5178
915.63 5303
915.64 5303
915.65 5290
915.66 5338
915.67 5315
915.68 5083
915.70 5232
915.71 5159
915.72 4876
915.73 4694
915.74 4744
915.75 4461
915.76 4404
915.77 4438
915.78 4414
915.79 4606
915.80 4901
915.81 4928
915.82 4933
915.83 4722
915.84 4916
915.85 4824
915.86 4696
915.87 4565
915.89 4437
915.90 4479
915.91 4456
915.92 4254
915.93 4212
915.94 4329
915.95 4173
915.96 4071
915.97 4098
915.98 4204
915.99 4321
916.00 4244
916.01 4417
916.02 4391
916.03 4295
916.04 4179
916.05 4324
916.06 4655
916.07 4965
916.09 5053
916.10 4982
916.11 4951
916.12 4821
916.13 4777
916.14 4582
916.15 4401
916.16 4453
916.17 4754
916.18 4904
916.19 4976
916.20 4935
916.21 4743
916.22 4672
916.23 4870
916.24 4864
916.25 4870
916.26 5123
916.28 5007
916.29 4817
916.30 4885
916.31 5002
916.32 4899
916.33 4896
916.34 4980
916.35 5304
916.36 5469
916.37 5584
916.38 5492
916.39 5528
916.40 5559
916.41 5597
916.42 5423
916.43 5283
916.44 5294
916.45 5511
916.46 5791
916.48 5868
916.49 5664
916.50 5645
916.51 5809
916.52 5697
916.53 5516
916.54 5465
916.55 5380
916.56 5320
916.57 5395
916.58 5383
916.59 5527
916.60 5391
916.61 5402
916.62 5314
916.63 5230
916.64 5326
916.65 5356
916.67 5392
916.68 5150
916.69 4784
916.70 4885
916.71 4977
916.72 4874
916.73 4791
916.74 4774
916.75 4864
916.76 4644
916.77 4527
916.78 4497
916.79 4745
916.80 4860
916.81 4912
916.82 4722
916.83 4530
916.84 4294
916.85 4367
916.87 4620
916.88 5069
916.89 5364
916.90 5425
916.91 5310
916.92 5199
916.93 5086
916.94 4923
916.95 4660
916.96 4540
916.97 4655
916.98 4460
916.99 4376
917.00 4447
917.01 4546
917.02 4479
917.03 4369
917.04 4606
917.06 4771
917.07 4812
917.08 4872
917.09 5077
917.10 5009
917.11 5129
917.12 5088
917.13 5137
917.14 4701
917.15 4436
917.16 4305
917.17 4302
917.18 4289
917.19 4635
917.20 4848
917.21 4963
917.22 5075
917.23 5302
917.25 5299
917.26 5263
917.27 5260
917.28 5035
917.29 5020
917.30 4976
917.31 4916
917.32 5134
917.33 5435
917.34 5586
917.35 5562
917.36 5615
917.37 5727
917.38 5775
917.39 5612
917.40 5474
917.41 5408
917.42 5078
917.43 4783
917.45 4960
917.46 5359
917.47 5609
917.48 5491
917.49 5398
917.50 5286
917.51 5347
917.52 5238
917.53 5367
917.54 5392
917.55 5234
917.56 5232
917.57 5220
917.58 5190
917.59 5261
917.60 5526
917.61 5579
917.62 5658
917.64 5554
917.65 5291
917.66 5038
917.67 4836
917.68 4954
917.69 4850
917.70 5066
917.71 5034
917.72 4763
917.73 4646
917.74 4695
917.75 4398
917.76 4378
917.77 4326
917.78 4356
917.79 4427
917.80 4558
917.81 4836
917.83 4977
917.84 4937
917.85 4655
917.86 4648
917.87 4670
917.88 4796
917.89 4898
917.90 4922
917.91 4990
917.92 4902
917.93 4758
917.94 4805
917.95 4737
917.96 4617
917.97 4667
917.98 4916
917.99 4982
918.00 4779
918.02 4649
918.03 4547
918.04 4551
918.05 4592
918.06 4756
918.07 4804
918.08 4727
918.09 4997
918.10 5088
918.11 4893
918.12 4742
918.13 4573
918.14 4467
918.15 4409
918.16 4687
918.17 4876
918.18 4633
918.19 4351
918.21 4054
918.22 3940
918.23 4141
918.24 4667
918.25 4974
918.26 5072
918.27 5262
918.28 5399
918.29 5446
918.30 5500
918.31 5814
918.32 5708
918.33 5338
918.34 5014
918.35 4874
918.36 4854
918.37 4964
918.38 4950
918.40 4832
918.41 4822
918.42 4843
918.43 4960
918.44 5220
918.45 5387
918.46 5400
918.47 5330
918.48 5479
918.49 5605
918.50 5397
918.51 5172
918.52 5173
918.53 5355
918.54 5452
918.55 5428
918.56 5507
918.57 5430
918.59 5556
918.60 5347
918.61 5217
918.62 5353
918.63 5251
918.64 5272
918.65 5248
918.66 5166
918.67 5049
918.68 5213
918.69 5178
918.70 4822
918.71 4679
918.72 4669
918.73 4528
918.74 4419
918.75 4541
918.76 4707
918.78 4793
918.79 4705
918.80 4598
918.81 4420
918.82 4544
918.83 4616
918.84 4873
918.85 4711
918.86 4406
918.87 4192
918.88 4328
918.89 4306
918.90 4276
918.91 4386
918.92 4486
918.93 4410
918.94 4416
918.95 4479
918.97 4292
918.98 4094
918.99 4145
919.00 4528
919.01 4801
919.02 4885
919.03 4649
919.04 4747
919.05 4916
919.06 4830
919.07 4843
919.08 4562
919.09 4130
919.10 4402
919.11 4799
919.12 4825
919.13 4746
919.14 4547
919.16 4528
919.17 4426
919.18 4491
919.19 4593
919.20 4745
919.21 4851
919.22 4865
919.23 4989
919.24 5146
919.25 5047
919.26 4787
919.27 4636
919.28 4765
919.29 5095
919.30 5131
919.31 5039
919.32 5018
919.33 5203
919.35 5383
919.36 5423
919.37 5335
919.38 5314
919.39 5368
919.40 5292
919.41 5388
919.42 5388
919.43 5699
919.44 5828
919.45 5616
919.46 5212
919.47 5037
919.48 5315
919.49 5596
919.50 5258
919.51 5245
919.52 5296
919.54 5147
919.55 4952
919.56 5019
919.57 5116
919.58 5421
919.59 5412
919.60 5275
919.61 5173
919.62 5030
919.63 4860
919.64 4744
919.65 4562
919.66 4594
919.67 4737
919.68 4672
919.69 4364
919.70 4203
919.71 4167
919.73 4229
919.74 4174
919.75 4238
919.76 4348
919.77 4410
919.78 4609
919.79 4672
919.80 4576
919.81 4377
919.82 4186
919.83 3966
919.84 3987
919.85 4201
919.86 4544
919.87 4574
919.88 4605
919.89 4633
919.90 4631
919.92 4492
919.93 4290
919.94 4369
919.95 4613
919.96 4750
919.97 4698
919.98 4743
919.99 4766
920.00 4327
920.01 4170
920.02 4319
920.03 4655
920.04 4678
920.05 4566
920.06 4433
920.07 4643
920.08 4763
920.10 4856
920.11 4951
920.12 4961
920.13 4920
920.14 4962
920.15 4891
920.16 4723
920.17 4536
920.18 4371
920.19 4384
920.20 4519
920.21 4615
920.22 4830
920.23 5127
920.24 5111
920.25 4922
920.26 4856
920.27 4712
920.29 4581
920.30 4825
920.31 5005
920.32 4912
920.33 5075
920.34 5150
920.35 5077
920.36 4987
920.37 4824
920.38 4871
920.39 4939
920.40 4941
920.41 4839
920.42 5058
920.43 5281
920.44 5301
920.45 5203
920.46 5344
920.48 5341
920.49 5010
920.50 4959
920.51 5115
920.52 5207
920.53 5185
920.54 4980
920.55 4796
920.56 4768
920.57 5069
920.58 5112
920.59 5243
920.60 5193
920.61 5151
920.62 5190
920.63 5170
920.64 4984
920.66 4762
920.67 4569
920.68 4567
920.69 4501
920.70 4727
920.71 4767
920.72 4495
920.73 4274
920.74 4288
920.75 4241
920.76 4194
920.77 4216
920.78 4370
920.79 4386
920.80 4342
920.81 4236
920.82 4267
920.83 4271
920.85 4318
920.86 4104
920.87 4134
920.88 4152
920.89 4265
920.90 4250
920.91 4354
920.92 4400
920.93 4393
920.94 4489
920.95 4427
920.96 4185
920.97 4269
920.98 4429
920.99 4775
921.00 4881
921.01 4910
921.02 4813
921.04 4675
921.05 4637
921.06 4483
921.07 4718
921.08 5001
921.09 5120
921.10 5242
921.11 5064
921.12 5066
921.13 4836
921.14 4570
921.15 4577
921.16 4701
921.17 4554
921.18 4400
921.19 4019
921.20 4066
921.22 4140
921.23 4394
921.24 4489
921.25 4591
921.26 4590
921.27 4914
921.28 5065
921.29 4860
921.30 4720
921.31 4807
921.32 4744
921.33 4873
921.34 5056
921.35 5316
921.36 5424
921.37 5475
921.38 5285
921.39 5308
921.41 5486
921.42 5426
921.43 5380
921.44 5360
921.45 5327
921.46 5210
921.47 5222
921.48 5502
921.49 5886
921.50 5872
921.51 5835
921.52 5645
921.53 5664
921.54 5628
921.55 5560
921.56 5448
921.57 5443
921.59 5338
921.60 5029
921.61 5049
921.62 5226
921.63 5092
921.64 5056
921.65 4864
921.66 4649
921.67 4718
921.68 4853
921.69 5060
921.70 4938
921.71 4807
921.72 4769
921.73 4818
921.74 4683
921.75 4530
921.76 4420
921.78 4556
921.79 4552
921.80 4543
921.81 4559
921.82 4421
921.83 4306
921.84 4371
921.85 4343
921.86 4374
921.87 4448
921.88 4296
921.89 4092
921.90 4092
921.91 4177
921.92 4278
921.93 4409
921.94 4622
921.96 4763
921.97 4594
921.98 4412
921.99 4381
922.00 4135
922.01 4074
922.02 4229
922.03 4279
922.04 4288
922.05 4336
922.06 4328
922.07 4514
922.08 4540
922.09 4617
922.10 4725
922.11 4800
922.12 4713
922.13 4716
922.15 4508
922.16 4447
922.17 4476
922.18 4684
922.19 4723
922.20 4520
922.21 4529
922.22 4647
922.23 4618
922.24 4499
922.25 4298
922.26 4336
922.27 4500
922.28 4644
922.29 4716
922.30 4896
922.31 5086
922.33 5133
922.34 5070
922.35 5155
922.36 5282
922.37 5313
922.38 5399
922.39 5524
922.40 5562
922.41 5384
922.42 5249
922.43 5244
922.44 5163
922.45 5119
922.46 5184
922.47 5367
922.48 5524
922.49 5516
922.51 5577
922.52 5465
922.53 5442
922.54 5513
922.55 5297
922.56 5130
922.57 5303
922.58 5210
922.59 5151
922.60 5241
922.61 5218
922.62 5239
922.63 5070
922.64 5109
922.65 5055
922.66 4884
922.67 4605
922.68 4500
922.70 4390
922.71 4551
922.72 4643
922.73 4526
922.74 4516
922.75 4531
922.76 4508
922.77 4540
922.78 4671
922.79 4744
922.80 4706
922.81 4891
922.82 4996
922.83 5026
922.84 4935
922.85 4661
922.86 4467
922.88 4381
922.89 4343
922.90 4415
922.91 4616
922.92 4635
922.93 4587
922.94 4487
922.95 4133
922.96 3935
922.97 3965
922.98 3963
922.99 4184
923.00 4454
923.01 4607
923.02 4581
923.03 4354
923.04 4259
923.06 4274
923.07 4453
923.08 4386
923.09 4105
923.10 4048
923.11 4357
923.12 4255
923.13 4301
923.14 4273
923.15 4203
923.16 3940
923.17 4037
923.18 4309
923.19 4459
923.20 4522
923.21 4617
923.22 4682
923.24 4632
923.25 4509
923.26 4483
923.27 4501
923.28 4475
923.29 4414
923.30 4395
923.31 4578
923.32 5232
923.33 5544
923.34 5656
923.35 5553
923.36 5535
923.37 5400
923.38 5236
923.39 5126
923.40 5142
923.41 5269
923.43 5499
923.44 5501
923.45 5561
923.46 5481
923.47 5525
923.48 5660
923.49 5362
923.50 5230
923.51 5551
923.52 5445
923.53 5278
923.54 5414
923.55 6053
923.56 6111
923.57 6174
923.58 6024
923.59 5745
923.61 5469
923.62 5345
923.63 5395
923.64 5294
923.65 4980
923.66 4902
923.67 4781
923.68 4868
923.69 4851
923.70 4921
923.71 4972
923.72 4864
923.73 4838
923.74 4879
923.75 4927
923.76 5027
923.77 4973
923.79 4811
923.80 4732
923.81 4869
923.82 4775
923.83 4489
923.84 4499
923.85 4383
923.86 4181
923.87 4309
923.88 4413
923.89 4185
923.90 3996
923.91 4057
923.92 4271
923.93 4226
923.94 4121
923.95 4288
923.97 4343
923.98 4356
923.99 4297
924.00 4423
924.01 4383
924.02 4394
924.03 4522
924.04 4760
924.05 5015
924.06 5005
924.07 4843
924.08 4807
924.09 4671
924.10 4631
924.11 4417
924.12 4401
924.13 4505
924.15 4682
924.16 4721
924.17 4608
924.18 4548
924.19 4197
924.20 4157
924.21 4241
924.22 4364
924.23 4821
924.24 4804
924.25 4770
924.26 4674
924.27 4546
924.28 4572
924.29 4707
924.30 4799
924.31 4698
924.33 4736
924.34 4881
924.35 4965
924.36 5136
924.37 5371
924.38 5237
924.39 5305
924.40 5176
924.41 5071
924.42 4790
924.43 4800
924.44 5079
924.45 5088
924.46 5346
924.47 5596
924.48 5814
924.49 5759
924.51 5923
924.52 5889
924.53 5828
924.54 5887
924.55 5815
924.56 5704
924.57 5522
924.58 5489
924.59 5545
924.60 5433
924.61 5326
924.62 5181
924.63 5201
924.64 5267
924.65 5033
924.66 4844
924.67 4965
924.69 4883
924.70 4743
924.71 4682
924.72 4893
924.73 4999
924.74 4845
924.75 4686
924.76 4670
924.77 4712
924.78 4646
924.79 4747
924.80 4890
924.81 4910
924.82 4862
924.83 4787
924.84 4854
924.85 4874
924.87 4755
924.88 4818
924.89 4821
924.90 4484
924.91 4492
924.92 4557
924.93 4510
924.94 4424
924.95 4649
924.96 4869
924.97 5077
924.98 4949
924.99 5119
925.00 5030
925.01 4891
925.02 4721
925.03 4647
925.05 4602
925.06 4473
925.07 4468
925.08 4630
925.09 4739
925.10 4485
925.11 4488
925.12 4560
925.13 4741
925.14 4787
925.15 4678
925.16 4817
925.17 4756
925.18 4856
925.19 4994
925.20 5028
925.21 4948
925.23 4855
925.24 4945
925.25 5104
925.26 5112
925.27 4948
925.28 4986
925.29 5003
925.30 5198
925.31 5509
925.32 5531
925.33 5147
925.34 4949
925.35 4854
925.36 5010
925.37 5031
925.38 5263
925.39 5496
925.41 5521
925.42 5483
925.43 5586
925.44 5675
925.45 5774
925.46 5718
925.47 5418
925.48 5437
925.49 5860
925.50 5837
925.51 5541
925.52 5533
925.53 5545
925.54 5413
925.55 5278
925.56 5388
925.58 5325
925.59 5124
925.60 5087
925.61 5146
925.62 5171
925.63 5136
925.64 5068
925.65 5274
925.66 5507
925.67 5315
925.68 4684
925.69 4474
925.70 4703
925.71 4782
925.72 4709
925.73 4723
925.74 5036
925.76 4972
925.77 4749
925.78 4640
925.79 4755
925.80 4697
925.81 4565
925.82 4495
925.83 4526
925.84 4638
925.85 4708
925.86 4810
925.87 4876
925.88 4787
925.89 4633
925.90 4573
925.91 4660
925.92 4720
925.94 4776
925.95 4722
925.96 4797
925.97 4600
925.98 4261
925.99 4458
926.00 4486
926.01 4583
926.02 4808
926.03 4711
926.04 4744
926.05 4913
926.06 4932
926.07 5026
926.08 5058
926.09 5067
926.10 4955
926.12 4933
926.13 4926
926.14 5308
926.15 5377
926.16 5408
926.17 5319
926.18 5208
926.19 5067
926.20 4924
926.21 4846
926.22 4828
926.23 4748
926.24 4905
926.25 5090
926.26 5131
926.27 4747
926.29 4591
926.30 4822
926.31 5175
926.32 5072
926.33 4959
926.34 5134
926.35 5527
926.36 5449
926.37 5229
926.38 5254
926.39 5571
926.40 5710
926.41 5692
926.42 5569
926.43 5652
926.44 5547
926.45 5571
926.47 5628
926.48 5782
926.49 6072
926.50 6176
926.51 6249
926.52 6073
926.53 5845
926.54 5631
926.55 5222
926.56 5231
926.57 5355
926.58 5491
926.59 5401
926.60 5362
926.61 5207
926.62 5031
926.63 5000
926.65 5093
926.66 4959
926.67 4678
926.68 4495
926.69 4559
926.70 4727
926.71 4966
926.72 4911
926.73 4649
926.74 4589
926.75 4862
926.76 4763
926.77 4840
926.78 5011
926.79 5169
926.80 5192
926.82 4995
926.83 4875
926.84 4785
926.85 4416
926.86 4088
926.87 4120
926.88 4129
926.89 4095
926.90 4229
926.91 4254
926.92 4178
926.93 4063
926.94 4261
926.95 4445
926.96 4452
926.97 4393
926.98 4477
927.00 4656
927.01 4460
927.02 4340
927.03 4638
927.04 4713
927.05 4830
927.06 4903
927.07 4884
927.08 4834
927.09 4700
927.10 4752
927.11 4809
927.12 4875
927.13 4756
927.14 4479
927.15 4681
927.17 4864
927.18 4807
927.19 5043
927.20 5337
927.21 5287
927.22 5333
927.23 5454
927.24 5230
927.25 4954
927.26 4977
927.27 4965
927.28 4638
927.29 4541
927.30 4397
927.31 4331
927.32 4663
927.33 4976
927.35 5076
927.36 5247
927.37 5424
927.38 5408
927.39 5334
927.40 5345
927.41 5215
927.42 5217
927.43 5608
927.44 5826
927.45 5778
927.46 5733
927.47 5488
927.48 5338
927.49 5377
927.50 5274
927.52 5519
927.53 5797
927.54 6077
927.55 6031
927.56 5978
927.57 5738
927.58 5645
927.59 5611
927.60 5597
927.61 5408
927.62 5324
927.63 5342
927.64 5418
927.65 5299
927.66 5190
927.67 5176
927.68 5514
927.70 5641
927.71 5285
927.72 4850
927.73 4829
927.74 4978
927.75 5141
927.76 4999
927.77 4956
927.78 4936
927.79 4842
927.80 4839
927.81 4846
927.82 4799
927.83 4690
927.84 4541
927.85 4364
927.87 4272
927.88 4400
927.89 4393
927.90 4665
927.91 4713
927.92 4924
927.93 4773
927.94 4673
927.95 4766
927.96 4622
927.97 4490
927.98 4632
927.99 4545
928.00 4409
928.01 4380
928.02 4525
928.03 4636
928.05 4547
928.06 4537
928.07 4436
928.08 4409
928.09 4256
928.10 4163
928.11 4299
928.12 4368
928.13 4430
928.14 4353
928.15 4328
928.16 4319
928.17 4802
928.18 4923
928.19 4912
928.20 4983
928.22 5050
928.23 5081
928.24 4956
928.25 4903
928.26 5071
928.27 5019
928.28 4903
928.29 4660
928.30 4852
928.31 5062
928.32 4824
928.33 4579
928.34 4491
928.35 4822
928.36 5012
928.37 4810
928.38 4888
928.40 5013
928.41 5167
928.42 5164
928.43 5278
928.44 5077
928.45 5075
928.46 5318
928.47 5371
928.48 5592
928.49 5595
928.50 5417
928.51 5637
928.52 5783
928.53 5697
928.54 5595
928.55 5692
928.57 5831
928.58 5746
928.59 5397
928.60 5262
928.61 5236
928.62 5369
928.63 5294
928.64 5064
928.65 4756
928.66 4678
928.67 4828
928.68 4944
928.69 4899
928.70 4702
928.71 4572
928.72 4619
928.74 4813
928.75 4728
928.76 4841
928.77 4702
928.78 4532
928.79 4560
928.80 4632
928.81 4581
928.82 4561
928.83 4514
928.84 4447
928.85 4373
928.86 4238
928.87 4524
928.88 4735
928.89 4806
928.90 4958
928.92 4961
928.93 4675
928.94 4443
928.95 4432
928.96 4562
928.97 4620
928.98 4740
928.99 4775
929.00 4757
929.01 4897
929.02 4939
929.03 5276
929.04 5214
929.05 5019
929.06 5025
929.07 5063
929.09 4950
929.10 4658
929.11 4337
929.12 4267
929.13 4475
929.14 4693
929.15 4935
929.16 5058
929.17 5159
929.18 4867
929.19 4754
929.20 4739
929.21 4593
929.22 4552
929.23 4458
929.24 4518
929.26 4561
929.27 4646
929.28 4798
929.29 4906
929.30 5051
929.31 5086
929.32 5048
929.33 5057
929.34 4924
929.35 4898
929.36 5161
929.37 5200
929.38 5044
929.39 5121
929.40 5062
929.41 4951
929.43 4858
929.44 5179
929.45 5424
929.46 5691
929.47 5971
929.48 6166
929.49 6136
929.50 6035
929.51 6160
929.52 6104
929.53 6050
929.54 5929
929.55 6017
929.56 6082
929.57 5889
929.58 5631
929.59 5576
929.61 5425
929.62 5317
929.63 5075
929.64 4951
929.65 4943
929.66 5041
929.67 4801
929.68 4497
929.69 4542
929.70 4579
929.71 4478
929.72 4394
929.73 4677
929.74 4882
929.75 4837
929.76 5116
929.78 4975
929.79 4646
929.80 4458
929.81 4208
929.82 4217
929.83 4400
929.84 4534
929.85 4437
929.86 4553
929.87 4563
929.88 4555
929.89 4489
929.90 4486
929.91 4240
929.92 4127
929.93 4183
929.95 4246
929.96 4433
929.97 4458
929.98 4471
929.99 4577
930.00 4411
930.01 4429
930.02 4505
930.03 4737
930.04 4888
930.05 4822
930.06 4832
930.07 4984
930.08 5054
930.09 4871
930.10 4813
930.12 4850
930.13 4655
930.14 4422
930.15 4366
930.16 4458
930.17 4554
930.18 4636
930.19 5112
930.20 5042
930.21 4921
930.22 4804
930.23 4874
930.24 4888
930.25 4755
930.26 4666
930.27 4687
930.29 4838
930.30 4891
930.31 4951
930.32 5181
930.33 5269
930.34 5122
930.35 4991
930.36 5031
930.37 5071
930.38 4943
930.39 4806
930.40 4876
930.41 4897
930.42 4973
930.43 5334
930.44 5622
930.46 5848
930.47 5755
930.48 5529
930.49 5504
930.50 5682
930.51 5722
930.52 5859
930.53 6070
930.54 5880
930.55 5508
930.56 5282
930.57 5423
930.58 5403
930.59 5179
930.60 4930
930.61 5157
930.63 5242
930.64 5133
930.65 4996
930.66 5034
930.67 5189
930.68 5082
930.69 4886
930.70 5038
930.71 5301
930.72 5075
930.73 4661
930.74 4672
930.75 4723
930.76 4672
930.77 4600
930.78 4377
930.80 4222
930.81 4219
930.82 4211
930.83 4167
930.84 4185
930.85 4274
930.86 4285
930.87 4174
930.88 4189
930.89 4263
930.90 4248
930.91 4255
930.92 4405
930.93 4375
930.94 4340
930.95 4389
930.97 4547
930.98 4702
930.99 4574
931.00 4526
931.01 4708
931.02 5008
931.03 5079
931.04 4967
931.05 4539
931.06 4338
931.07 4287
931.08 4367
931.09 4509
931.10 4474
931.11 4645
931.12 4593
931.14 4605
931.15 4597
931.16 4719
931.17 4838
931.18 4733
931.19 4777
931.20 4809
931.21 4882
931.22 4809
931.23 4631
931.24 4617
931.25 4636
931.26 4431
931.27 4504
931.28 4736
931.29 4900
931.31 4752
931.32 4652
931.33 4505
931.34 4702
931.35 4835
931.36 4811
931.37 4704
931.38 4629
931.39 4833
931.40 5046
931.41 5025
931.42 5064
931.43 4970
931.44 5117
931.45 5365
931.46 5261
931.48 5096
931.49 5237
931.50 5498
931.51 5409
931.52 5423
931.53 5513
931.54 5309
931.55 5228
931.56 5384
931.57 5399
931.58 5308
931.59 5357
931.60 5249
931.61 5172
931.62 5126
931.63 5263
931.65 5026
931.66 4719
931.67 4654
931.68 4639
931.69 4507
931.70 4718
931.71 4984
931.72 5002
931.73 4797
931.74 4727
931.75 4777
931.76 4827
931.77 4857
931.78 4714
931.79 4577
931.80 4395
931.82 4195
931.83 4023
931.84 4064
931.85 4509
931.86 4517
931.87 4330
931.88 4279
931.89 4243
931.90 4566
931.91 4833
931.92 4712
931.93 4740
931.94 4865
931.95 4866
931.96 4717
931.97 4708
931.99 4701
932.00 4825
932.01 4765
932.02 4817
932.03 4698
932.04 4550
932.05 4427
932.06 4421
932.07 4226
932.08 4089
932.09 4035
932.10 4400
932.11 4521
932.12 4471
932.13 4401
932.15 4336
932.16 4303
932.17 4229
932.18 4185
932.19 4367
932.20 4743
932.21 4668
932.22 4320
932.23 4395
932.24 4513
932.25 4676
932.26 4665
932.27 4558
932.28 4724
932.29 5187
932.30 5447
932.32 5341
932.33 5253
932.34 5096
932.35 4993
932.36 4975
932.37 5101
932.38 4932
932.39 4972
932.40 5138
932.41 5236
932.42 5505
932.43 5572
932.44 5191
932.45 5270
932.46 5655
932.47 5377
932.49 5209
932.50 5113
932.51 5376
932.52 5581
932.53 5491
932.54 5348
932.55 5550
932.56 5632
932.57 5658
932.58 5428
932.59 5602
932.60 5446
932.61 5160
932.62 5154
932.63 5046
932.64 4993
932.66 4906
932.67 4767
932.68 4545
932.69 4420
932.70 4574
932.71 4685
932.72 4651
932.73 4505
932.74 4553
932.75 4773
932.76 4950
932.77 5064
932.78 5004
932.79 4935
932.80 4748
932.82 4513
932.83 4353
932.84 4191
932.85 4279
932.86 4294
932.87 4214
932.88 4219
932.89 4354
932.90 4378
932.91 4151
932.92 3998
932.93 4045
932.94 4365
932.95 4714
932.96 4622
932.97 4592
932.99 4471
933.00 4398
933.01 4618
933.02 4800
933.03 4605
933.04 4533
933.05 4543
933.06 4473
933.07 4547
933.08 4595
933.09 4421
933.10 4487
933.11 4763
933.12 4974
933.13 4894
933.14 4756
933.16 4758
933.17 4910
933.18 4984
933.19 5027
933.20 4871
933.21 4861
933.22 4663
933.23 4669
933.24 4749
933.25 4737
933.26 4740
933.27 5034
933.28 5554
933.29 5986
933.30 5747
933.32 5609
933.33 5520
933.34 5366
933.35 5061
933.36 4993
933.37 4859
933.38 4959
933.39 5145
933.40 5123
933.41 5090
933.42 5256
933.43 5421
933.44 5517
933.45 5664
933.46 5675
933.47 5807
933.49 5605
933.50 5402
933.51 5323
933.52 5342
933.53 5173
933.54 4949
933.55 5204
933.56 5354
933.57 5481
933.58 5468
933.59 5455
933.60 5243
933.61 5054
933.62 4784
933.63 4734
933.64 4781
933.66 4846
933.67 4921
933.68 4955
933.69 5099
933.70 4979
933.71 5068
933.72 5274
933.73 5475
933.74 5560
933.75 5439
933.76 5240
933.77 5131
933.78 5278
933.79 5332
933.80 5208
933.82 4956
933.83 4883
933.84 4838
933.85 4676
933.86 4443
933.87 4302
933.88 4475
933.89 4567
933.90 4641
933.91 4550
933.92 4640
933.93 4770
933.94 4687
933.95 4388
933.96 4530
933.97 4773
933.99 4764
934.00 4601
934.01 4720
934.02 4697
934.03 4897
934.04 5099
934.05 4992
934.06 4895
934.07 4865
934.08 4932
934.09 4764
934.10 4958
934.11 4835
934.12 4886
934.13 4778
934.15 4765
934.16 4720
934.17 4787
934.18 4820
934.19 4684
934.20 4527
934.21 4380
934.22 4388
934.23 4609
934.24 4705
934.25 4818
934.26 4864
934.27 4945
934.28 4911
934.29 4743
934.30 4644
934.32 4639
934.33 4733
934.34 4905
934.35 5037
934.36 5147
934.37 5058
934.38 5178
934.39 5183
934.40 5020
934.41 5213
934.42 5388
934.43 5338
934.44 5431
934.45 5853
934.46 6309
934.48 6216
934.49 6114
934.50 5850
934.51 5730
934.52 5650
934.53 5685
934.54 5402
934.55 5404
934.56 5466
934.57 5423
934.58 5285
934.59 5334
934.60 5287
934.61 5302
934.62 5308
934.63 5295
934.65 5021
934.66 4954
934.67 4772
934.68 4786
934.69 4891
934.70 4855
934.71 4951
934.72 5065
934.73 5039
934.74 5061
934.75 4907
934.76 4938
934.77 4659
934.78 4646
934.79 4810
934.81 4947
934.82 4922
934.83 4858
934.84 4573
934.85 4218
934.86 4432
934.87 4655
934.88 4727
934.89 4666
934.90 4548
934.91 4790
934.92 4918
934.93 4837
934.94 4979
934.95 5012
934.96 4918
934.98 4884
934.99 4936
935.00 4816
935.01 5110
935.02 5210
935.03 4827
935.04 4456
935.05 4449
935.06 4480
935.07 4489
935.08 4323
935.09 4655
935.10 4806
935.11 4829
935.12 5000
935.14 5055
935.15 4969
935.16 5054
935.17 5109
935.18 4946
935.19 4585
935.20 4329
935.21 4430
935.22 4552
935.23 4557
935.24 4461
935.25 4465
935.26 4559
935.27 4705
935.28 4886
935.30 5122
935.31 4996
935.32 4977
935.33 4782
935.34 4705
935.35 4894
935.36 5025
935.37 4998
935.38 5002
935.39 5268
935.40 5226
935.41 5044
935.42 5194
935.43 5289
935.44 5320
935.45 5213
935.47 5302
935.48 5235
935.49 5178
935.50 5169
935.51 5240
935.52 5251
935.53 5367
935.54 5496
935.55 5602
935.56 5467
935.57 5289
935.58 5241
935.59 5249
935.60 5255
935.61 5258
935.63 5000
935.64 4869
935.65 4783
935.66 4713
935.67 4607
935.68 4641
935.69 4836
935.70 4947
935.71 5074
935.72 5178
935.73 4998
935.74 4797
935.75 4786
935.76 4637
935.77 4403
935.79 4569
935.80 4616
935.81 4591
935.82 4837
935.83 4849
935.84 4799
935.85 4913
935.86 4914
935.87 4936
935.88 4772
935.89 4615
935.90 4562
935.91 4643
935.92 4727
935.93 4516
935.94 4381
935.96 4291
935.97 4010
935.98 3822
935.99 4134
936.00 4414
936.01 4496
936.02 4618
936.03 4760
936.04 4835
936.05 4635
936.06 4560
936.07 4595
936.08 4427
936.09 4415
936.10 4484
936.12 4354
936.13 4399
936.14 4515
936.15 4530
936.16 4682
936.17 4729
936.18 4802
936.19 5006
936.20 4869
936.21 4867
936.22 4946
936.23 5073
936.24 5212
936.25 5054
936.26 4905
936.28 4785
936.29 4720
936.30 4503
936.31 4291
936.32 4407
936.33 4615
936.34 4529
936.35 4563
936.36 4743
936.37 4847
936.38 4975
936.39 5062
936.40 5199
936.41 5443
936.42 5369
936.44 5608
936.45 5588
936.46 5341
936.47 5258
936.48 5374
936.49 5362
936.50 5170
936.51 5166
936.52 5234
936.53 5054
936.54 4872
936.55 4656
936.56 4803
936.57 5021
936.58 5109
936.59 4906
936.61 4985
936.62 5214
936.63 4961
936.64 4914
936.65 4817
936.66 4693
936.67 4618
936.68 4563
936.69 4512
936.70 4362
936.71 4403
936.72 4488
936.73 4536
936.74 4583
936.75 4751
936.77 4919
936.78 4862
936.79 4759
936.80 4664
936.81 4663
936.82 4739
936.83 4678
936.84 4749
936.85 4704
936.86 4672
936.87 4575
936.88 4410
936.89 4466
936.90 4506
936.91 4684
936.93 4741
936.94 4760
936.95 4806
936.96 4673
936.97 4504
936.98 4515
936.99 4582
937.00 4709
937.01 4828
937.02 4820
937.03 4818
937.04 4674
937.05 4504
937.06 4482
937.07 4594
937.09 4595
937.10 4458
937.11 4435
937.12 4681
937.13 4832
937.14 4636
937.15 4647
937.16 4598
937.17 4643
937.18 4476
937.19 4386
937.20 4432
937.21 4497
937.22 4324
937.23 4373
937.25 4302
937.26 4289
937.27 4548
937.28 4462
937.29 4350
937.30 4453
937.31 4831
937.32 4899
937.33 4609
937.34 4514
937.35 4581
937.36 4630
937.37 4866
937.38 5205
937.39 5386
937.41 5408
937.42 5387
937.43 5399
937.44 5421
937.45 5669
937.46 5690
937.47 5673
937.48 5517
937.49 5442
937.50 5364
937.51 5536
937.52 5445
937.53 5410
937.54 5241
937.55 5164
937.57 5403
937.58 5496
937.59 5270
937.60 5206
937.61 5397
937.62 5486
937.63 5271
937.64 5134
937.65 5019
937.66 5086
937.67 5081
937.68 4989
937.69 5014
937.70 5169
937.71 5221
937.73 4881
937.74 4687
937.75 4590
937.76 4399
937.77 4176
937.78 4192
937.79 4134
937.80 4210
937.81 4194
937.82 4063
937.83 4224
937.84 4272
937.85 4292
937.86 4439
937.87 4543
937.88 4673
937.90 4795
937.91 4703
937.92 4705
937.93 4738
937.94 4832
937.95 4836
937.96 4813
937.97 4560
937.98 4434
937.99 4384
938.00 4522
938.01 4540
938.02 4586
938.03 4695
938.04 4737
938.06 4482
938.07 4258
938.08 4341
938.09 4346
938.10 4467
938.11 4361
938.12 4398
938.13 4471
938.14 4492
938.15 4490
938.16 4357
938.17 4377
938.18 4529
938.19 4435
938.20 4373
938.22 4375
938.23 4378
938.24 4190
938.25 4076
938.26 4147
938.27 4321
938.28 4271
938.29 4193
938.30 4384
938.31 4636
938.32 4706
938.33 4698
938.34 4792
938.35 4924
938.37 4809
938.38 4700
938.39 4698
938.40 5061
938.41 5333
938.42 5019
938.43 4859
938.44 5030
938.45 5147
938.46 5167
938.47 5390
938.48 5254
938.49 5072
938.50 5351
938.51 5604
938.53 5591
938.54 5515
938.55 5211
938.56 4990
938.57 4902
938.58 4843
938.59 4730
938.60 4644
938.61 4513
938.62 4462
938.63 4688
938.64 5052
938.65 5212
938.66 5095
938.67 5109
938.69 4726
938.70 4440
938.71 4363
938.72 4337
938.73 4373
938.74 4423
938.75 4447
938.76 4423
938.77 4485
938.78 4522
938.79 4580
938.80 4747
938.81 4910
938.82 4716
938.83 4431
938.85 4188
938.86 4246
938.87 4422
938.88 4316
938.89 4200
938.90 4168
938.91 4114
938.92 4172
938.93 4201
938.94 4090
938.95 4040
938.96 4335
938.97 4320
938.98 4372
938.99 4508
939.01 4423
939.02 4547
939.03 4615
939.04 4600
939.05 4452
939.06 4377
939.07 4315
939.08 4419
939.09 4472
939.10 4502
939.11 4405
939.12 4348
939.13 4480
939.14 4358
939.15 4338
939.17 4441
939.18 4511
939.19 4629
939.20 4732
939.21 4823
939.22 5027
939.23 4976
939.24 4865
939.25 4660
939.26 4760
939.27 4751
939.28 4512
939.29 4454
939.30 4481
939.31 4577
939.33 5025
939.34 5072
939.35 5286
939.36 5252
939.37 5411
939.38 5315
939.39 5409
939.40 5434
939.41 5295
939.42 5305
939.43 5477
939.44 5604
939.45 5488
939.46 5530
939.47 5420
939.49 5190
939.50 5130
939.51 5233
939.52 5178
939.53 5204
939.54 5193
939.55 4973
939.56 4910
939.57 4889
939.58 4872
939.59 4658
939.60 4442
939.61 4495
939.62 4534
939.63 4682
939.65 4501
939.66 4592
939.67 4798
939.68 5031
939.69 4997
939.70 4904
939.71 4735
939.72 4747
939.73 4683
939.74 4685
939.75 4582
939.76 4839
939.77 4908
939.78 4665
939.80 4486
939.81 4426
939.82 4423
939.83 4346
939.84 4387
939.85 4361
939.86 4415
939.87 4490
939.88 4435
939.89 4228
939.90 4272
939.91 4452
939.92 4752
939.93 4771
939.94 4744
939.96 4625
939.97 4555
939.98 4443
939.99 4513
940.00 4452
940.01 4533
940.02 4477
940.03 4514
940.04 4604
940.05 4769
940.06 4616
940.07 4461
940.08 4563
940.09 4379
940.10 4198
940.12 4194
940.13 4105
940.14 4082
940.15 4158
940.16 4319
940.17 4332
940.18 4319
940.19 4339
940.20 4461
940.21 4546
940.22 4427
940.23 4224
940.24 4304
940.25 4571
940.26 4636
940.28 4753
940.29 4728
940.30 4792
940.31 4874
940.32 4702
940.33 4703
940.34 4800
940.35 4791
940.36 4797
940.37 5034
940.38 5173
940.39 5162
940.40 5072
940.41 5315
940.43 5460
940.44 5502
940.45 5575
940.46 5775
940.47 5818
940.48 5598
940.49 5467
940.50 5401
940.51 5568
940.52 5612
940.53 5476
940.54 5341
940.55 5218
940.56 4994
940.57 4905
940.59 4774
940.60 4738
940.61 4623
940.62 4496
940.63 4560
940.64 4648
940.65 4779
940.66 4839
940.67 4754
940.68 4514
940.69 4487
940.70 4599
940.71 4679
940.72 4686
940.73 4644
940.75 4714
940.76 4886
940.77 4868
940.78 4806
940.79 4611
940.80 4558
940.81 4480
940.82 4547
940.83 4610
940.84 4811
940.85 4627
940.86 4419
940.87 4372
940.88 4408
940.90 4485
940.91 4458
940.92 4273
940.93 4284
940.94 4561
940.95 4878
940.96 4984
940.97 5033
940.98 4880
940.99 4889
941.00 4833
941.01 4830
941.02 4747
941.03 4660
941.04 4511
941.06 4417
941.07 4361
941.08 4243
941.09 4191
941.10 4315
941.11 4291
941.12 4348
941.13 4708
941.14 4841
941.15 4706
941.16 4389
941.17 4275
941.18 4143
941.19 4013
941.20 4018
941.22 4398
941.23 4748
941.24 4800
941.25 4986
941.26 5222
941.27 5129
941.28 4990
941.29 5023
941.30 4951
941.31 5216
941.32 5238
941.33 4990
941.34 4683
941.35 4896
941.37 5105
941.38 5218
941.39 5083
941.40 5007
941.41 4933
941.42 5108
941.43 4909
941.44 4740
941.45 4798
941.46 4864
941.47 5015
941.48 5316
941.49 5495
941.50 5628
941.51 5643
941.53 5524
941.54 5593
941.55 5699
941.56 5683
941.57 5439
941.58 5391
941.59 5348
941.60 5081
941.61 4909
941.62 4856
941.63 4842
941.64 4749
941.65 5045
941.66 5127
941.68 5054
941.69 5172
941.70 5249
941.71 4812
941.72 4749
941.73 4772
941.74 4731
941.75 4719
941.76 4752
941.77 4814
941.78 4751
941.79 4431
941.80 4296
941.81 4199
941.82 4037
941.84 4127
941.85 4329
941.86 4404
941.87 4451
941.88 4639
941.89 4599
941.90 4454
941.91 4409
941.92 4347
941.93 4404
941.94 4433
941.95 4542
941.96 4587
941.97 4645
941.99 4873
942.00 5087
942.01 5313
942.02 5317
942.03 4953
942.04 4752
942.05 4477
942.06 4457
942.07 4393
942.08 4222
942.09 4311
942.10 4529
942.11 4383
942.12 4685
942.13 4700
942.15 4594
942.16 4544
942.17 4445
942.18 4166
942.19 3921
942.20 3898
942.21 4061
942.22 4190
942.23 4507
942.24 4778
942.25 4780
942.26 4841
942.27 4996
942.28 5053
942.30 5060
942.31 5040
942.32 5037
942.33 4991
942.34 4773
942.35 4735
942.36 4676
942.37 4847
942.38 4866
942.39 4829
942.40 4912
942.41 4942
942.42 4972
942.43 5103
942.44 5124
942.46 5186
942.47 5335
942.48 5426
942.49 5366
942.50 5218
942.51 5424
942.52 5418
942.53 5412
942.54 5297
942.55 5411
942.56 5451
942.57 5349
942.58 5346
942.59 5463
942.61 5786
942.62 5796
942.63 5451
942.64 5083
942.65 5077
942.66 5054
942.67 4816
942.68 4918
942.69 4876
942.70 4926
942.71 4676
942.72 4596
942.73 4596
942.74 4448
942.75 4266
942.77 4342
942.78 4386
942.79 4324
942.80 4195
942.81 4159
942.82 4314
942.83 4482
942.84 4327
942.85 4309
942.86 4400
942.87 4339
942.88 4344
942.89 4338
942.90 4231
942.92 4207
942.93 4108
942.94 4059
942.95 4098
942.96 4246
942.97 4317
942.98 4357
942.99 4409
943.00 4675
943.01 4592
943.02 4743
943.03 4776
943.04 4804
943.05 4713
943.06 4752
943.08 4607
943.09 4670
943.10 4748
943.11 4646
943.12 4657
943.13 4726
943.14 5002
943.15 4857
943.16 4472
943.17 4418
943.18 4640
943.19 4788
943.20 4937
943.21 4812
943.23 4566
943.24 4476
943.25 4449
943.26 4479
943.27 4347
943.28 4258
943.29 4358
943.30 4719
943.31 5074
943.32 5189
943.33 5123
943.34 5093
943.35 5094
943.36 5227
943.38 5179
943.39 4973
943.40 5140
943.41 5205
943.42 5069
943.43 4722
943.44 4911
943.45 5171
943.46 5298
943.47 5168
943.48 5225
943.49 5391
943.50 5600
943.51 5509
943.52 5195
943.54 5040
943.55 4968
943.56 5189
943.57 5154
943.58 5134
943.59 5078
943.60 4964
943.61 5006
943.62 5060
943.63 4968
943.64 4937
943.65 4970
943.66 4820
943.67 4785
943.69 4933
943.70 4824
943.71 4861
943.72 4867
943.73 4918
943.74 4527
943.75 4502
943.76 4346
943.77 4187
943.78 4236
943.79 4419
943.80 4525
943.81 4834
943.82 4995
943.84 5107
943.85 5013
943.86 4864
943.87 4464
943.88 4226
943.89 4168
943.90 4320
943.91 4345
943.92 4331
943.93 4391
943.94 4584
943.95 4583
943.96 4569
943.97 4613
943.98 4663
944.00 4766
944.01 4875
944.02 4645
944.03 4279
944.04 4045
944.05 4135
944.06 4284
944.07 4459
944.08 4488
944.09 4387
944.10 4339
944.11 4451
944.12 4325
944.13 4338
944.15 4629
944.16 4646
944.17 4521
944.18 4705
944.19 4772
944.20 4776
944.21 4837
944.22 4759
944.23 4633
944.24 4672
944.25 4627
944.26 4630
944.27 4540
944.28 4539
944.30 4675
944.31 4744
944.32 4823
944.33 4964
944.34 5267
944.35 5415
944.36 5229
944.37 4953
944.38 5205
944.39 5598
944.40 5448
944.41 5390
944.42 5216
944.43 5189
944.45 5259
944.46 5156
944.47 5060
944.48 5059
944.49 4960
944.50 4738
944.51 4879
944.52 5199
944.53 5205
944.54 5036
944.55 4988
944.56 4773
944.57 4785
944.58 5053
944.59 5077
944.61 5193
944.62 5022
944.63 4940
944.64 4664
944.65 4674
944.66 4671
944.67 4749
944.68 4516
944.69 4259
944.70 4256
944.71 4382
944.72 4237
944.73 4243
944.74 4366
944.76 4333
944.77 4484
944.78 4694
944.79 4818
944.80 4827
944.81 4703
944.82 4576
944.83 4336
944.84 4271
944.85 4144
944.86 4167
944.87 4498
944.88 4574
944.89 4408
944.91 4368
944.92 4509
944.93 4552
944.94 4430
944.95 4577
944.96 4737
944.97 4620
944.98 4506
944.99 4380
945.00 4237
945.01 4367
945.02 4419
945.03 4425
945.04 4293
945.06 4149
945.07 4167
945.08 4493
945.09 4563
945.10 4511
945.11 4271
945.12 4293
945.13 4250
945.14 4337
945.15 4318
945.16 4440
945.17 4553
945.18 4780
945.19 4817
945.21 4519
945.22 4394
945.23 4282
945.24 4082
945.25 4129
945.26 4543
945.27 4923
945.28 4939
945.29 5152
945.30 5071
945.31 4976
945.32 4771
945.33 4786
945.34 4827
945.36 4965
945.37 5081
945.38 5165
945.39 5263
945.40 5134
945.41 4991
945.42 4971
945.43 5113
945.44 5287
945.45 5266
945.46 5231
945.47 5118
945.48 5108
945.49 5090
945.51 5306
945.52 5579
945.53 5489
945.54 5095
945.55 4918
945.56 4823
945.57 4739
945.58 4760
945.59 4861
945.60 4973
945.61 5229
945.62 5454
945.63 5266
945.64 5023
945.65 4909
945.67 4973
945.68 5173
945.69 5166
945.70 5057
945.71 4806
945.72 4585
945.73 4424
945.74 4263
945.75 4319
945.76 4384
945.77 4386
945.78 4375
945.79 4597
945.80 4574
945.82 4540
945.83 4495
945.84 4510
945.85 4462
945.86 4454
945.87 4472
945.88 4148
945.89 3987
945.90 3911
945.91 4107
945.92 4105
945.93 4122
945.94 4030
945.95 3874
945.97 3931
945.98 4140
945.99 4062
946.00 4079
946.01 4110
946.02 4195
946.03 4232
946.04 4474
946.05 4366
946.06 4132
946.07 4009
946.08 4073
946.09 4286
946.10 4568
946.12 4552
946.13 4440
946.14 4495
946.15 4680
946.16 4624
946.17 4539
946.18 4532
946.19 4815
946.20 4803
946.21 4916
946.22 4892
946.23 4632
946.24 4361
946.25 4203
946.27 4283
946.28 4447
946.29 4309
946.30 4291
946.31 4324
946.32 4368
946.33 4456
946.34 4505
946.35 4556
946.36 4755
946.37 4793
946.38 4884
946.39 4971
946.40 5019
946.42 4989
946.43 5075
946.44 5231
946.45 5230
946.46 5225
946.47 5182
946.48 5212
946.49 5385
946.50 5612
946.51 5843
946.52 5717
946.53 5651
946.54 5527
946.55 5262
946.57 4919
946.58 4635
946.59 4612
946.60 4793
946.61 4962
946.62 4750
946.63 4476
946.64 4536
946.65 4732
946.66 4885
946.67 4728
946.68 4636
946.69 4554
946.70 4550
946.72 4376
946.73 4358
946.74 4336
946.75 4336
946.76 4308
946.77 4396
946.78 4435
946.79 4386
946.80 4557
946.81 4846
946.82 5046
946.83 4840
946.84 4754
946.85 4783
946.87 4807
946.88 4645
946.89 4634
946.90 4643
946.91 4676
946.92 4474
946.93 4447
946.94 4266
946.95 4361
946.96 4190
946.97 4099
946.98 4038
946.99 4015
947.00 4384
947.02 4718
947.03 4680
947.04 4446
947.05 4398
947.06 4512
947.07 4331
947.08 4212
947.09 4317
947.10 4403
947.11 4487
947.12 4395
947.13 4423
947.14 4681
947.15 4556
947.17 4157
947.18 4018
947.19 3970
947.20 4207
947.21 4352
947.22 4568
947.23 4691
947.24 4856
947.25 4668
947.26 4768
947.27 5018
947.28 5110
947.29 4876
947.31 4955
947.32 5082
947.33 5280
947.34 5393
947.35 5150
947.36 5305
947.37 5396
947.38 5172
947.39 5185
947.40 5289
947.41 5212
947.42 5295
947.43 5412
947.44 5467
947.46 5384
947.47 5212
947.48 5094
947.49 5028
947.50 4934
947.51 5057
947.52 5317
947.53 5223
947.54 5199
947.55 5163
947.56 5267
947.57 5138
947.58 4922
947.59 4790
947.61 4921
947.62 4862
947.63 4995
947.64 5146
947.65 5132
947.66 4993
947.67 4889
947.68 4594
947.69 4437
947.70 4432
947.71 4516
947.72 4609
947.73 4818
947.74 4919
947.76 4824
947.77 4567
947.78 4421
947.79 4240
947.80 4053
947.81 4133
947.82 4251
947.83 4306
947.84 4346
947.85 4258
947.86 4432
947.87 4403
947.88 4212
947.89 4051
947.91 4086
947.92 4344
947.93 4589
947.94 4501
947.95 4270
947.96 4271
947.97 4211
947.98 4204
947.99 4078
948.00 3928
948.01 3985
948.02 4033
948.03 4024
948.04 3989
948.06 3986
948.07 3982
948.08 4010
948.09 4177
948.10 4302
948.11 4126
948.12 4257
948.13 4426
948.14 4686
948.15 4766
948.16 4734
948.17 4693
948.18 4802
948.19 4804
948.21 4662
948.22 4739
948.23 4708
948.24 4595
948.25 4353
948.26 4392
948.27 4580
948.28 4704
948.29 4683
948.30 4799
948.31 4921
948.32 5079
948.33 5123
948.35 5016
948.36 4811
948.37 5016
948.38 5216
948.39 5120
948.40 5219
948.41 5181
948.42 5588
948.43 5572
948.44 5623
948.45 5558
948.46 5711
948.47 5651
948.48 5552
948.50 5467
948.51 5606
948.52 5486
948.53 5440
948.54 5321
948.55 5018
948.56 4869
948.57 4901
948.58 5372
948.59 5652
948.60 5538
948.61 5374
948.62 5369
948.63 5279
948.65 5182
948.66 5094
948.67 5057
948.68 5181
948.69 5253
948.70 5226
948.71 5142
948.72 5031
948.73 5018
948.74 5076
948.75 4982
948.76 4726
948.77 4639
948.78 4608
948.80 4572
948.81 4666
948.82 4506
948.83 4373
948.84 4337
948.85 4511
948.86 4641
948.87 4705
948.88 4554
948.89 4564
948.90 4697
948.91 4629
948.92 4752
948.94 5051
948.95 5208
948.96 5091
948.97 5132
948.98 5315
948.99 5376
949.00 5329
949.01 5187
949.02 5219
949.03 5124
949.04 4932
949.05 4783
949.06 4930
949.07 4882
949.09 4697
949.10 4704
949.11 4868
949.12 4991
949.13 5120
949.14 5241
949.15 5517
949.16 5594
949.17 5504
949.18 5611
949.19 5879
949.20 5807
949.21 5661
949.22 5630
949.24 5762
949.25 5954
949.26 6108
949.27 5937
949.28 5658
949.29 5702
949.30 5693
949.31 5786
949.32 5837
949.33 6072
949.34 6216
949.35 6126
949.36 5978
949.37 6016
949.39 6061
949.40 5994
949.41 6120
949.42 6340
949.43 6404
949.44 6275
949.45 6391
949.46 6638
949.47 6691
949.48 6546
949.49 6530
949.50 6467
949.51 6184
949.53 6001
949.54 6084
949.55 5970
949.56 5618
949.57 5751
949.58 5910
949.59 6027
949.60 5961
949.61 5861
949.62 5588
949.63 5464
949.64 5575
949.65 5456
949.66 5407
949.68 5344
949.69 5503
949.70 5128
949.71 4691
949.72 4572
949.73 4745
949.74 4587
949.75 4666
949.76 4653
949.77 4424
949.78 4420
949.79 4598
949.80 4710
949.81 4900
949.83 4743
949.84 4945
949.85 4979
949.86 4773
949.87 4615
949.88 4752
949.89 4733
949.90 4803
949.91 4863
949.92 4705
949.93 4751
949.94 4909
949.95 4920
949.97 4933
949.98 4752
949.99 4524
950.00 4624
950.01 4750
950.02 4766
950.03 4665
950.04 4840
950.05 5017
950.06 4833
950.07 4747
950.08 4845
950.09 4956
950.10 4909
950.12 5096
950.13 5068
950.14 5094
950.15 5151
950.16 5182
950.17 5226
950.18 5229
950.19 5187
950.20 5179
950.21 5301
950.22 5431
950.23 5220
950.24 5112
950.26 5068
950.27 4950
950.28 4989
950.29 5136
950.30 5406
950.31 5764
950.32 5713
950.33 5539
950.34 5468
950.35 5295
950.36 5293
950.37 5511
950.38 5673
950.39 5929
950.41 5945
950.42 5706
950.43 5680
950.44 5766
950.45 5772
950.46 5658
950.47 5463
950.48 5309
950.49 5181
950.50 5456
950.51 5858
950.52 6060
950.53 6106
950.55 5884
950.56 5777
950.57 5588
950.58 5439
950.59 5260
950.60 5202
950.61 5124
950.62 5181
950.63 5130
950.64 4959
950.65 4907
950.66 4835
950.67 4864
950.68 4745
950.70 4763
950.71 4984
950.72 4916
950.73 4852
950.74 4797
950.75 4685
950.76 4649
950.77 4547
950.78 4687
950.79 4927
950.80 5002
950.81 5004
950.82 5049
950.83 4835
950.85 4708
950.86 4582
950.87 4613
950.88 4772
950.89 4762
950.90 4610
950.91 4594
950.92 4652
950.93 4731
950.94 4733
950.95 4751
950.96 4718
950.97 4620
950.99 4655
951.00 4705
951.01 4716
951.02 4694
951.03 4927
951.04 4895
951.05 4568
951.06 4578
951.07 4666
951.08 4819
951.09 4746
951.10 4766
951.11 4796
951.12 5050
951.14 5190
951.15 5175
951.16 4968
951.17 4697
951.18 4547
951.19 4781
951.20 4721
951.21 4565
951.22 4366
951.23 4484
951.24 4691
951.25 4900
951.26 4949
951.28 4834
951.29 4891
951.30 4822
951.31 4622
951.32 4477
951.33 4508
951.34 4613
951.35 4890
951.36 4899
951.37 4962
951.38 5267
951.39 5212
951.40 5207
951.41 5351
951.43 5499
951.44 5492
951.45 5539
951.46 5585
951.47 5829
951.48 5949
951.49 5819
951.50 5730
951.51 5718
951.52 5707
951.53 5492
951.54 5182
951.55 5343
951.57 5432
951.58 5317
951.59 5202
951.60 5096
951.61 5096
951.62 4978
951.63 4786
951.64 4693
951.65 4757
951.66 4948
951.67 4893
951.68 5026
951.69 4962
951.71 4990
951.72 5055
951.73 4721
951.74 4611
951.75 4739
951.76 4986
951.77 5205
951.78 5153
951.79 4979
951.80 4936
951.81 4667
951.82 4324
951.83 4165
951.84 4215
951.86 4324
951.87 4373
951.88 4514
951.89 4606
951.90 4673
951.91 4618
951.92 4470
951.93 4562
951.94 4486
951.95 4533
951.96 4352
951.97 4433
951.98 4512
952.00 4640
952.01 4428
952.02 4364
952.03 4633
952.04 4588
952.05 4744
952.06 4842
952.07 4931
952.08 4698
952.09 4600
952.10 4530
952.11 4659
952.12 4888
952.13 4795
952.15 4576
952.16 4484
952.17 4699
952.18 4751
952.19 4673
952.20 4695
952.21 4684
952.22 4631
952.23 4421
952.24 4643
952.25 4684
952.26 4682
952.27 4618
952.29 4586
952.30 4628
952.31 4762
952.32 4742
952.33 4702
952.34 4876
952.35 4947
952.36 4728
952.37 4741
952.38 4971
952.39 4813
952.40 4573
952.41 4796
952.43 5210
952.44 5416
952.45 5471
952.46 5291
952.47 5189
952.48 5262
952.49 5264
952.50 5111
952.51 5170
952.52 5289
952.53 5260
952.54 5227
952.55 5142
952.56 5054
952.58 5015
952.59 4873
952.60 4785
952.61 4836
952.62 5001
952.63 5010
952.64 4714
952.65 4620
952.66 4587
952.67 4470
952.68 4498
952.69 4847
952.70 5103
952.72 4938
952.73 4893
952.74 4826
952.75 4671
952.76 4567
952.77 4436
952.78 4415
952.79 4546
952.80 4737
952.81 4845
952.82 4711
952.83 4666
952.84 4664
952.86 4492
952.87 4474
952.88 4433
952.89 4315
952.90 4265
952.91 4391
952.92 4578
952.93 4674
952.94 4841
952.95 4691
952.96 4662
952.97 4686
952.98 4606
952.99 4881
953.01 4589
953.02 4485
953.03 4531
953.04 4498
953.05 4356
953.06 4369
953.07 4529
953.08 4518
953.09 4252
953.10 4075
953.11 4166
953.12 4136
953.13 4072
953.15 4123
953.16 4111
953.17 4201
953.18 4429
953.19 4485
953.20 4611
953.21 4620
953.22 4561
953.23 4532
953.24 4328
953.25 4337
953.26 4533
953.27 4831
953.29 4733
953.30 4367
953.31 4539
953.32 4638
953.33 4451
953.34 4435
953.35 4728
953.36 4939
953.37 4806
953.38 4878
953.39 4745
953.40 4844
953.41 4934
953.42 4953
953.44 4817
953.45 4682
953.46 4758
953.47 4735
953.48 4927
953.49 5034
953.50 5262
953.51 5285
953.52 5118
953.53 5069
953.54 5138
953.55 4973
953.56 4692
953.58 4795
953.59 5101
953.60 5305
953.61 5289
953.62 5247
953.63 5295
953.64 5115
953.65 4717
953.66 4374
953.67 4448
953.68 4499
953.69 4519
953.70 4619
953.72 4448
953.73 4426
953.74 4425
953.75 4448
953.76 4489
953.77 4578
953.78 4540
953.79 4245
953.80 4084
953.81 4199
953.82 4293
953.83 4286
953.84 4303
953.86 4329
953.87 4351
953.88 4731
953.89 4758
953.90 4628
953.91 4643
953.92 4645
953.93 4500
953.94 4326
953.95 4299
953.96 4506
953.97 4585
953.98 4655
953.99 4629
954.01 4515
954.02 4400
954.03 4324
954.04 4315
954.05 4522
954.06 4696
954.07 4661
954.08 4552
954.09 4641
954.10 4722
954.11 4439
954.12 4142
954.13 4423
954.15 4711
954.16 4495
954.17 4467
954.18 4462
954.19 4423
954.20 4382
954.21 4359
954.22 4358
954.23 4326
954.24 4272
954.25 4448
954.26 4696
954.27 4817
954.29 4682
954.30 4500
954.31 4438
954.32 4491
954.33 4325
954.34 4356
954.35 4824
954.36 5107
954.37 5035
954.38 4893
954.39 4953
954.40 4903
954.41 5256
954.43 5481
954.44 5393
954.45 5226
954.46 5394
954.47 5568
954.48 5657
954.49 5406
954.50 5006
954.51 5001
954.52 4971
954.53 5275
954.54 5502
954.55 5522
954.57 5442
954.58 5195
954.59 4809
954.60 4722
954.61 4863
954.62 5045
954.63 5199
954.64 5277
954.65 5268
954.66 5020
954.67 5020
954.68 5161
954.69 5251
954.71 5134
954.72 4976
954.73 4918
954.74 4686
954.75 4516
954.76 4513
954.77 4487
954.78 4367
954.79 4237
954.80 4273
954.81 4225
954.82 4370
954.83 4582
954.84 4931
954.86 4889
954.87 4620
954.88 4753
954.89 4959
954.90 4895
954.91 4549
954.92 4458
954.93 4586
954.94 4718
954.95 4729
954.96 4617
954.97 4695
954.98 4632
955.00 4583
955.01 4316
955.02 4121
955.03 3967
955.04 4246
955.05 4283
955.06 4409
955.07 4379
955.08 4376
955.09 4430
955.10 4398
955.11 4384
955.12 4457
955.14 4619
955.15 4680
955.16 4707
955.17 4691
955.18 4519
955.19 4371
955.20 4337
955.21 4235
955.22 4079
955.23 4200
955.24 4525
955.25 4871
955.26 5290
955.28 5586
955.29 5517
955.30 5278
955.31 5148
955.32 4906
955.33 4931
955.34 5165
955.35 5193
955.36 5181
955.37 5116
955.38 5125
955.39 5091
955.40 5017
955.42 4780
955.43 4742
955.44 4827
955.45 4868
955.46 4932
955.47 4798
955.48 4966
955.49 5095
955.50 5189
955.51 5187
955.52 5248
955.53 5364
955.54 5466
955.56 5341
955.57 5415
955.58 5476
955.59 5216
955.60 5113
955.61 4947
955.62 4816
955.63 4734
955.64 4897
955.65 4959
955.66 4991
955.67 5017
955.68 5160
955.70 5061
955.71 4778
955.72 4738
955.73 4706
955.74 4809
955.75 4840
955.76 4656
955.77 4618
955.78 4713
955.79 4812
955.80 4823
955.81 4947
955.82 4883
955.84 4868
955.85 4702
955.86 4623
955.87 4601
955.88 4534
955.89 4541
955.90 4631
955.91 4652
955.92 4618
955.93 4562
955.94 4494
955.95 4395
955.96 4424
955.98 4725
955.99 4760
956.00 4662
956.01 4545
956.02 4498
956.03 4453
956.04 4570
956.05 4685
956.06 4776
956.07 4840
956.08 4554
956.09 4492
956.10 4414
956.12 4508
956.13 4690
956.14 4792
956.15 4665
956.16 4692
956.17 4798
956.18 5103
956.19 5194
956.20 5214
956.21 5138
956.22 5045
956.23 4887
956.24 4889
956.26 4904
956.27 4701
956.28 4599
956.29 4653
956.30 4698
956.31 4696
956.32 4879
956.33 5062
956.34 4946
956.35 4962
956.36 5067
956.37 4908
956.38 4741
956.40 4502
956.41 4412
956.42 4450
956.43 4682
956.44 4841
956.45 4832
956.46 4826
956.47 5041
956.48 5088
956.49 5292
956.50 5562
956.51 5537
956.52 5193
956.54 5016
956.55 5067
956.56 4865
956.57 4665
956.58 4458
956.59 4410
956.60 4461
956.61 4503
956.62 4563
956.63 4546
956.64 4614
956.65 4679
956.66 4755
956.68 4908
956.69 5052
956.70 4972
956.71 4550
956.72 4441
956.73 4385
956.74 4430
956.75 4423
956.76 4096
956.77 3968
956.78 4021
956.79 4051
956.80 4274
956.82 4428
956.83 4528
956.84 4319
956.85 4262
956.86 4324
956.87 4505
956.88 4560
956.89 4657
956.90 4618
956.91 4838
956.92 4740
956.93 4548
956.94 4658
956.96 4720
956.97 4543
956.98 4342
956.99 4210
957.00 4293
957.01 4582
957.02 4570
957.03 4537
957.04 4638
957.05 4784
957.06 4703
957.07 4560
957.08 4572
957.10 4421
957.11 4413
957.12 4404
957.13 4306
957.14 4220
957.15 4338
957.16 4366
957.17 4507
957.18 4668
957.19 4649
957.20 4584
957.21 4684
957.22 4542
957.24 4527
957.25 4609
957.26 4899
957.27 5353
957.28 5301
957.29 4830
957.30 4535
957.31 4705
957.32 4933
957.33 5037
957.34 5043
957.35 5020
957.36 5083
957.38 5010
957.39 4889
957.40 5163
957.41 5291
957.42 4918
957.43 4724
957.44 4880
957.45 5089
957.46 5251
957.47 5239
957.48 5238
957.49 5244
957.51 5183
957.52 4781
957.53 4577
957.54 4849
957.55 5190
957.56 5286
957.57 5239
957.58 5171
957.59 5151
957.60 5475
957.61 5466
957.62 5227
957.63 5144
957.65 5040
957.66 4884
957.67 4806
957.68 4780
957.69 4710
957.70 4670
957.71 4781
957.72 4626
957.73 4610
957.74 4496
957.75 4448
957.76 4451
957.77 4313
957.79 4269
957.80 4298
957.81 4397
957.82 4553
957.83 4617
957.84 4506
957.85 4391
957.86 4309
957.87 4418
957.88 4563
957.89 4559
957.90 4627
957.91 4648
957.93 4770
957.94 4481
957.95 4384
957.96 4311
957.97 4115
957.98 4097
957.99 4120
958.00 3986
958.01 4157
958.02 4340
958.03 4238
958.04 4398
958.05 4487
958.07 4548
958.08 4619
958.09 4703
958.10 4794
958.11 4801
958.12 4715
958.13 4579
958.14 4715
958.15 4769
958.16 4588
958.17 4303
958.18 4286
958.19 4126
958.21 4131
958.22 3843
958.23 3854
958.24 4008
958.25 4103
958.26 4249
958.27 4374
958.28 4551
958.29 4703
958.30 4795
958.31 4610
958.32 4558
958.34 4661
958.35 4767
958.36 4769
958.37 4833
958.38 5074
958.39 4923
958.40 4816
958.41 4790
958.42 4942
958.43 5110
958.44 5284
958.45 5301
958.46 5365
958.48 5466
958.49 5503
958.50 5262
958.51 5158
958.52 4974
958.53 4903
958.54 4832
958.55 5117
958.56 5194
958.57 5272
958.58 5159
958.59 5278
958.60 5440
958.62 5448
958.63 5151
958.64 5200
958.65 5131
958.66 4837
958.67 4797
958.68 4825
958.69 4770
958.70 4727
958.71 4391
958.72 4089
958.73 4335
958.74 4511
958.76 4637
958.77 4511
958.78 4507
958.79 4284
958.80 4492
958.81 4627
958.82 4543
958.83 4616
958.84 4541
958.85 4690
958.86 4928
958.87 5041
958.88 5031
958.90 4860
958.91 4772
958.92 4806
958.93 4545
958.94 4529
958.95 4742
958.96 4815
958.97 4760
958.98 4607
958.99 4386
959.00 4473
959.01 4373
959.03 4580
959.04 4616
959.05 4465
959.06 4253
959.07 4155
959.08 4319
959.09 4580
959.10 4756
959.11 4679
959.12 4585
959.13 4518
959.14 4342
959.15 4261
959.17 4227
959.18 4482
959.19 4728
959.20 4679
959.21 4603
959.22 4652
959.23 4549
959.24 4547
959.25 4634
959.26 4697
959.27 4691
959.28 4842
959.29 4668
959.31 4470
959.32 4386
959.33 4470
959.34 4459
959.35 4471
959.36 4682
959.37 4804
959.38 4562
959.39 4511
959.40 4636
959.41 4926
959.42 4968
959.44 5144
959.45 5083
959.46 4911
959.47 4972
959.48 5274
959.49 5438
959.50 5385
959.51 5152
959.52 4859
959.53 4791
959.54 5077
959.55 5153
959.56 5168
959.58 4989
959.59 4797
959.60 4822
959.61 4873
959.62 4747
959.63 4440
959.64 4623
959.65 4876
959.66 5066
959.67 5288
959.68 5367
959.69 5290
959.70 5339
959.72 5395
959.73 5138
959.74 4767
959.75 4661
959.76 4516
959.77 4402
959.78 4360
959.79 4535
959.80 4551
959.81 4306
959.82 4224
959.83 4233
959.85 4075
959.86 3948
959.87 3866
959.88 3975
959.89 4163
959.90 4355
959.91 4367
959.92 4272
959.93 4456
959.94 4450
959.95 4509
959.96 4542
959.97 4459
959.99 4442
960.00 4647
960.01 4734
960.02 4637
960.03 4571
960.04 4409
960.05 4533
960.06 4683
960.07 4692
960.08 4845
960.09 4731
960.10 4407
960.11 4241
960.13 4563
960.14 4809
960.15 4698
960.16 4481
960.17 4627
960.18 4687
960.19 4555
960.20 4354
960.21 4432
960.22 4600
960.23 4610
960.24 4633
960.26 4416
960.27 4582
960.28 4850
960.29 4943
960.30 4673
960.31 4498
960.32 4314
960.33 4290
960.34 4224
960.35 4504
960.36 4768
960.37 4947
960.38 5026
960.40 5016
960.41 5114
960.42 5287
960.43 5245
960.44 4972
960.45 4978
960.46 4921
960.47 4903
960.48 4824
960.49 4973
960.50 5135
960.51 4950
960.52 4762
960.54 4896
960.55 4814
960.56 4676
960.57 4587
960.58 4644
960.59 4452
960.60 4434
960.61 4645
960.62 4742
960.63 4939
960.64 4789
960.65 4707
960.67 4550
960.68 4612
960.69 4749
960.70 4544
960.71 4601
960.72 4770
960.73 4917
960.74 4891
960.75 4801
960.76 4729
960.77 4547
960.78 4569
960.79 4653
960.81 4559
960.82 4476
960.83 4582
960.84 4485
960.85 4340
960.86 4300
960.87 4164
960.88 4128
960.89 4119
960.90 4053
960.91 3989
960.92 3995
960.94 4037
960.95 4209
960.96 4278
960.97 4057
960.98 4041
960.99 4269
961.00 4297
961.01 4251
961.02 4252
961.03 4142
961.04 4181
961.05 4192
961.06 4214
961.08 4181
961.09 4168
961.10 4062
961.11 4091
961.12 4201
961.13 4374
961.14 4706
961.15 4802
961.16 4831
961.17 4748
961.18 4704
961.19 4664
961.21 4433
961.22 4381
961.23 4430
961.24 4424
961.25 4463
961.26 4479
961.27 4443
961.28 4434
961.29 4653
961.30 4908
961.31 5031
961.32 4887
961.33 4567
961.35 4513
961.36 4625
961.37 4658
961.38 4749
961.39 4836
961.40 4864
961.41 4808
961.42 4835
961.43 4911
961.44 4891
961.45 4811
961.46 4701
961.48 4866
961.49 4774
961.50 4881
961.51 5156
961.52 5309
961.53 5295
961.54 5368
961.55 5214
961.56 5063
961.57 5208
961.58 5423
961.59 5417
961.60 5380
961.62 5318
961.63 5356
961.64 5263
961.65 5104
961.66 4969
961.67 4869
961.68 4986
961.69 4994
961.70 4883
961.71 4769
961.72 4824
961.73 4672
961.75 4656
961.76 4662
961.77 4560
961.78 4350
961.79 4207
961.80 4091
961.81 4020
961.82 4076
961.83 4208
961.84 4319
961.85 4490
961.86 4468
961.87 4611
961.89 4533
961.90 4477
961.91 4566
961.92 4465
961.93 4259
961.94 4327
961.95 4534
961.96 4740
961.97 4701
961.98 4539
961.99 4499
962.00 4642
962.02 4472
962.03 4214
962.04 4126
962.05 4434
962.06 4592
962.07 4507
962.08 4472
962.09 4529
962.10 4487
962.11 4586
962.12 4405
962.13 4338
962.14 4417
962.16 4642
962.17 4771
962.18 4653
962.19 4483
962.20 4527
962.21 4492
962.22 4296
962.23 4173
962.24 4193
962.25 4509
962.26 4605
962.27 4489
962.29 4588
962.30 4953
962.31 5122
962.32 5057
962.33 5244
962.34 5307
962.35 5164
962.36 5062
962.37 5373
962.38 5512
962.39 5591
962.40 5679
962.41 5526
962.43 5477
962.44 5648
962.45 5577
962.46 5536
962.47 5477
962.48 5492
962.49 5585
962.50 5436
962.51 5014
962.52 4973
962.53 4992
962.54 5140
962.56 5033
962.57 4925
962.58 4855
962.59 4900
962.60 5085
962.61 5070
962.62 5212
962.63 5233
962.64 5131
962.65 4949
962.66 5020
962.67 5082
962.69 5079
962.70 4914
962.71 4739
962.72 4525
962.73 4689
962.74 4555
962.75 4395
962.76 4294
962.77 4313
962.78 4281
962.79 4151
962.80 4326
962.81 4555
962.83 4704
962.84 4789
962.85 4835
962.86 4948
962.87 4626
962.88 4517
962.89 4283
962.90 4209
962.91 4129
962.92 4379
962.93 4481
962.94 4462
962.96 4253
962.97 4278
962.98 4467
962.99 4542
963.00 4715
963.01 4763
963.02 4587
963.03 4489
963.04 4525
963.05 4674
963.06 4612
963.07 4591
963.08 4619
963.10 4776
963.11 4905
963.12 4948
963.13 4882
963.14 4729
963.15 4561
963.16 4442
963.17 4476
963.18 4504
963.19 4653
963.20 4578
963.21 4620
963.23 4728
963.24 4506
963.25 4372
963.26 4419
963.27 4442
963.28 4328
963.29 4211
963.30 4242
963.31 4215
963.32 4329
963.33 4467
963.34 4760
963.36 5124
963.37 5362
963.38 5321
963.39 5344
963.40 5312
963.41 5271
963.42 5278
963.43 5409
963.44 5481
963.45 5526
963.46 5308
963.47 5386
963.48 5522
963.50 5323
963.51 5258
963.52 5274
963.53 5349
963.54 5160
963.55 5399
963.56 5609
963.57 5758
963.58 5686
963.59 5677
963.60 5714
963.61 5481
963.63 5199
963.64 5131
963.65 4954
963.66 5009
963.67 5007
963.68 4916
963.69 4667
963.70 4628
963.71 4669
963.72 4875
963.73 4974
963.74 4950
963.76 4950
963.77 5149
963.78 5161
963.79 5207
963.80 5315
963.81 4879
963.82 4535
963.83 4358
963.84 4499
963.85 4691
963.86 4805
963.87 4788
963.88 4784
963.90 5020
963.91 5451
963.92 5291
963.93 4809
963.94 4906
963.95 5130
963.96 5368
963.97 5519
963.98 5294
963.99 5176
964.00 4758
964.01 4732
964.03 4809
964.04 4995
964.05 4854
964.06 4703
964.07 4840
964.08 4920
964.09 4872
964.10 4782
964.11 4649
964.12 4511
964.13 4489
964.14 4426
964.16 4315
964.17 4312
964.18 4012
964.19 4041
964.20 4176
964.21 4418
964.22 4592
964.23 4734
964.24 4799
964.25 4954
964.26 5022
964.27 4904
964.29 4756
964.30 4736
964.31 4682
964.32 4700
964.33 4732
964.34 5070
964.35 5335
964.36 5313
964.37 5376
964.38 5359
964.39 5290
964.40 5268
964.41 5092
964.43 5376
964.44 5450
964.45 5339
964.46 5210
964.47 5332
964.48 5663
964.49 5853
964.50 5916
964.51 5849
964.52 5938
964.53 5940
964.54 5768
964.56 5447
964.57 5477
964.58 5464
964.59 5395
964.60 5314
964.61 5099
964.62 5072
964.63 5012
964.64 4985
964.65 4748
964.66 4787
964.67 4674
964.69 4499
964.70 4306
964.71 4381
964.72 4457
964.73 4517
964.74 4463
964.75 4347
964.76 4161
964.77 4276
964.78 4375
964.79 4361
964.80 4330
964.82 4213
964.83 4276
964.84 4447
964.85 4231
964.86 4089
964.87 4228
964.88 4438
964.89 4762
964.90 4818
964.91 4836
964.92 4855
964.93 4783
964.94 5055
964.96 5008
964.97 4913
964.98 4971
964.99 4987
965.00 4971
965.01 4942
965.02 4867
965.03 4676
965.04 4593
965.05 4715
965.06 4717
965.07 4828
965.09 4635
965.10 4533
965.11 4696
965.12 4790
965.13 4816
965.14 4872
965.15 4897
965.16 4892
965.17 5057
965.18 4955
965.19 4826
965.20 4947
965.22 4818
965.23 4703
965.24 4352
965.25 4371
965.26 4474
965.27 4947
965.28 5101
965.29 5229
965.30 5097
965.31 5179
965.32 5161
965.33 4999
965.35 5045
965.36 4949
965.37 4897
965.38 4777
965.39 5021
965.40 5426
965.41 5824
965.42 5867
965.43 6127
965.44 5775
965.45 5409
965.46 5351
965.48 5362
965.49 5253
965.50 5226
965.51 5580
965.52 5483
965.53 5381
965.54 5303
965.55 5610
965.56 5699
965.57 5580
965.58 5379
965.59 5155
965.60 5312
965.62 5193
965.63 5105
965.64 4903
965.65 4950
965.66 5007
965.67 4902
965.68 4495
965.69 4589
965.70 4794
965.71 4659
965.72 4396
965.73 4351
965.75 4341
965.76 4304
965.77 4252
965.78 4252
965.79 4265
965.80 4121
965.81 4224
965.82 4417
965.83 4789
965.84 4892
965.85 4827
965.86 4695
965.88 4792
965.89 4845
965.90 4642
965.91 4411
965.92 4497
965.93 4801
965.94 4720
965.95 4811
965.96 4883
965.97 5013
965.98 5069
965.99 4931
966.01 4601
966.02 4513
966.03 4496
966.04 4394
966.05 4679
966.06 4837
966.07 4554
966.08 4232
966.09 4154
966.10 4134
966.11 4104
966.12 4210
966.14 4506
966.15 4626
966.16 4631
966.17 4779
966.18 4996
966.19 5191
966.20 5199
966.21 4949
966.22 4711
966.23 4522
966.24 4365
966.25 4594
966.27 4717
966.28 4623
966.29 4374
966.30 4434
966.31 4509
966.32 4810
966.33 5018
966.34 5082
966.35 4968
966.36 5145
966.37 5237
966.38 5159
966.40 5154
966.41 5129
966.42 5326
966.43 5392
966.44 5409
966.45 5118
966.46 5056
966.47 5481
966.48 5763
966.49 5603
966.50 5223
966.51 5194
966.53 5090
966.54 4831
966.55 4740
966.56 4685
966.57 4866
966.58 4807
966.59 4737
966.60 4414
966.61 4379
966.62 4546
966.63 4783
966.64 4703
966.66 4664
966.67 4777
966.68 5006
966.69 5072
966.70 4964
966.71 4806
966.72 4770
966.73 4670
966.74 4611
966.75 4349
966.76 4217
966.77 4249
966.78 4093
966.80 4073
966.81 4070
966.82 4250
966.83 4561
966.84 4576
966.85 4468
966.86 4531
966.87 4554
966.88 4367
966.89 4288
966.90 4394
966.91 4434
966.93 4214
966.94 4079
966.95 4034
966.96 4080
966.97 4086
966.98 4412
966.99 4487
967.00 4594
967.01 4567
967.02 4336
967.03 4246
967.04 4231
967.06 4362
967.07 4824
967.08 4887
967.09 4892
967.10 4840
967.11 4738
967.12 4666
967.13 4552
967.14 4531
967.15 4573
967.16 4488
967.17 4540
967.19 4506
967.20 4458
967.21 4240
967.22 4172
967.23 4442
967.24 4647
967.25 4537
967.26 4438
967.27 4507
967.28 4542
967.29 4562
967.30 4852
967.32 4886
967.33 5023
967.34 5097
967.35 4885
967.36 4804
967.37 4962
967.38 5090
967.39 5098
967.40 5026
967.41 5263
967.42 5429
967.43 5510
967.45 5480
967.46 5471
967.47 5448
967.48 5416
967.49 5408
967.50 5602
967.51 5619
967.52 5486
967.53 5260
967.54 5237
967.55 5362
967.56 5344
967.58 5285
967.59 5277
967.60 5104
967.61 4831
967.62 4963
967.63 5078
967.64 5052
967.65 4812
967.66 4514
967.67 4545
967.68 4539
967.69 4529
967.71 4574
967.72 4444
967.73 4405
967.74 4472
967.75 4262
967.76 4296
967.77 4268
967.78 4330
967.79 4420
967.80 4373
967.81 4260
967.82 4442
967.84 4582
967.85 4421
967.86 4314
967.87 4314
967.88 4298
967.89 4433
967.90 4446
967.91 4466
967.92 4505
967.93 4537
967.94 4405
967.95 4341
967.97 4181
967.98 4309
967.99 4739
968.00 4721
968.01 4465
968.02 4138
968.03 4172
968.04 4330
968.05 4625
968.06 4759
968.07 4594
968.08 4387
968.10 4273
968.11 4235
968.12 4214
968.13 4156
968.14 4447
968.15 4667
968.16 4554
968.17 4657
968.18 4671
968.19 4590
968.20 4328
968.21 4173
968.23 4240
968.24 4315
968.25 4539
968.26 4765
968.27 4737
968.28 4525
968.29 4408
968.30 4680
968.31 4848
968.32 4766
968.33 4595
968.35 4861
968.36 4988
968.37 4978
968.38 4915
968.39 4917
968.40 4869
968.41 4963
968.42 5270
968.43 5335
968.44 5326
968.45 5404
968.46 5350
968.48 5248
968.49 5180
968.50 5116
968.51 5085
968.52 4953
968.53 5157
968.54 5379
968.55 5301
968.56 5177
968.57 5004
968.58 4814
968.59 4791
968.61 4798
968.62 4685
968.63 4739
968.64 4673
968.65 4588
968.66 4476
968.67 4204
968.68 3947
968.69 4227
968.70 4589
968.71 4658
968.72 4519
968.74 4665
968.75 4963
968.76 5122
968.77 4971
968.78 4759
968.79 4691
968.80 4566
968.81 4318
968.82 4196
968.83 4119
968.84 3967
968.85 4101
968.87 4337
968.88 4503
968.89 4585
968.90 4492
968.91 4472
968.92 4588
968.93 4415
968.94 4272
968.95 4256
968.96 4178
968.97 4075
968.98 4225
969.00 4232
969.01 4294
969.02 4122
969.03 4179
969.04 4468
969.05 4578
969.06 4419
969.07 4316
969.08 4411
969.09 4319
969.10 4213
969.11 4441
969.13 4627
969.14 4691
969.15 4628
969.16 4556
969.17 4609
969.18 4771
969.19 4565
969.20 4283
969.21 4278
969.22 4218
969.23 4201
969.24 4329
969.26 4548
969.27 4751
969.28 4561
969.29 4478
969.30 4541
969.31 4553
969.32 4527
969.33 4402
969.34 4471
969.35 4543
969.36 4267
969.37 4077
969.39 4215
969.40 4332
969.41 4366
969.42 4461
969.43 4584
969.44 4947
969.45 5367
969.46 5364
969.47 5179
969.48 5172
969.49 5211
969.51 5307
969.52 5299
969.53 5396
969.54 5649
969.55 5982
969.56 5932
969.57 5726
969.58 5695
969.59 5648
969.60 5349
969.61 5191
969.62 5017
969.64 4803
969.65 4712
969.66 4728
969.67 4792
969.68 4629
969.69 4641
969.70 4580
969.71 4591
969.72 4574
969.73 4810
969.74 4801
969.75 5038
969.77 5075
969.78 5119
969.79 5215
969.80 5153
969.81 5130
969.82 5052
969.83 4829
969.84 4584
969.85 4451
969.86 4307
969.87 4138
969.88 4320
969.90 4546
969.91 4665
969.92 4587
969.93 4498
969.94 4408
969.95 4354
969.96 4296
969.97 4364
969.98 4486
969.99 4457
970.00 4285
970.01 4328
970.03 4382
970.04 4435
970.05 4429
970.06 4348
970.07 4230
970.08 4288
970.09 4429
970.10 4474
970.11 4306
970.12 4104
970.13 4034
970.15 4008
970.16 4034
970.17 4211
970.18 4360
970.19 4513
970.20 4320
970.21 4286
970.22 4333
970.23 4611
970.24 4714
970.25 4858
970.26 4797
970.28 4844
970.29 4999
970.30 4897
970.31 4922
970.32 4862
970.33 5101
970.34 4874
970.35 4651
970.36 4730
970.37 4752
970.38 4635
970.39 4534
970.41 4675
970.42 5051
970.43 5369
970.44 5285
970.45 5311
970.46 5364
970.47 5286
970.48 5098
970.49 5003
970.50 4848
970.51 4667
970.52 4566
970.54 4660
970.55 4790
970.56 5135
970.57 5483
970.58 5484
970.59 5441
970.60 5341
970.61 5452
970.62 5221
970.63 5104
970.64 4795
970.65 4648
970.67 4673
970.68 4356
970.69 4159
970.70 4118
970.71 4121
970.72 4237
970.73 4131
970.74 4133
970.75 4200
970.76 4063
970.77 4177
970.79 4293
970.80 4107
970.81 4072
970.82 4185
970.83 4044
970.84 3780
970.85 3965
970.86 4058
970.87 4214
970.88 4213
970.89 4007
970.90 3963
970.92 3959
970.93 4181
970.94 4278
970.95 4164
970.96 4086
970.97 4084
970.98 4261
970.99 4419
971.00 4537
971.01 4446
971.02 4160
971.03 4030
971.05 4114
971.06 4416
971.07 4397
971.08 4144
971.09 4026
971.10 3982
971.11 3952
971.12 3943
971.13 4368
971.14 4826
971.15 4885
971.17 4702
971.18 4622
971.19 4584
971.20 4484
971.21 4687
971.22 4765
971.23 4577
971.24 4387
971.25 4435
971.26 4541
971.27 4611
971.28 4685
971.30 4744
971.31 4831
971.32 4765
971.33 4743
971.34 4661
971.35 4634
971.36 4631
971.37 4731
971.38 4651
971.39 4761
971.40 4971
971.41 4939
971.43 4863
971.44 4783
971.45 4838
971.46 4957
971.47 5131
971.48 5176
971.49 5395
971.50 5387
971.51 5341
971.52 5085
971.53 4857
971.54 4932
971.56 4879
971.57 4683
971.58 4559
971.59 4732
971.60 5096
971.61 5232
971.62 5401
971.63 5327
971.64 5203
971.65 4955
971.66 4922
971.68 4792
971.69 4631
971.70 4563
971.71 4441
971.72 4511
971.73 4692
971.74 4498
971.75 4649
971.76 4769
971.77 4565
971.78 4430
971.79 4491
971.81 4584
971.82 4492
971.83 4398
971.84 4507
971.85 4530
971.86 4649
971.87 4810
971.88 4656
971.89 4478
971.90 4292
971.91 4107
971.92 4154
971.94 4297
971.95 4285
971.96 4119
971.97 4046
971.98 4125
971.99 4445
972.00 4422
972.01 4311
972.02 4122
972.03 4190
972.04 4421
972.06 4661
972.07 4681
972.08 4554
972.09 4473
972.10 4410
972.11 4572
972.12 4519
972.13 4512
972.14 4417
972.15 4237
972.16 4119
972.17 4120
972.19 4073
972.20 4231
972.21 4258
972.22 4293
972.23 4320
972.24 4154
972.25 4290
972.26 4427
972.27 4367
972.28 4320
972.29 4468
972.31 4407
972.32 4558
972.33 4715
972.34 4713
972.35 4689
972.36 4577
972.37 4725
972.38 5002
972.39 5294
972.40 5405
972.41 5327
972.42 5292
972.44 5189
972.45 4954
972.46 5145
972.47 5195
972.48 5132
972.49 5008
972.50 5121
972.51 5216
972.52 5400
972.53 5702
972.54 5778
972.55 5725
972.57 5793
972.58 5543
972.59 5265
972.60 5084
972.61 4882
972.62 4872
972.63 4847
972.64 4902
972.65 4886
972.66 4701
972.67 4674
972.69 4882
972.70 4913
972.71 5170
972.72 5120
972.73 4774
972.74 4571
972.75 4480
972.76 4331
972.77 4192
972.78 4136
972.79 4050
972.80 4172
972.82 4303
972.83 4370
972.84 4288
972.85 4192
972.86 4329
972.87 4209
972.88 4113
972.89 4243
972.90 4244
972.91 4296
972.92 4540
972.94 4610
972.95 4294
972.96 4120
972.97 4166
972.98 4129
972.99 4249
973.00 4709
973.01 5044
973.02 4994
973.03 4956
973.04 4951
973.05 4927
973.07 4748
973.08 4526
973.09 4549
973.10 4548
973.11 4477
973.12 4430
973.13 4378
973.14 4241
973.15 4264
973.16 4357
973.17 4476
973.18 4427
973.20 4433
973.21 4409
973.22 4330
973.23 4237
973.24 4345
973.25 4524
973.26 4528
973.27 4625
973.28 4435
973.29 4387
973.30 4337
973.32 4400
973.33 4388
973.34 4599
973.35 4845
973.36 4966
973.37 4980
973.38 5123
973.39 4806
973.40 4693
973.41 4895
973.42 4799
973.43 4801
973.45 4844
973.46 5099
973.47 5707
973.48 5773
973.49 5549
973.50 5370
973.51 5311
973.52 5245
973.53 5066
973.54 5001
973.55 5039
973.57 5056
973.58 5235
973.59 5258
973.60 5036
973.61 4961
973.62 4994
973.63 5025
973.64 4928
973.65 4796
973.66 4939
973.67 4899
973.68 4599
973.70 4443
973.71 4436
973.72 4396
973.73 4587
973.74 4812
973.75 4950
973.76 4720
973.77 4515
973.78 4453
973.79 4415
973.80 4303
973.82 4251
973.83 4232
973.84 4206
973.85 4246
973.86 4441
973.87 4317
973.88 4265
973.89 4139
973.90 4080
973.91 4125
973.92 4342
973.93 4355
973.95 4245
973.96 4053
973.97 4052
973.98 4165
973.99 4214
974.00 4170
974.01 4193
974.02 4228
974.03 4297
974.04 4203
974.05 4249
974.07 4394
974.08 4285
974.09 4353
974.10 4447
974.11 4485
974.12 4496
974.13 4492
974.14 4433
974.15 4205
974.16 4320
974.17 4380
974.18 4456
974.20 4493
974.21 4693
974.22 4806
974.23 4589
974.24 4553
974.25 4713
974.26 4938
974.27 4937
974.28 4792
974.29 4941
974.30 5042
974.32 5121
974.33 4932
974.34 4699
974.35 4627
974.36 4862
974.37 4995
974.38 5230
974.39 5310
974.40 5435
974.41 5437
974.42 5521
974.43 5536
974.45 5210
974.46 5109
974.47 5193
974.48 5296
974.49 5181
974.50 5184
974.51 5345
974.52 5303
974.53 5155
974.54 5026
974.55 4981
974.57 5064
974.58 5305
974.59 5382
974.60 5314
974.61 4942
974.62 4796
974.63 4718
974.64 4875
974.65 4961
974.66 5265
974.67 5338
974.68 5384
974.70 5021
974.71 4825
974.72 4753
974.73 4839
974.74 4857
974.75 4675
974.76 4460
974.77 4437
974.78 4387
974.79 4519
974.80 4483
974.82 4222
974.83 4164
974.84 4252
974.85 4326
974.86 4442
974.87 4660
974.88 4812
974.89 4453
974.90 4226
974.91 4246
974.92 4526
974.94 4563
974.95 4570
974.96 4633
974.97 4719
974.98 4877
974.99 4875
975.00 4883
975.01 4654
975.02 4479
975.03 4398
975.04 4373
975.05 4270
975.07 4190
975.08 4245
975.09 4498
975.10 4449
975.11 4269
975.12 4201
975.13 4276
975.14 4468
975.15 4391
975.16 4175
975.17 4137
975.19 3885
975.20 3838
975.21 3998
975.22 4103
975.23 4379
975.24 4670
975.25 5043
975.26 5080
975.27 4781
975.28 4515
975.29 4410
975.30 4288
975.32 4072
975.33 4063
975.34 4431
975.35 4381
975.36 4463
975.37 4749
975.38 5077
975.39 5200
975.40 5474
975.41 5837
975.42 5950
975.44 5612
975.45 5260
975.46 5228
975.47 5272
975.48 5439
975.49 5333
975.50 5295
975.51 5315
975.52 5275
975.53 5022
975.54 4841
975.56 5056
975.57 5170
975.58 5001
975.59 4754
975.60 4845
975.61 4847
975.62 4700
975.63 4683
975.64 4760
975.65 4769
975.66 4833
975.67 4716
975.69 4554
975.70 4581
975.71 4746
975.72 4677
975.73 4641
975.74 4626
975.75 4816
975.76 5010
975.77 5105
975.78 5022
975.79 4926
975.81 4849
975.82 4678
975.83 4458
975.84 4467
975.85 4608
975.86 4739
975.87 4439
975.88 4483
975.89 4748
975.90 4998
975.91 4893
975.92 4761
975.94 4814
975.95 4871
975.96 4620
975.97 4390
975.98 4326
975.99 4282
976.00 4280
976.01 4171
976.02 4030
976.03 3994
976.04 3919
976.06 3924
976.07 4198
976.08 4379
976.09 4414
976.10 4318
976.11 4288
976.12 4270
976.13 4308
976.14 4340
976.15 4202
976.16 4152
976.18 4397
976.19 4340
976.20 4254
976.21 4396
976.22 4451
976.23 4272
976.24 4151
976.25 4530
976.26 4602
976.27 4832
976.28 5030
976.29 5125
976.31 5091
976.32 5149
976.33 5173
976.34 4921
976.35 4663
976.36 4662
976.37 4647
976.38 4548
976.39 4607
976.40 4901
976.41 5043
976.43 5091
976.44 4991
976.45 4843
976.46 4885
976.47 5266
976.48 5333
976.49 5147
976.50 5032
976.51 5041
976.52 5202
976.53 5056
976.55 4725
976.56 4810
976.57 4844
976.58 4979
976.59 4862
976.60 4923
976.61 4848
976.62 4822
976.63 4893
976.64 5088
976.65 5074
976.66 5045
976.68 4922
976.69 4748
976.70 4764
976.71 4676
976.72 4544
976.73 4729
976.74 4798
976.75 4748
976.76 4648
976.77 4577
976.78 4547
976.80 4304
976.81 4229
976.82 4438
976.83 4521
976.84 4473
976.85 4437
976.86 4333
976.87 4285
976.88 4482
976.89 4684
976.90 4693
976.92 4592
976.93 4590
976.94 4583
976.95 4604
976.96 4668
976.97 4727
976.98 4469
976.99 4443
977.00 4316
977.01 4291
977.02 4287
977.04 4190
977.05 3949
977.06 3867
977.07 4071
977.08 3972
977.09 4070
977.10 4454
977.11 4535
977.12 4511
977.13 4476
977.14 4404
977.15 4321
977.17 4041
977.18 3883
977.19 4026
977.20 4211
977.21 4214
977.22 4360
977.23 4259
977.24 4038
977.25 3960
977.26 4378
977.27 4575
977.29 4579
977.30 4650
977.31 4691
977.32 4665
977.33 4577
977.34 4547
977.35 4519
977.36 4517
977.37 4809
977.38 5174
977.39 5379
977.41 5248
977.42 5300
977.43 5387
977.44 5342
977.45 5251
977.46 5227
977.47 5337
977.48 5257
977.49 5315
977.50 5505
977.51 5626
977.53 5542
977.54 5580
977.55 5672
977.56 5807
977.57 5639
977.58 5454
977.59 5189
977.60 5098
977.61 4855
977.62 4773
977.63 4926
977.64 5001
977.66 4746
977.67 4633
977.68 4872
977.69 5089
977.70 5230
977.71 5207
977.72 4892
977.73 4612
977.74 4462
977.75 4502
977.76 4614
977.78 4659
977.79 4562
977.80 4601
977.81 4663
977.82 4448
977.83 4426
977.84 4615
977.85 4579
977.86 4578
977.87 4667
977.88 4860
977.90 4982
977.91 4853
977.92 4774
977.93 4858
977.94 4833
977.95 4679
977.96 4586
977.97 4431
977.98 4475
977.99 4596
978.00 4590
978.02 4387
978.03 4288
978.04 4468
978.05 4404
978.06 4392
978.07 4217
978.08 4403
978.09 4494
978.10 4645
978.11 4541
978.12 4325
978.13 4252
978.15 4188
978.16 4404
978.17 4665
978.18 4442
978.19 4443
978.20 4629
978.21 4626
978.22 4514
978.23 4664
978.24 4955
978.25 5098
978.27 4893
978.28 4640
978.29 4686
978.30 4753
978.31 4674
978.32 4546
978.33 4273
978.34 4314
978.35 4346
978.36 4502
978.37 5008
978.39 5331
978.40 5271
978.41 5043
978.42 4979
978.43 5138
978.44 5189
978.45 5340
978.46 5750
978.47 5835
978.48 5854
978.49 5634
978.51 5346
978.52 5276
978.53 5259
978.54 5342
978.55 5391
978.56 5170
978.57 5015
978.58 5097
978.59 5224
978.60 5264
978.61 5125
978.63 5082
978.64 5198
978.65 5132
978.66 5009
978.67 4981
978.68 5098
978.69 4942
978.70 4821
978.71 4802
978.72 4443
978.73 4307
978.75 4428
978.76 4476
978.77 4524
978.78 4465
978.79 4295
978.80 4231
978.81 4689
978.82 4862
978.83 4717
978.84 4513
978.85 4666
978.86 4647
978.88 4531
978.89 4348
978.90 4301
978.91 4264
978.92 4084
978.93 4026
978.94 3848
978.95 3838
978.96 3974
978.97 4128
978.98 4315
979.00 4343
979.01 4200
979.02 4197
979.03 4174
979.04 4280
979.05 4192
979.06 4076
979.07 4059
979.08 4191
979.09 4540
979.10 4735
979.12 4524
979.13 4401
979.14 4402
979.15 4477
979.16 4308
979.17 4293
979.18 4396
979.19 4297
979.20 4112
979.21 4179
979.22 4205
979.24 4238
979.25 4292
979.26 4284
979.27 4425
979.28 4485
979.29 4319
979.30 4476
979.31 4521
979.32 4619
979.33 4744
979.34 4909
979.36 5105
979.37 5225
979.38 5268
979.39 5220
979.40 5163
979.41 5194
979.42 5068
979.43 5295
979.44 5344
979.45 5228
979.46 5298
979.48 5341
979.49 5352
979.50 5370
979.51 5321
979.52 5292
979.53 5127
979.54 4789
979.55 4625
979.56 4767
979.57 4922
979.58 4881
979.60 5015
979.61 5069
979.62 5132
979.63 5112
979.64 5018
979.65 5020
979.66 4874
979.67 4613
979.68 4684
979.69 4719
979.70 4807
979.72 4678
979.73 4502
979.74 4379
979.75 4464
979.76 4385
979.77 4441
979.78 4713
979.79 4674
979.80 4585
979.81 4292
979.82 3988
979.84 3884
979.85 3738
979.86 3662
979.87 3812
979.88 4099
979.89 4146
979.90 4197
979.91 4292
979.92 4344
979.93 4476
979.94 4461
979.95 4559
979.97 4877
979.98 4845
979.99 4537
980.00 4572
980.01 4571
980.02 4604
980.03 4484
980.04 4631
980.05 4777
980.06 4930
980.07 5071
980.09 5311
980.10 5187
980.11 5013
980.12 4877
980.13 4551
980.14 4459
980.15 4348
980.16 4367
980.17 4546
980.18 4657
980.19 4600
980.21 4474
980.22 4537
980.23 4324
980.24 4437
980.25 4312
980.26 4539
980.27 4577
980.28 4421
980.29 4343
980.30 4503
980.31 4652
980.33 5008
980.34 5109
980.35 5015
980.36 4663
980.37 4598
980.38 4761
980.39 4870
980.40 4770
980.41 4773
980.42 4735
980.43 4614
980.45 4764
980.46 5103
980.47 5277
980.48 5294
980.49 5284
980.50 5155
980.51 4975
980.52 5003
980.53 5025
980.54 4999
980.55 4864
980.57 5027
980.58 4960
980.59 4965
980.60 4897
980.61 4811
980.62 4860
980.63 4878
980.64 4952
980.65 5043
980.66 5003
980.67 4977
980.69 4928
980.70 4931
980.71 4969
980.72 4818
980.73 4565
980.74 4480
980.75 4374
980.76 4292
980.77 4189
980.78 4265
980.79 4620
980.81 4725
980.82 4597
980.83 4546
980.84 4473
980.85 4205
980.86 4122
980.87 4158
980.88 4248
980.89 4338
980.90 4648
980.91 4971
980.93 5114
980.94 5027
980.95 4848
980.96 4463
980.97 4291
980.98 4385
980.99 4653
981.00 4551
981.01 4466
981.02 4557
981.03 4526
981.05 4416
981.06 4269
981.07 4348
981.08 4429
981.09 4541
981.10 4361
981.11 4528
981.12 4581
981.13 4459
981.14 4374
981.15 4583
981.17 4581
981.18 4457
981.19 4332
981.20 4490
981.21 4496
981.22 4550
981.23 4754
981.24 4556
981.25 4247
981.26 4150
981.27 3969
981.29 3879
981.30 4226
981.31 4396
981.32 4374
981.33 4415
981.34 4790
981.35 4898
981.36 4842
981.37 4707
981.38 4853
981.39 5153
981.41 4990
981.42 4934
981.43 5078
981.44 5062
981.45 5259
981.46 5376
981.47 5461
981.48 5247
981.49 5113
981.50 5345
981.51 5437
981.53 5414
981.54 5242
981.55 5230
981.56 5320
981.57 5067
981.58 4846
981.59 4707
981.60 4738
981.61 4921
981.62 5105
981.63 5238
981.65 5149
981.66 5164
981.67 5068
981.68 4951
981.69 4833
981.70 4686
981.71 4570
981.72 4781
981.73 4888
981.74 4827
981.75 4712
981.77 4803
981.78 4660
981.79 4460
981.80 4413
981.81 4486
981.82 4609
981.83 4534
981.84 4602
981.85 4549
981.86 4572
981.87 4658
981.89 4528
981.90 4289
981.91 4281
981.92 4435
981.93 4350
981.94 4461
981.95 4408
981.96 4434
981.97 4459
981.98 4456
981.99 4573
982.01 4529
982.02 4422
982.03 4231
982.04 4286
982.05 4209
982.06 4113
982.07 4036
982.08 3893
982.09 3918
982.10 4289
982.12 4575
982.13 4484
982.14 4534
982.15 4445
982.16 4608
982.17 4847
982.18 4792
982.19 4475
982.20 4407
982.21 4321
982.22 4379
982.24 4384
982.25 4326
982.26 4465
982.27 4583
982.28 4557
982.29 4619
982.30 4784
982.31 4658
982.32 4616
982.33 4763
982.34 4986
982.36 5142
982.37 5039
982.38 4816
982.39 4734
982.40 4816
982.41 4667
982.42 4642
982.43 4815
982.44 5061
982.45 5179
982.46 5224
982.48 5291
982.49 5052
982.50 4912
982.51 4840
982.52 4951
982.53 5091
982.54 5441
982.55 5426
982.56 5318
982.57 5328
982.58 5281
982.60 5202
982.61 5055
982.62 4988
982.63 4915
982.64 4804
982.65 4730
982.66 4880
982.67 4701
982.68 4473
982.69 4254
982.70 4227
982.72 4190
982.73 4381
982.74 4405
982.75 4371
982.76 4197
982.77 4476
982.78 4283
982.79 4046
982.80 4099
982.81 4372
982.82 4107
982.84 4095
982.85 4318
982.86 4483
982.87 4294
982.88 4091
982.89 4134
982.90 4199
982.91 4208
982.92 4474
982.93 4417
982.94 4373
982.96 4411
982.97 4345
982.98 4124
982.99 4002
983.00 4001
983.01 4172
983.02 4218
983.03 4270
983.04 4437
983.05 4738
983.06 4783
983.08 4841
983.09 4836
983.10 4545
983.11 4256
983.12 4118
983.13 3961
983.14 3897
983.15 4088
983.16 4400
983.17 4453
983.18 4306
983.20 4369
983.21 4125
983.22 3918
983.23 3926
983.24 4039
983.25 4015
983.26 4194
983.27 4392
983.28 4471
983.29 4717
983.31 5126
983.32 5146
983.33 5118
983.34 4977
983.35 4952
983.36 5254
983.37 5430
983.38 5280
983.39 4986
983.40 5088
983.41 5324
983.43 5348
983.44 5216
983.45 5129
983.46 5236
983.47 5240
983.48 5151
983.49 5033
983.50 5154
983.51 5177
983.52 5060
983.53 4869
983.55 4839
983.56 5137
983.57 5032
983.58 4800
983.59 4614
983.60 4579
983.61 4403
983.62 4394
983.63 4487
983.64 4651
983.65 4410
983.67 4368
983.68 4275
983.69 4344
983.70 4112
983.71 4246
983.72 4280
983.73 4015
983.74 3883
983.75 4041
983.76 4167
983.77 4600
983.79 4790
983.80 4695
983.81 4679
983.82 4812
983.83 4769
983.84 4499
983.85 4337
983.86 4278
983.87 4049
983.88 3890
983.90 4043
983.91 4289
983.92 4213
983.93 4059
983.94 4318
983.95 4258
983.96 4452
983.97 4403
983.98 4393
983.99 4167
984.00 3980
984.02 3965
984.03 3991
984.04 4067
984.05 4149
984.06 4099
984.07 4254
984.08 4328
984.09 4374
984.10 4360
984.11 4294
984.12 4284
984.14 4313
984.15 4228
984.16 4317
984.17 4365
984.18 4193
984.19 3847
984.20 3837
984.21 4045
984.22 4006
984.23 4093
984.24 4475
984.26 4753
984.27 4545
984.28 4604
984.29 4725
984.30 4880
984.31 4909
984.32 4934
984.33 4762
984.34 4678
984.35 4818
984.36 4901
984.38 4958
984.39 5036
984.40 5067
984.41 5222
984.42 5193
984.43 4995
984.44 5287
984.45 5333
984.46 5196
984.47 5170
984.49 5345
984.50 5604
984.51 5491
984.52 5258
984.53 5007
984.54 4792
984.55 4565
984.56 4534
984.57 4441
984.58 4406
984.59 4426
984.61 4712
984.62 4741
984.63 4605
984.64 4403
984.65 4390
984.66 4545
984.67 4793
984.68 4763
984.69 4661
984.70 4609
984.71 4797
984.73 4754
984.74 4726
984.75 5052
984.76 4928
984.77 4832
984.78 4771
984.79 4730
984.80 4589
984.81 4291
984.82 4310
984.83 4376
984.85 4455
984.86 4366
984.87 4314
984.88 4253
984.89 4041
984.90 3884
984.91 3735
984.92 3950
984.93 3943
984.94 4123
984.96 4325
984.97 4345
984.98 4294
984.99 4327
985.00 4535
985.01 4528
985.02 4608
985.03 4686
985.04 4423
985.05 4290
985.06 4392
985.08 4394
985.09 4569
985.10 4406
985.11 4352
985.12 4307
985.13 4342
985.14 4335
985.15 4440
985.16 4578
985.17 4624
985.18 4717
985.20 4730
985.21 4511
985.22 4493
985.23 4365
985.24 4437
985.25 4632
985.26 4611
985.27 4541
985.28 4695
985.29 4719
985.30 4860
985.32 4925
985.33 4992
985.34 4751
985.35 4553
985.36 4294
985.37 4173
985.38 3921
985.39 4000
985.40 4402
985.41 4837
985.43 4968
985.44 5017
985.45 5077
985.46 5316
985.47 4964
985.48 4729
985.49 4971
985.50 5282
985.51 5334
985.52 5531
985.53 5612
985.55 5487
985.56 5400
985.57 5332
985.58 5387
985.59 5463
985.60 5597
985.61 5669
985.62 5428
985.63 5231
985.64 5175
985.65 4870
985.67 4659
985.68 4544
985.69 4580
985.70 4700
985.71 4749
985.72 4651
985.73 4650
985.74 4790
985.75 4487
985.76 4344
985.78 4360
985.79 4444
985.80 4371
985.81 4295
985.82 4328
985.83 4640
985.84 4912
985.85 5083
985.86 5140
985.87 5033
985.88 4659
985.90 4665
985.91 4668
985.92 4598
985.93 4566
985.94 4762
985.95 4678
985.96 4367
985.97 4078
985.98 4024
985.99 3975
986.00 4184
986.02 4496
986.03 4661
986.04 4476
986.05 4350
986.06 4315
986.07 4374
986.08 4584
986.09 4680
986.10 4648
986.11 4656
986.13 4588
986.14 4512
986.15 4393
986.16 4491
986.17 4834
986.18 4754
986.19 4564
986.20 4434
986.21 4600
986.22 4556
986.23 4434
986.25 4506
986.26 4590
986.27 4632
986.28 4452
986.29 4624
986.30 4646
986.31 4752
986.32 4689
986.33 4856
986.34 4901
986.35 4854
986.37 4979
986.38 4974
986.39 4970
986.40 5091
986.41 5081
986.42 5119
986.43 5308
986.44 5456
986.45 5530
986.46 5516
986.48 5466
986.49 5700
986.50 5681
986.51 5425
986.52 5124
986.53 5250
986.54 5327
986.55 5333
986.56 5441
986.57 5457
986.58 5515
986.60 5622
986.61 5353
986.62 5255
986.63 5299
986.64 5335
986.65 4939
986.66 4890
986.67 4969
986.68 4898
986.69 4887
986.70 5011
986.72 5058
986.73 4943
986.74 4790
986.75 4775
986.76 4766
986.77 4750
986.78 4602
986.79 4435
986.80 4428
986.81 4406
986.83 4467
986.84 4485
986.85 4568
986.86 4761
986.87 4657
986.88 4603
986.89 4782
986.90 4656
986.91 4615
986.92 4608
986.93 4438
986.95 4342
986.96 4162
986.97 4142
986.98 4172
986.99 4380
987.00 4606
987.01 4497
987.02 4323
987.03 4417
987.04 4165
987.05 4207
987.07 4210
987.08 4266
987.09 4152
987.10 3970
987.11 3998
987.12 4179
987.13 4386
987.14 4410
987.15 4289
987.16 4372
987.18 4696
987.19 4797
987.20 4691
987.21 4924
987.22 4695
987.23 4581
987.24 4546
987.25 4578
987.26 4315
987.27 4140
987.28 4260
987.30 4571
987.31 4530
987.32 4430
987.33 4587
987.34 4806
987.35 4787
987.36 4776
987.37 4976
987.38 5213
987.39 5214
987.41 5068
987.42 5117
987.43 5259
987.44 5230
987.45 5097
987.46 5088
987.47 5332
987.48 5278
987.49 5184
987.50 5341
987.51 5427
987.53 5344
987.54 5309
987.55 5157
987.56 5063
987.57 5136
987.58 5291
987.59 5266
987.60 5035
987.61 4989
987.62 4939
987.64 4826
987.65 5003
987.66 4986
987.67 4933
987.68 4867
987.69 4736
987.70 4783
987.71 4781
987.72 4947
987.73 5138
987.74 5083
987.76 4948
987.77 4658
987.78 4532
987.79 4436
987.80 4503
987.81 4733
987.82 4831
987.83 4525
987.84 4343
987.85 4320
987.86 4408
987.88 4299
987.89 4343
987.90 4198
987.91 4273
987.92 4256
987.93 4328
987.94 4470
987.95 4541
987.96 4348
987.97 4084
987.99 4256
988.00 4567
988.01 4494
988.02 4361
988.03 4333
988.04 4516
988.05 4478
988.06 4235
988.07 4054
988.08 4027
988.09 3878
988.11 4042
988.12 4505
988.13 4690
988.14 4611
988.15 4656
988.16 4759
988.17 4807
988.18 4754
988.19 4811
988.20 4724
988.22 4555
988.23 4486
988.24 4516
988.25 4466
988.26 4620
988.27 4658
988.28 4587
988.29 4871
988.30 4956
988.31 5058
988.32 5070
988.34 4939
988.35 4763
988.36 4606
988.37 4726
988.38 4617
988.39 4597
988.40 4651
988.41 4700
988.42 4837
988.43 4968
988.45 5387
988.46 5525
988.47 5481
988.48 5287
988.49 5000
988.50 5045
988.51 5203
988.52 5534
988.53 5711
988.54 5475
988.55 5088
988.57 4866
988.58 4923
988.59 4983
988.60 4957
988.61 4840
988.62 4823
988.63 4579
988.64 4622
988.65 4565
988.66 4430
988.68 4465
988.69 4517
988.70 4541
988.71 4498
988.72 4337
988.73 4263
988.74 4317
988.75 4521
988.76 4641
988.77 4602
988.78 4545
988.80 4511
988.81 4532
988.82 4439
988.83 4450
988.84 4689
988.85 4959
988.86 4597
988.87 4406
988.88 4413
988.89 4551
988.91 4494
988.92 4219
988.93 4074
988.94 4207
988.95 4325
988.96 4264
988.97 4164
988.98 4329
988.99 4270
989.00 4151
989.01 4343
989.03 4514
989.04 4510
989.05 4532
989.06 4516
989.07 4437
989.08 4393
989.09 4477
989.10 4622
989.11 4531
989.12 4678
989.14 4942
989.15 4896
989.16 4746
989.17 4536
989.18 4384
989.19 4499
989.20 4633
989.21 4833
989.22 4780
989.23 4627
989.24 4542
989.26 4334
989.27 4224
989.28 4485
989.29 4694
989.30 4603
989.31 4637
989.32 4491
989.33 4282
989.34 4183
989.35 4449
989.37 4504
989.38 4620
989.39 4594
989.40 4644
989.41 4620
989.42 4591
989.43 4614
989.44 4648
989.45 4722
989.46 4785
989.47 4703
989.49 4837
989.50 4840
989.51 4970
989.52 5050
989.53 5197
989.54 5186
989.55 5096
989.56 4745
989.57 4864
989.58 5206
989.60 5037
989.61 4643
989.62 4474
989.63 4492
989.64 4473
989.65 4360
989.66 4636
989.67 4755
989.68 4615
989.69 4560
989.70 4546
989.72 4567
989.73 4681
989.74 4914
989.75 4993
989.76 4744
989.77 4478
989.78 4445
989.79 4656
989.80 4770
989.81 4768
989.83 4653
989.84 4514
989.85 4505
989.86 4560
989.87 4414
989.88 4160
989.89 4092
989.90 4215
989.91 4334
989.92 4468
989.94 4633
989.95 4850
989.96 4732
989.97 4744
989.98 4624
989.99 4401
990.00 4360
990.01 4438
990.02 4263
990.03 4330
990.04 4317
990.06 4381
990.07 4340
990.08 4280
990.09 4255
990.10 4277
990.11 4207
990.12 4323
990.13 4297
990.14 4180
990.15 3941
990.17 4036
990.18 4264
990.19 4313
990.20 4433
990.21 4737
990.22 4724
990.23 4572
990.24 4625
990.25 4746
990.26 4843
990.27 5050
990.29 5103
990.30 4944
990.31 4849
990.32 4952
990.33 5002
990.34 4947
990.35 4774
990.36 4492
990.37 4314
990.38 4338
990.40 4264
990.41 4319
990.42 4403
990.43 4442
990.44 4702
990.45 4855
990.46 4865
990.47 4954
990.48 5158
990.49 5176
990.50 4937
990.52 4804
990.53 4942
990.54 4922
990.55 5097
990.56 5146
990.57 5065
990.58 4933
990.59 4866
990.60 4837
990.61 4975
990.63 5053
990.64 5007
990.65 5008
990.66 4947
990.67 4832
990.68 4733
990.69 4559
990.70 4462
990.71 4263
990.72 4267
990.74 4443
990.75 4369
990.76 4110
990.77 3862
990.78 3929
990.79 4223
990.80 4600
990.81 4560
990.82 4484
990.83 4534
990.84 4535
990.86 4435
990.87 4484
990.88 4348
990.89 4363
990.90 4619
990.91 4412
990.92 4099
990.93 4069
990.94 4054
990.95 4198
990.97 4330
990.98 4488
990.99 4166
991.00 4162
991.01 4229
991.02 4216
991.03 4242
991.04 4334
991.05 4353
991.06 4495
991.08 4643
991.09 4630
991.10 4558
991.11 4580
991.12 4677
991.13 4609
991.14 4334
991.15 4275
991.16 4303
991.17 4253
991.18 4263
991.20 4266
991.21 4249
991.22 4164
991.23 4033
991.24 4067
991.25 3952
991.26 3855
991.27 3961
991.28 4178
991.29 4270
991.31 4544
991.32 4691
991.33 4698
991.34 4916
991.35 5109
991.36 4798
991.37 4672
991.38 4734
991.39 4971
991.40 5074
991.42 5155
991.43 5227
991.44 5330
991.45 5182
991.46 5016
991.47 4984
991.48 5195
991.49 5258
991.50 5165
991.51 4989
991.52 4993
991.54 5079
991.55 5246
991.56 5251
991.57 5089
991.58 5035
991.59 5098
991.60 5072
991.61 5132
991.62 5133
991.63 4888
991.65 4836
991.66 4980
991.67 5124
991.68 4986
991.69 4631
991.70 4502
991.71 4372
991.72 4355
991.73 4182
991.74 4248
991.76 4508
991.77 4604
991.78 4578
991.79 4693
991.80 4713
991.81 4633
991.82 4486
991.83 4485
991.84 4571
991.85 4666
991.86 4398
991.88 4092
991.89 3976
991.90 4123
991.91 4052
991.92 3908
991.93 4176
991.94 4293
991.95 4161
991.96 4314
991.97 4581
991.99 4648
992.00 4546
992.01 4292
992.02 4368
992.03 4399
992.04 4438
992.05 4285
992.06 4032
992.07 4090
992.08 4174
992.10 4142
992.11 4068
992.12 4145
992.13 4310
992.14 4348
992.15 4175
992.16 4195
992.17 4174
992.18 4153
992.19 4010
992.20 4231
992.22 4380
992.23 4282
992.24 4392
992.25 4407
992.26 4394
992.27 4379
992.28 4502
992.29 4670
992.30 4446
992.31 4349
992.33 4334
992.34 4508
992.35 4678
992.36 4657
992.37 4738
992.38 4905
992.39 4734
992.40 4655
992.41 4756
992.42 4614
992.44 4728
992.45 5187
992.46 5337
992.47 5094
992.48 5221
992.49 5494
992.50 5298
992.51 5174
992.52 5340
992.53 5252
992.54 4909
992.56 5019
992.57 5444
992.58 5539
992.59 5283
992.60 5039
992.61 4715
992.62 4624
992.63 4465
992.64 4607
992.65 4698
992.67 4681
992.68 4528
992.69 4538
992.70 4732
992.71 4762
992.72 4676
992.73 4444
992.74 4262
992.75 4269
992.76 4225
992.78 4159
992.79 4434
992.80 4687
992.81 4657
992.82 4642
992.83 4529
992.84 4828
992.85 4789
992.86 4545
992.87 4486
992.89 4482
992.90 4404
992.91 4437
992.92 4269
992.93 4325
992.94 4200
992.95 4418
992.96 4464
992.97 4220
992.98 4125
992.99 4395
993.01 4379
993.02 4398
993.03 4198
993.04 3895
993.05 3913
993.06 3882
993.07 3842
993.08 3733
993.09 3859
993.10 4277
993.12 4461
993.13 4334
993.14 4285
993.15 4417
993.16 4464
993.17 4507
993.18 4311
993.19 4235
993.20 4185
993.21 4261
993.23 4498
993.24 4438
993.25 4336
993.26 4272
993.27 4110
993.28 4104
993.29 4484
993.30 4848
993.31 5018
993.32 4835
993.34 4878
993.35 4977
993.36 5102
993.37 5157
993.38 4958
993.39 4985
993.40 5095
993.41 5178
993.42 5023
993.43 4858
993.44 4892
993.46 4924
993.47 4908
993.48 5035
993.49 5180
993.50 4944
993.51 4863
993.52 4781
993.53 4815
993.54 4938
993.55 4933
993.57 4922
993.58 4935
993.59 5078
993.60 5208
993.61 5039
993.62 4870
993.63 4957
993.64 4960
993.65 4773
993.66 4761
993.68 4784
993.69 4759
993.70 4808
993.71 4739
993.72 4798
993.73 4695
993.74 4714
993.75 4658
993.76 4519
993.77 4533
993.79 4658
993.80 4588
993.81 4407
993.82 4456
993.83 4378
993.84 4455
993.85 4378
993.86 4463
993.87 4455
993.88 4177
993.90 4197
993.91 4339
993.92 4487
993.93 4565
993.94 4749
993.95 4747
993.96 4835
993.97 4639
993.98 4551
993.99 4268
994.00 4166
994.02 4003
994.03 3996
994.04 4035
994.05 4133
994.06 4256
994.07 4229
994.08 4178
994.09 4349
994.10 4354
994.11 4138
994.13 4249
994.14 4420
994.15 4391
994.16 4304
994.17 3964
994.18 4044
994.19 4073
994.20 4101
994.21 4054
994.22 4180
994.24 4180
994.25 4278
994.26 4261
994.27 4334
994.28 4321
994.29 4378
994.30 4174
994.31 4249
994.32 4548
994.33 4987
994.35 5060
994.36 5024
994.37 4877
994.38 4739
994.39 4883
994.40 4804
994.41 4606
994.42 4682
994.43 4915
994.44 5165
994.46 5374
994.47 5334
994.48 5412
994.49 5449
994.50 5557
994.51 5539
994.52 5566
994.53 5468
994.54 5252
994.55 5029
994.57 5030
994.58 5164
994.59 5129
994.60 5068
994.61 5026
994.62 5156
994.63 5172
994.64 5052
994.65 5122
994.66 5033
994.67 4890
994.69 4975
994.70 4882
994.71 4891
994.72 4677
994.73 4734
994.74 4903
994.75 5087
994.76 5157
994.77 5032
994.78 4875
994.80 4619
994.81 4548
994.82 4841
994.83 4746
994.84 4486
994.85 4406
994.86 4523
994.87 4658
994.88 4618
994.89 4715
994.91 4813
994.92 4774
994.93 4640
994.94 4438
994.95 4448
994.96 4592
994.97 4508
994.98 4299
994.99 4507
995.00 4753
995.02 4705
995.03 4596
995.04 4850
995.05 5024
995.06 4964
995.07 4992
995.08 5095
995.09 4967
995.10 5106
995.11 5227
995.13 5398
995.14 4980
995.15 4674
995.16 4816
995.17 5027
995.18 4938
995.19 4946
995.20 5103
995.21 5099
995.22 4947
995.24 4836
995.25 4755
995.26 4768
995.27 4816
995.28 4597
995.29 4328
995.30 4485
995.31 4569
995.32 4359
995.33 4169
995.35 4454
995.36 4693
995.37 4753
995.38 4521
995.39 4599
995.40 4441
995.41 4656
995.42 5045
995.43 5278
995.44 5246
995.46 5195
995.47 5180
995.48 5335
995.49 5468
995.50 5645
995.51 5590
995.52 5407
995.53 5188
995.54 5470
995.55 5439
995.56 5317
995.58 5486
995.59 5681
995.60 5754
995.61 5725
995.62 5500
995.63 5421
995.64 5498
995.65 5189
995.66 4882
995.67 4828
995.69 5064
995.70 5064
995.71 4927
995.72 5004
995.73 4885
995.74 4784
995.75 4672
995.76 4768
995.77 4918
995.78 4621
995.80 4473
995.81 4748
995.82 4767
995.83 4530
995.84 4147
995.85 4166
995.86 4379
995.87 4151
995.88 4074
995.89 4185
995.91 4294
995.92 4612
995.93 4703
995.94 4906
995.95 4958
995.96 4803
995.97 4691
995.98 4648
995.99 4702
996.00 4542
996.02 4448
996.03 4482
996.04 4655
996.05 4826
996.06 4863
996.07 4902
996.08 4775
996.09 4495
996.10 4252
996.11 4177
996.13 4260
996.14 4292
996.15 4407
996.16 4651
996.17 4955
996.18 4817
996.19 4618
996.20 4740
996.21 4701
996.22 4543
996.24 4584
996.25 4651
996.26 4618
996.27 4722
996.28 4486
996.29 4443
996.30 4644
996.31 4903
996.32 4978
996.33 5240
996.35 5330
996.36 5058
996.37 4865
996.38 4757
996.39 4883
996.40 4993
996.41 4887
996.42 4905
996.43 5024
996.44 5335
996.46 5459
996.47 5414
996.48 5378
996.49 5313
996.50 5213
996.51 5193
996.52 5269
996.53 5179
996.54 4907
996.55 4835
996.57 4830
996.58 5090
996.59 5030
996.60 5049
996.61 5203
996.62 5188
996.63 5084
996.64 4757
996.65 4590
996.66 4656
996.68 4538
996.69 4423
996.70 4572
996.71 4729
996.72 4673
996.73 4524
996.74 4580
996.75 4652
996.76 4520
996.77 4290
996.79 4073
996.80 4066
996.81 4054
996.82 4044
996.83 4142
996.84 4376
996.85 4543
996.86 4430
996.87 4314
996.88 4189
996.90 4178
996.91 4054
996.92 3985
996.93 4201
996.94 4507
996.95 4615
996.96 4599
996.97 4566
996.98 4505
996.99 4649
997.01 4656
997.02 4660
997.03 4521
997.04 4622
997.05 4710
997.06 4701
997.07 4697
997.08 4910
997.09 4983
997.10 4899
997.12 4764
997.13 4743
997.14 4751
997.15 4600
997.16 4409
997.17 4316
997.18 4189
997.19 4210
997.20 4235
997.21 4464
997.23 4446
997.24 4405
997.25 4369
997.26 4186
997.27 4136
997.28 4268
997.29 4521
997.30 4544
997.31 4450
997.32 4569
997.34 4449
997.35 4355
997.36 4333
997.37 4590
997.38 4930
997.39 5214
997.40 5404
997.41 5375
997.42 5115
997.43 5219
997.45 5388
997.46 5324
997.47 5317
997.48 5442
997.49 5521
997.50 5406
997.51 5241
997.52 5358
997.53 5489
997.54 5313
997.56 5051
997.57 4902
997.58 4510
997.59 4514
997.60 4651
997.61 4833
997.62 4919
997.63 4957
997.64 4963
997.65 4927
997.67 4903
997.68 4953
997.69 4978
997.70 4822
997.71 4635
997.72 4760
997.73 5013
997.74 5085
997.75 4945
997.76 4555
997.78 4256
997.79 4223
997.80 4424
997.81 4350
997.82 4457
997.83 4576
997.84 4424
997.85 4292
997.86 4229
997.87 4128
997.89 4222
997.90 4365
997.91 4458
997.92 4382
997.93 4295
997.94 4161
997.95 4155
997.96 4202
997.97 4363
997.98 4458
998.00 4489
998.01 4513
998.02 4563
998.03 4585
998.04 4424
998.05 4424
998.06 4505
998.07 4333
998.08 4299
998.09 4274
998.11 4383
998.12 4327
998.13 4176
998.14 4250
998.15 4446
998.16 4363
998.17 4320
998.18 4413
998.19 4591
998.20 4631
998.22 4580
998.23 4572
998.24 4441
998.25 4365
998.26 4339
998.27 4313
998.28 4422
998.29 4609
998.30 4681
998.31 4589
998.33 4473
998.34 4383
998.35 4461
998.36 4521
998.37 4513
998.38 4644
998.39 4630
998.40 4823
998.41 4944
998.42 5025
998.44 4909
998.45 4728
998.46 4762
998.47 4912
998.48 5147
998.49 5252
998.50 5173
998.51 5004
998.52 4811
998.53 4886
998.55 4789
998.56 4945
998.57 4967
998.58 4685
998.59 4721
998.60 4747
998.61 4806
998.62 4977
998.63 5151
998.64 5149
998.66 5049
998.67 4968
998.68 5011
998.69 4948
998.70 5032
998.71 4818
998.72 4405
998.73 4279
998.74 4275
998.75 4201
998.77 4014
998.78 4310
998.79 4362
998.80 4431
998.81 4341
998.82 4304
998.83 4181
998.84 4153
998.85 4047
998.86 4051
998.88 4277
998.89 4406
998.90 4317
998.91 4361
998.92 4477
998.93 4563
998.94 4645
998.95 4596
998.96 4465
998.97 4658
998.99 4769
999.00 4704
999.01 4636
999.02 4617
999.03 4562
999.04 4415
999.05 4430
999.06 4537
999.07 4564
999.08 4442
999.10 4260
999.11 4557
999.12 4487
999.13 4195
999.14 4148
999.15 4261
999.16 4275
999.17 4257
999.18 4186
999.20 4188
999.21 4196
999.22 3946
999.23 3884
999.24 4085
999.25 4158
999.26 4217
999.27 4200
999.28 4413
999.29 4506
999.31 4332
999.32 4349
999.33 4581
999.34 4752
999.35 4882
999.36 5016
999.37 5177
999.38 4955
999.39 4865
999.40 4735
999.42 4840
999.43 4936
999.44 5222
999.45 5363
999.46 5502
999.47 5379
999.48 5480
999.49 5623
999.50 5964
999.51 5774
999.53 5659
999.54 5754
999.55 5640
999.56 5323
999.57 5228
999.58 5219
999.59 5274
999.60 5436
999.61 5607
999.62 5532
999.64 5268
999.65 5143
999.66 4914
999.67 4710
999.68 4880
999.69 5093
999.70 5190
999.71 5031
999.72 5044
999.73 5158
999.75 5252
999.76 5088
999.77 4778
999.78 4527
999.79 4582
999.80 4704
999.81 4804
999.82 4858
999.83 4806
999.84 4659
999.86 4414
999.87 4391
999.88 4297
999.89 3987
999.90 3807
999.91 3885
999.92 4158
999.93 4415
999.94 4568
999.95 4611
999.97 4596
999.98 4313
999.99 4198
1000.00 4294
1000.01 4451
1000.02 4225
1000.03 4184
1000.04 4370
1000.05 4506
1000.07 4501
1000.08 4509
1000.09 4429
1000.10 4507
1000.11 4503
1000.12 4525
1000.13 4593
1000.14 4803
1000.15 4642
1000.16 4575
1000.18 4511
1000.19 4622
1000.20 4545
1000.21 4548
1000.22 4759
1000.23 4856
1000.24 4799
1000.25 4599
1000.26 4485
1000.27 4357
1000.29 4558
1000.30 4514
1000.31 4382
1000.32 4286
1000.33 4328
1000.34 4504
1000.35 4647
1000.36 4752
1000.37 4770
1000.38 4797
1000.40 4791
1000.41 4881
1000.42 4804
1000.43 4658
1000.44 4822
1000.45 5042
1000.46 4828
1000.47 4799
1000.48 4919
1000.49 4993
1000.51 5246
1000.52 5506
1000.53 5668
1000.54 5650
1000.55 5596
1000.56 5662
1000.57 5604
1000.58 5429
1000.59 5260
1000.60 5097
1000.62 5034
1000.63 5042
1000.64 4999
1000.65 4869
1000.66 4918
1000.67 4892
1000.68 4829
1000.69 5029
1000.70 4997
1000.72 4652
1000.73 4431
1000.74 4136
1000.75 4040
1000.76 4205
1000.77 4441
1000.78 4631
1000.79 4740
1000.80 4853
1000.81 4810
1000.83 4657
1000.84 4437
1000.85 4536
1000.86 4582
1000.87 4465
1000.88 4486
1000.89 4548
1000.90 4637
1000.91 4496
1000.92 4648
1000.94 4610
1000.95 4619
1000.96 4626
1000.97 4617
1000.98 4655
1000.99 4565
1001.00 4443
1001.01 4432
1001.02 4271
1001.03 4241
1001.05 4181
1001.06 4256
1001.07 4432
1001.08 4597
1001.09 4598
1001.10 4758
1001.11 4841
1001.12 4959
1001.13 4846
1001.14 4893
1001.16 4793
1001.17 4611
1001.18 4519
1001.19 4726
1001.20 5059
1001.21 5217
1001.22 5054
1001.23 4897
1001.24 4956
1001.25 4934
1001.27 4753
1001.28 4671
1001.29 4953
1001.30 5048
1001.31 4716
1001.32 4602
1001.33 4798
1001.34 4811
1001.35 4777
1001.37 4790
1001.38 4853
1001.39 4767
1001.40 4727
1001.41 4626
1001.42 4772
1001.43 4784
1001.44 5101
1001.45 5590
1001.46 5728
1001.48 5727
1001.49 5562
1001.50 5471
1001.51 5275
1001.52 5236
1001.53 5537
1001.54 5706
1001.55 5666
1001.56 5361
1001.57 5242
1001.59 5163
1001.60 5178
1001.61 5225
1001.62 5187
1001.63 5106
1001.64 5065
1001.65 5217
1001.66 5109
1001.67 5227
1001.68 5293
1001.70 5277
1001.71 5193
1001.72 4872
1001.73 4844
1001.74 4934
1001.75 4936
1001.76 4860
1001.77 4857
1001.78 4609
1001.80 4430
1001.81 4478
1001.82 4587
1001.83 4416
1001.84 4162
1001.85 4287
1001.86 4365
1001.87 4299
1001.88 3901
1001.89 3765
1001.91 3906
1001.92 4232
1001.93 4054
1001.94 4051
1001.95 4332
1001.96 4688
1001.97 4602
1001.98 4385
1001.99 4459
1002.00 4450
1002.02 4129
1002.03 3978
1002.04 3896
1002.05 3868
1002.06 4030
1002.07 4295
1002.08 4681
1002.09 4640
1002.10 4578
1002.11 4584
1002.13 4513
1002.14 4454
1002.15 4288
1002.16 4314
1002.17 4576
1002.18 4804
1002.19 4831
1002.20 4692
1002.21 4608
1002.23 4441
1002.24 4498
1002.25 4691
1002.26 4705
1002.27 4555
1002.28 4599
1002.29 4586
1002.30 4560
1002.31 4399
1002.32 4515
1002.34 4473
1002.35 4590
1002.36 4660
1002.37 4610
1002.38 4571
1002.39 4722
1002.40 4994
1002.41 4942
1002.42 4865
1002.43 4951
1002.45 5001
1002.46 5026
1002.47 5102
1002.48 5146
1002.49 5165
1002.50 5322
1002.51 5440
1002.52 5312
1002.53 5291
1002.54 5369
1002.56 5538
1002.57 5406
1002.58 5160
1002.59 5338
1002.60 5213
1002.61 5035
1002.62 4843
1002.63 4677
1002.64 4557
1002.66 4688
1002.67 4774
1002.68 4954
1002.69 4952
1002.70 5032
1002.71 4966
1002.72 5044
1002.73 5112
1002.74 5060
1002.75 4897
1002.77 4670
1002.78 4546
1002.79 4603
1002.80 4748
1002.81 4699
1002.82 4572
1002.83 4616
1002.84 4678
1002.85 4531
1002.86 4591
1002.88 4549
1002.89 4617
1002.90 4592
1002.91 4496
1002.92 4549
1002.93 4562
1002.94 4471
1002.95 4365
1002.96 4609
1002.98 4797
1002.99 4887
1003.00 4936
1003.01 4733
1003.02 4591
1003.03 4299
1003.04 4285
1003.05 4329
1003.06 4228
1003.07 4438
1003.09 4883
1003.10 4951
1003.11 4828
1003.12 4602
1003.13 4378
1003.14 4433
1003.15 4442
1003.16 4586
1003.17 4560
1003.18 4586
1003.20 4755
1003.21 4790
1003.22 4736
1003.23 4588
1003.24 4527
1003.25 4590
1003.26 4469
1003.27 4374
1003.28 4226
1003.30 4148
1003.31 4167
1003.32 4150
1003.33 4141
1003.34 4154
1003.35 4318
1003.36 4595
1003.37 4853
1003.38 5094
1003.39 4782
1003.41 4559
1003.42 4691
1003.43 4874
1003.44 4899
1003.45 4814
1003.46 5037
1003.47 5230
1003.48 5234
1003.49 5193
1003.50 5143
1003.52 4991
1003.53 4892
1003.54 4856
1003.55 4867
1003.56 4809
1003.57 4765
1003.58 4918
1003.59 4914
1003.60 5163
1003.62 5290
1003.63 5105
1003.64 4904
1003.65 4878
1003.66 4753
1003.67 4694
1003.68 4926
1003.69 4990
1003.70 4668
1003.71 4486
1003.73 4592
1003.74 4603
1003.75 4678
1003.76 4615
1003.77 4440
1003.78 4543
1003.79 4502
1003.80 4522
1003.81 4465
1003.82 4594
1003.84 4772
1003.85 4777
1003.86 4389
1003.87 4470
1003.88 4478
1003.89 4506
1003.90 4389
1003.91 4378
1003.92 4210
1003.94 4104
1003.95 4297
1003.96 4745
1003.97 5045
1003.98 5087
1003.99 4745
1004.00 4441
1004.01 4310
1004.02 4166
1004.03 4125
1004.05 4079
1004.06 4103
1004.07 4172
1004.08 4284
1004.09 4380
1004.10 4343
1004.11 4430
1004.12 4523
1004.13 4570
1004.14 4477
1004.16 4528
1004.17 4575
1004.18 4554
1004.19 4356
1004.20 4517
1004.21 4792
1004.22 4773
1004.23 4642
1004.24 4465
1004.26 4291
1004.27 4305
1004.28 4337
1004.29 4180
1004.30 4363
1004.31 4677
1004.32 4783
1004.33 4786
1004.34 4696
1004.35 5003
1004.37 5135
1004.38 5118
1004.39 5199
1004.40 5100
1004.41 5079
1004.42 5109
1004.43 4829
1004.44 4615
1004.45 4827
1004.46 5124
1004.48 5249
1004.49 5274
1004.50 5268
1004.51 5273
1004.52 5238
1004.53 5149
1004.54 5231
1004.55 5221
1004.56 4893
1004.58 4812
1004.59 4827
1004.60 4916
1004.61 4736
1004.62 4644
1004.63 4539
1004.64 4756
1004.65 4903
1004.66 4902
1004.67 5068
1004.69 4978
1004.70 4762
1004.71 4597
1004.72 4730
1004.73 4700
1004.74 4731
1004.75 4837
1004.76 4895
1004.77 4774
1004.79 4911
1004.80 4945
1004.81 4718
1004.82 4331
1004.83 4390
1004.84 4666
1004.85 4737
1004.86 4849
1004.87 4777
1004.88 4753
1004.90 4957
1004.91 4889
1004.92 4850
1004.93 4811
1004.94 4730
1004.95 4559
1004.96 4422
1004.97 4477
1004.98 4545
1004.99 4646
1005.01 4470
1005.02 4511
1005.03 4503
1005.04 4478
1005.05 4282
1005.06 4144
1005.07 3993
1005.08 3965
1005.09 4194
1005.11 4201
1005.12 4219
1005.13 4364
1005.14 4507
1005.15 4475
1005.16 4476
1005.17 4432
1005.18 4255
1005.19 4249
1005.20 4145
1005.22 4028
1005.23 4089
1005.24 4200
1005.25 4445
1005.26 4603
1005.27 4496
1005.28 4514
1005.29 4616
1005.30 4779
1005.32 4912
1005.33 4985
1005.34 4820
1005.35 4724
1005.36 4899
1005.37 5136
1005.38 5007
1005.39 5105
1005.40 5093
1005.41 4964
1005.43 4960
1005.44 4991
1005.45 5191
1005.46 5234
1005.47 5408
1005.48 5550
1005.49 5413
1005.50 4980
1005.51 4916
1005.52 5113
1005.54 5141
1005.55 5049
1005.56 5033
1005.57 5071
1005.58 5086
1005.59 5208
1005.60 5278
1005.61 5166
1005.62 5167
1005.64 5323
1005.65 5412
1005.66 5219
1005.67 5136
1005.68 5167
1005.69 5026
1005.70 4707
1005.71 4691
1005.72 4822
1005.73 4810
1005.75 4674
1005.76 4559
1005.77 4431
1005.78 4714
1005.79 4568
1005.80 4460
1005.81 4528
1005.82 4545
1005.83 4496
1005.85 4468
1005.86 4417
1005.87 4400
1005.88 4696
1005.89 4831
1005.90 4707
1005.91 4615
1005.92 4796
1005.93 4948
1005.94 4852
1005.96 4603
1005.97 4393
1005.98 4262
1005.99 4210
1006.00 4509
1006.01 4751
1006.02 4911
1006.03 4611
1006.04 4568
1006.06 4699
1006.07 4774
1006.08 4508
1006.09 4252
1006.10 4246
1006.11 4335
1006.12 4354
1006.13 4257
1006.14 4374
1006.15 4282
1006.17 4331
1006.18 4093
1006.19 4119
1006.20 4308
1006.21 4382
1006.22 4308
1006.23 4119
1006.24 4419
1006.25 4603
1006.27 4540
1006.28 4575
1006.29 4619
1006.30 4710
1006.31 4802
1006.32 4968
1006.33 4990
1006.34 4669
1006.35 4658
1006.36 4752
1006.38 4765
1006.39 4847
1006.40 4912
1006.41 4906
1006.42 4888
1006.43 4965
1006.44 5022
1006.45 4937
1006.46 4880
1006.48 5224
1006.49 5513
1006.50 5615
1006.51 5490
1006.52 5498
1006.53 5409
1006.54 5457
1006.55 5500
1006.56 5232
1006.57 5048
1006.59 4955
1006.60 4896
1006.61 4673
1006.62 4586
1006.63 4962
1006.64 5231
1006.65 5075
1006.66 5112
1006.67 5225
1006.69 5138
1006.70 5204
1006.71 5230
1006.72 5029
1006.73 4824
1006.74 4764
1006.75 4771
1006.76 4594
1006.77 4620
1006.78 4539
1006.80 4437
1006.81 4508
1006.82 4617
1006.83 4689
1006.84 4554
1006.85 4504
1006.86 4651
1006.87 4486
1006.88 4312
1006.90 4172
1006.91 4237
1006.92 4351
1006.93 4399
1006.94 4316
1006.95 4257
1006.96 4177
1006.97 4249
1006.98 4507
1006.99 4556
1007.01 4560
1007.02 4542
1007.03 4477
1007.04 4577
1007.05 4338
1007.06 4138
1007.07 4005
1007.08 4149
1007.09 4509
1007.11 4768
1007.12 4713
1007.13 4362
1007.14 4555
1007.15 4500
1007.16 4477
1007.17 4421
1007.18 4508
1007.19 4625
1007.20 4651
1007.22 4413
1007.23 4378
1007.24 4574
1007.25 4727
1007.26 4614
1007.27 4699
1007.28 4659
1007.29 4563
1007.30 4562
1007.32 4642
1007.33 4472
1007.34 4259
1007.35 4161
1007.36 4211
1007.37 4269
1007.38 4202
1007.39 4128
1007.40 4402
1007.41 4623
1007.43 4740
1007.44 4988
1007.45 5069
1007.46 5216
1007.47 5346
1007.48 5197
1007.49 5151
1007.50 4794
1007.51 4829
1007.53 4857
1007.54 4900
1007.55 4947
1007.56 5109
1007.57 5055
1007.58 4983
1007.59 5099
1007.60 5192
1007.61 4825
1007.62 4774
1007.64 4807
1007.65 4794
1007.66 5028
1007.67 5256
1007.68 5018
1007.69 4779
1007.70 4733
1007.71 4454
1007.72 4173
1007.74 4077
1007.75 4207
1007.76 4277
1007.77 4459
1007.78 4497
1007.79 4285
1007.80 4260
1007.81 4150
1007.82 4201
1007.83 4144
1007.85 4297
1007.86 4250
1007.87 4210
1007.88 4540
1007.89 4656
1007.90 4424
1007.91 4301
1007.92 4446
1007.93 4487
1007.95 4385
1007.96 4286
1007.97 4283
1007.98 4284
1007.99 4149
1008.00 4069
1008.01 3999
1008.02 4241
1008.03 4192
1008.04 4151
1008.06 4455
1008.07 4622
1008.08 4750
1008.09 4593
1008.10 4376
1008.11 4190
1008.12 3983
1008.13 3964
1008.14 4303
1008.16 4345
1008.17 4300
1008.18 4216
1008.19 4295
1008.20 4524
1008.21 4467
1008.22 4448
1008.23 4394
1008.24 4204
1008.25 4038
1008.27 4055
1008.28 4230
1008.29 4236
1008.30 4148
1008.31 4543
1008.32 4868
1008.33 4953
1008.34 4994
1008.35 5009
1008.37 5068
1008.38 5267
1008.39 5391
1008.40 5578
1008.41 5357
1008.42 5076
1008.43 5078
1008.44 5030
1008.45 4933
1008.47 5065
1008.48 5123
1008.49 5192
1008.50 5099
1008.51 5022
1008.52 4855
1008.53 4722
1008.54 4704
1008.55 4731
1008.56 4892
1008.58 5065
1008.59 5219
1008.60 5335
1008.61 5328
1008.62 5315
1008.63 5147
1008.64 4955
1008.65 4878
1008.66 4897
1008.68 4821
1008.69 4672
1008.70 4643
1008.71 4599
1008.72 4625
1008.73 4586
1008.74 4573
1008.75 4677
1008.76 4595
1008.77 4563
1008.79 4433
1008.80 4394
1008.81 4397
1008.82 4406
1008.83 4493
1008.84 4321
1008.85 4110
1008.86 4024
1008.87 3941
1008.89 4006
1008.90 4026
1008.91 4359
1008.92 4574
1008.93 4379
1008.94 4185
1008.95 4395
1008.96 4480
1008.97 4294
1008.99 4132
1009.00 4184
1009.01 4492
1009.02 4447
1009.03 4377
1009.04 4427
1009.05 4512
1009.06 4416
1009.07 4455
1009.08 4429
1009.10 4342
1009.11 4429
1009.12 4435
1009.13 4331
1009.14 4329
1009.15 4151
1009.16 4027
1009.17 4302
1009.18 4371
1009.20 4224
1009.21 4304
1009.22 4470
1009.23 4326
1009.24 4398
1009.25 4388
1009.26 4549
1009.27 4524
1009.28 4223
1009.29 4237
1009.31 4359
1009.32 4639
1009.33 4624
1009.34 4666
1009.35 4782
1009.36 5056
1009.37 5044
1009.38 4830
1009.39 4717
1009.41 4941
1009.42 5031
1009.43 5031
1009.44 5069
1009.45 4973
1009.46 5032
1009.47 5148
1009.48 5051
1009.49 5097
1009.51 4987
1009.52 4916
1009.53 5055
1009.54 4896
1009.55 4816
1009.56 4701
1009.57 4676
1009.58 4604
1009.59 4606
1009.60 4721
1009.62 4778
1009.63 4703
1009.64 4782
1009.65 4838
1009.66 4881
1009.67 4640
1009.68 4354
1009.69 4295
1009.70 4129
1009.72 4115
1009.73 4220
1009.74 4326
1009.75 4495
1009.76 4541
1009.77 4512
1009.78 4400
1009.79 4381
1009.80 4408
1009.82 4610
1009.83 4852
1009.84 4979
1009.85 4813
1009.86 4554
1009.87 4332
1009.88 4357
1009.89 4430
1009.90 4584
1009.91 4604
1009.93 4435
1009.94 4201
1009.95 4145
1009.96 3908
1009.97 3791
1009.98 3819
1009.99 3938
1010.00 3986
1010.01 4185
1010.03 4291
1010.04 4389
1010.05 4300
1010.06 4315
1010.07 4311
1010.08 4328
1010.09 4113
1010.10 4453
1010.11 4689
1010.13 4693
1010.14 4523
1010.15 4758
1010.16 4746
1010.17 4707
1010.18 4710
1010.19 4664
1010.20 4737
1010.21 4683
1010.22 4412
1010.24 4417
1010.25 4495
1010.26 4688
1010.27 4721
1010.28 4600
1010.29 4664
1010.30 4650
1010.31 4699
1010.32 4699
1010.34 4603
1010.35 4554
1010.36 4721
1010.37 4836
1010.38 4844
1010.39 4722
1010.40 4509
1010.41 4608
1010.42 4999
1010.44 5141
1010.45 5004
1010.46 5024
1010.47 5104
1010.48 4777
1010.49 4791
1010.50 4749
1010.51 4628
1010.52 4676
1010.53 4946
1010.55 5029
1010.56 4932
1010.57 4966
1010.58 4991
1010.59 4983
1010.60 4854
1010.61 4589
1010.62 4481
1010.63 4783
1010.65 5020
1010.66 4979
1010.67 4888
1010.68 4949
1010.69 4908
1010.70 4745
1010.71 4744
1010.72 4888
1010.73 4754
1010.75 4581
1010.76 4578
1010.77 4330
1010.78 4097
1010.79 4203
1010.80 4124
1010.81 4195
1010.82 4440
1010.83 4550
1010.84 4541
1010.86 4458
1010.87 4139
1010.88 3949
1010.89 3810
1010.90 3976
1010.91 4185
1010.92 4453
1010.93 4400
1010.94 4361
1010.96 4391
1010.97 4433
1010.98 4254
1010.99 4045
1011.00 3973
1011.01 4225
1011.02 4195
1011.03 3889
1011.04 3748
1011.06 3934
1011.07 4195
1011.08 4425
1011.09 4674
1011.10 4744
1011.11 4686
1011.12 4699
1011.13 4548
1011.14 4261
1011.15 4271
1011.17 4646
1011.18 4632
1011.19 4566
1011.20 4608
1011.21 4529
1011.22 4457
1011.23 4332
1011.24 4414
1011.25 4676
1011.27 4743
1011.28 4520
1011.29 4381
1011.30 4370
1011.31 4425
1011.32 4513
1011.33 4448
1011.34 4467
1011.35 4710
1011.37 4529
1011.38 4488
1011.39 4693
1011.40 5010
1011.41 4949
1011.42 4795
1011.43 4929
1011.44 5012
1011.45 5135
1011.46 5129
1011.48 5072
1011.49 5072
1011.50 5146
1011.51 5261
1011.52 5449
1011.53 5725
1011.54 5736
1011.55 5645
1011.56 5632
1011.58 5766
1011.59 5513
1011.60 5312
1011.61 5177
1011.62 5046
1011.63 4779
1011.64 4539
1011.65 4309
1011.66 4327
1011.68 4272
1011.69 4344
1011.70 4473
1011.71 4567
1011.72 4516
1011.73 4567
1011.74 4635
1011.75 4670
1011.76 4623
1011.78 4380
1011.79 4179
1011.80 4049
1011.81 3918
1011.82 4122
1011.83 4421
1011.84 4425
1011.85 4590
1011.86 4732
1011.87 4787
1011.89 4719
1011.90 4760
1011.91 4592
1011.92 4530
1011.93 4514
1011.94 4414
1011.95 4405
1011.96 4528
1011.97 4638
1011.99 4668
1012.00 4546
1012.01 4582
1012.02 4572
1012.03 4512
1012.04 4338
1012.05 3959
1012.06 3947
1012.07 4063
1012.09 3980
1012.10 3998
1012.11 4107
1012.12 4213
1012.13 4183
1012.14 4292
1012.15 4602
1012.16 4850
1012.17 4682
1012.19 4596
1012.20 4596
1012.21 4529
1012.22 4401
1012.23 4379
1012.24 4329
1012.25 4341
1012.26 4209
1012.27 4385
1012.28 4568
1012.30 4624
1012.31 4787
1012.32 5179
1012.33 5137
1012.34 4895
1012.35 4957
1012.36 5034
1012.37 4871
1012.38 4671
1012.40 4908
1012.41 4868
1012.42 4924
1012.43 4959
1012.44 5026
1012.45 5147
1012.46 5299
1012.47 5154
1012.48 5176
1012.50 5121
1012.51 5225
1012.52 5344
1012.53 5483
1012.54 5551
1012.55 5265
1012.56 5149
1012.57 5046
1012.58 4745
1012.60 4788
1012.61 4888
1012.62 4812
1012.63 4642
1012.64 4585
1012.65 4521
1012.66 4459
1012.67 4423
1012.68 4554
1012.70 4730
1012.71 4616
1012.72 4382
1012.73 4360
1012.74 4520
1012.75 4785
1012.76 4838
1012.77 4647
1012.78 4655
1012.79 4562
1012.81 4413
1012.82 4343
1012.83 4212
1012.84 4285
1012.85 4358
1012.86 4466
1012.87 4697
1012.88 4491
1012.89 4125
1012.91 4070
1012.92 4103
1012.93 4352
1012.94 4429
1012.95 4255
1012.96 4147
1012.97 3900
1012.98 3591
1012.99 3551
1013.01 3851
1013.02 3996
1013.03 4184
1013.04 4265
1013.05 4084
1013.06 4094
1013.07 4205
1013.08 4105
1013.09 4139
1013.11 4180
1013.12 4205
1013.13 4607
1013.14 4676
1013.15 4444
1013.16 4491
1013.17 4396
1013.18 4421
1013.19 4479
1013.20 4412
1013.22 4364
1013.23 4253
1013.24 4025
1013.25 4004
1013.26 4328
1013.27 4528
1013.28 4666
1013.29 5021
1013.30 5079
1013.32 5037
1013.33 4977
1013.34 4704
1013.35 4374
1013.36 4327
1013.37 4239
1013.38 4482
1013.39 4663
1013.40 4818
1013.42 4845
1013.43 4914
1013.44 4964
1013.45 5144
1013.46 5160
1013.47 5169
1013.48 5247
1013.49 5331
1013.50 5272
1013.52 5175
1013.53 5216
1013.54 5382
1013.55 5289
1013.56 5189
1013.57 5098
1013.58 5154
1013.59 5167
1013.60 5266
1013.62 5382
1013.63 5118
1013.64 4865
1013.65 4731
1013.66 4861
1013.67 5002
1013.68 4988
1013.69 4784
1013.70 4785
1013.72 4540
1013.73 4541
1013.74 4723
1013.75 4591
1013.76 4605
1013.77 4559
1013.78 4492
1013.79 4511
1013.80 4478
1013.81 4371
1013.83 4248
1013.84 4317
1013.85 4550
1013.86 4503
1013.87 4369
1013.88 4297
1013.89 4520
1013.90 4500
1013.91 4550
1013.93 4371
1013.94 4244
1013.95 4099
1013.96 3864
1013.97 3852
1013.98 4052
1013.99 3932
1014.00 3842
1014.01 3824
1014.03 3831
1014.04 3800
1014.05 3712
1014.06 3969
1014.07 4216
1014.08 3994
1014.09 3952
1014.10 4263
1014.11 4612
1014.13 4716
1014.14 4802
1014.15 4815
1014.16 4981
1014.17 4996
1014.18 5031
1014.19 4835
1014.20 4758
1014.21 4902
1014.23 4885
1014.24 4762
1014.25 4910
1014.26 4965
1014.27 5019
1014.28 4967
1014.29 4895
1014.30 4734
1014.31 4858
1014.33 5040
1014.34 5192
1014.35 5096
1014.36 5120
1014.37 5009
1014.38 5052
1014.39 5009
1014.40 4803
1014.41 4711
1014.42 4734
1014.44 5027
1014.45 4958
1014.46 4968
1014.47 4947
1014.48 4813
1014.49 4593
1014.50 4751
1014.51 5031
1014.52 4982
1014.54 5061
1014.55 5292
1014.56 5446
1014.57 5372
1014.58 5213
1014.59 5068
1014.60 5240
1014.61 5195
1014.62 5240
1014.64 4775
1014.65 4613
1014.66 4753
1014.67 4799
1014.68 4591
1014.69 4739
1014.70 5043
1014.71 5133
1014.72 4809
1014.74 4713
1014.75 4742
1014.76 4706
1014.77 4628
1014.78 4414
1014.79 4314
1014.80 4546
1014.81 4794
1014.82 5198
1014.84 5291
1014.85 5077
1014.86 4858
1014.87 4616
1014.88 4496
1014.89 4540
1014.90 4784
1014.91 4817
1014.92 4652
1014.94 4384
1014.95 4299
1014.96 4212
1014.97 4059
1014.98 4053
1014.99 4201
1015.00 4099
1015.01 4108
1015.02 4181
1015.04 4297
1015.05 4385
1015.06 4254
1015.07 4239
1015.08 4308
1015.09 4397
1015.10 4560
1015.11 4758
1015.12 4860
1015.14 4983
1015.15 5019
1015.16 5024
1015.17 5041
1015.18 5175
1015.19 4895
1015.20 4511
1015.21 4438
1015.22 4654
1015.24 4671
1015.25 4675
1015.26 4589
1015.27 4539
1015.28 4567
1015.29 4458
1015.30 4406
1015.31 4520
1015.32 4533
1015.33 4481
1015.35 4587
1015.36 4887
1015.37 4886
1015.38 4813
1015.39 4797
1015.40 4919
1015.41 4834
1015.42 5084
1015.43 5142
1015.45 5289
1015.46 5343
1015.47 5418
1015.48 5420
1015.49 5648
1015.50 5471
1015.51 5276
1015.52 5314
1015.53 5735
1015.55 5945
1015.56 5571
1015.57 5081
1015.58 5159
1015.59 5354
1015.60 5177
1015.61 4903
1015.62 4714
1015.63 4928
1015.65 5183
1015.66 5140
1015.67 4950
1015.68 4830
1015.69 4834
1015.70 4932
1015.71 5134
1015.72 5095
1015.73 4933
1015.75 4617
1015.76 4347
1015.77 4016
1015.78 4018
1015.79 4327
1015.80 4518
1015.81 4619
1015.82 4764
1015.83 4826
1015.85 4714
1015.86 4901
1015.87 4868
1015.88 4783
1015.89 4817
1015.90 4422
1015.91 4276
1015.92 4278
1015.93 4258
1015.95 4222
1015.96 4465
1015.97 4492
1015.98 4611
1015.99 4535
1016.00 4399
1016.01 4317
1016.02 4422
1016.03 4203
1016.05 4112
1016.06 3899
1016.07 4059
1016.08 4090
1016.09 4273
1016.10 4531
1016.11 4673
1016.12 4625
1016.13 4689
1016.15 4652
1016.16 4682
1016.17 4689
1016.18 5054
1016.19 5192
1016.20 4941
1016.21 4817
1016.22 4890
1016.23 4975
1016.25 4851
1016.26 4778
1016.27 4925
1016.28 4711
1016.29 4576
1016.30 4216
1016.31 4252
1016.32 4248
1016.33 4209
1016.35 4268
1016.36 4481
1016.37 4603
1016.38 4787
1016.39 5051
1016.40 5057
1016.41 5033
1016.42 5152
1016.43 5014
1016.45 4957
1016.46 5004
1016.47 5223
1016.48 5175
1016.49 5031
1016.50 4886
1016.51 5253
1016.52 5437
1016.53 5459
1016.55 5696
1016.56 5844
1016.57 5655
1016.58 5732
1016.59 5503
1016.60 5098
1016.61 4941
1016.62 4978
1016.63 4990
1016.65 5003
1016.66 5076
1016.67 5123
1016.68 4952
1016.69 4972
1016.70 4908
1016.71 4788
1016.72 4700
1016.73 4473
1016.75 4484
1016.76 4395
1016.77 4237
1016.78 4122
1016.79 4011
1016.80 4234
1016.81 4300
1016.82 4407
1016.83 4557
1016.84 4604
1016.86 4726
1016.87 4730
1016.88 4675
1016.89 4460
1016.90 4238
1016.91 4521
1016.92 4394
1016.93 4226
1016.94 4118
1016.96 4185
1016.97 4302
1016.98 4521
1016.99 4574
1017.00 4462
1017.01 4185
1017.02 3956
1017.03 3900
1017.04 4191
1017.06 4475
1017.07 4465
1017.08 4392
1017.09 4428
1017.10 4269
1017.11 4265
1017.12 4324
1017.13 4521
1017.14 5049
1017.16 5121
1017.17 5102
1017.18 5113
1017.19 4908
1017.20 4810
1017.21 4678
1017.22 4623
1017.23 4419
1017.24 4439
1017.26 4662
1017.27 4615
1017.28 4423
1017.29 4396
1017.30 4489
1017.31 4598
1017.32 4582
1017.33 4456
1017.34 4464
1017.36 4452
1017.37 4466
1017.38 4500
1017.39 4372
1017.40 4734
1017.41 4958
1017.42 4927
1017.43 5007
1017.44 5106
1017.46 5121
1017.47 4974
1017.48 4934
1017.49 4854
1017.50 4968
1017.51 5097
1017.52 5011
1017.53 4853
1017.54 4672
1017.56 4707
1017.57 4580
1017.58 4613
1017.59 4766
1017.60 5017
1017.61 4970
1017.62 4625
1017.63 4453
1017.64 4744
1017.66 4836
1017.67 4569
1017.68 4510
1017.69 4558
1017.70 4459
1017.71 4640
1017.72 4625
1017.73 4424
1017.74 4455
1017.76 4452
1017.77 4263
1017.78 4509
1017.79 4795
1017.80 4734
1017.81 4370
1017.82 4414
1017.83 4650
1017.84 4604
1017.86 4331
1017.87 4478
1017.88 4649
1017.89 4690
1017.90 4630
1017.91 4595
1017.92 4782
1017.93 4564
1017.94 4260
1017.96 4350
1017.97 4418
1017.98 4406
1017.99 4434
1018.00 4450
1018.01 4467
1018.02 4451
1018.03 4402
1018.04 4244
1018.06 4297
1018.07 4492
1018.08 4688
1018.09 4680
1018.10 4724
1018.11 4645
1018.12 4740
1018.13 4725
1018.14 4492
1018.16 4213
1018.17 4011
1018.18 3890
1018.19 3756
1018.20 3602
1018.21 3586
1018.22 3615
1018.23 3620
1018.24 3777
1018.26 3823
1018.27 4175
1018.28 4536
1018.29 4487
1018.30 4493
1018.31 4565
1018.32 4503
1018.33 4483
1018.35 4647
1018.36 4484
1018.37 4537
1018.38 4613
1018.39 4545
1018.40 4672
1018.41 4909
1018.42 4903
1018.43 4825
1018.45 4945
1018.46 4993
1018.47 4890
1018.48 4897
1018.49 4872
1018.50 4699
1018.51 4729
1018.52 4680
1018.53 4581
1018.55 4627
1018.56 4613
1018.57 4603
1018.58 4859
1018.59 4972
1018.60 5002
1018.61 4826
1018.62 4731
1018.63 4763
1018.65 4607
1018.66 4517
1018.67 4382
1018.68 4462
1018.69 4604
1018.70 4594
1018.71 4375
1018.72 4290
1018.73 4399
1018.75 4504
1018.76 4322
1018.77 4166
1018.78 4263
1018.79 4316
1018.80 4168
1018.81 4062
1018.82 4142
1018.83 4149
1018.85 4483
1018.86 4404
1018.87 4488
1018.88 4718
1018.89 4956
1018.90 4701
1018.91 4541
1018.92 4387
1018.93 4333
1018.95 4175
1018.96 4212
1018.97 4138
1018.98 4097
1018.99 4024
1019.00 4289
1019.01 4490
1019.02 4470
1019.03 4320
1019.05 4177
1019.06 4048
1019.07 4231
1019.08 4120
1019.09 4366
1019.10 4649
1019.11 4688
1019.12 4636
1019.13 4648
1019.15 4746
1019.16 4729
1019.17 4554
1019.18 4656
1019.19 4619
1019.20 4606
1019.21 4344
1019.22 4107
1019.23 3918
1019.25 3878
1019.26 4105
1019.27 4346
1019.28 4329
1019.29 4256
1019.30 4540
1019.31 4558
1019.32 4429
1019.33 4455
1019.35 4606
1019.36 4690
1019.37 4716
1019.38 4631
1019.39 4666
1019.40 4889
1019.41 5013
1019.42 4845
1019.43 4965
1019.45 5129
1019.46 5369
1019.47 5385
1019.48 5252
1019.49 5370
1019.50 5412
1019.51 5560
1019.52 5683
1019.53 5597
1019.55 5263
1019.56 4909
1019.57 4740
1019.58 4616
1019.59 4543
1019.60 4747
1019.61 4795
1019.62 4763
1019.63 4751
1019.65 4736
1019.66 4624
1019.67 4368
1019.68 4393
1019.69 4516
1019.70 4483
1019.71 4614
1019.72 4625
1019.73 4655
1019.75 4436
1019.76 4473
1019.77 4728
1019.78 4703
1019.79 4543
1019.80 4624
1019.81 4912
1019.82 5010
1019.84 4910
1019.85 4656
1019.86 4457
1019.87 4501
1019.88 4622
1019.89 4444
1019.90 4465
1019.91 4513
1019.92 4588
1019.94 4805
1019.95 4721
1019.96 4495
1019.97 4277
1019.98 4328
1019.99 4234
1020.00 4250
1020.01 4178
1020.02 4024
1020.04 4092
1020.05 4086
1020.06 3920
1020.07 3965
1020.08 4198
1020.09 4322
1020.10 4180
1020.11 4233
1020.12 4331
1020.14 3998
1020.15 4123
1020.16 4096
1020.17 4081
1020.18 4257
1020.19 4354
1020.20 4174
1020.21 4022
1020.22 4231
1020.24 4328
1020.25 4329
1020.26 4102
1020.27 4111
1020.28 4117
1020.29 4065
1020.30 4212
1020.31 4586
1020.32 4624
1020.34 4588
1020.35 4445
1020.36 4325
1020.37 4115
1020.38 4130
1020.39 4377
1020.40 4580
1020.41 4841
1020.42 4968
1020.44 4872
1020.45 4793
1020.46 4647
1020.47 4465
1020.48 4528
1020.49 4657
1020.50 4828
1020.51 5054
1020.52 5069
1020.54 5106
1020.55 5224
1020.56 5176
1020.57 5128
1020.58 5238
1020.59 5358
1020.60 5346
1020.61 5404
1020.63 5061
1020.64 4619
1020.65 4588
1020.66 4525
1020.67 4482
1020.68 4450
1020.69 4616
1020.70 4844
1020.71 4840
1020.73 4604
1020.74 4677
1020.75 4598
1020.76 4487
1020.77 4044
1020.78 3594
1020.79 3645
1020.80 3823
1020.81 3740
1020.83 3745
1020.84 4146
1020.85 4223
1020.86 4269
1020.87 4316
1020.88 4237
1020.89 4093
1020.90 4180
1020.91 4238
1020.93 4457
1020.94 4370
1020.95 4115
1020.96 4077
1020.97 4367
1020.98 4544
1020.99 4582
1021.00 4549
1021.01 4422
1021.03 4457
1021.04 4344
1021.05 4397
1021.06 4581
1021.07 4535
1021.08 4410
1021.09 4308
1021.10 4482
1021.11 4591
1021.13 4618
1021.14 4593
1021.15 4599
1021.16 4455
1021.17 4429
1021.18 4332
1021.19 4333
1021.20 4231
1021.21 4227
1021.23 4308
1021.24 4330
1021.25 4572
1021.26 4699
1021.27 4494
1021.28 4388
1021.29 4204
1021.30 4216
1021.32 4228
1021.33 4509
1021.34 4627
1021.35 4545
1021.36 4548
1021.37 4613
1021.38 4882
1021.39 4759
1021.40 4695
1021.42 4713
1021.43 4779
1021.44 4771
1021.45 4883
1021.46 4814
1021.47 4965
1021.48 5020
1021.49 5168
1021.50 5272
1021.52 5335
1021.53 5386
1021.54 5359
1021.55 5233
1021.56 5173
1021.57 5220
1021.58 5285
1021.59 5262
1021.60 4940
1021.62 4763
1021.63 4852
1021.64 4792
1021.65 4894
1021.66 4847
1021.67 4885
1021.68 4862
1021.69 5077
1021.70 4909
1021.72 4563
1021.73 4255
1021.74 4251
1021.75 4164
1021.76 4417
1021.77 4420
1021.78 4428
1021.79 4470
1021.80 4486
1021.82 4218
1021.83 4124
1021.84 4131
1021.85 4206
1021.86 4457
1021.87 4552
1021.88 4583
1021.89 4485
1021.91 4456
1021.92 4250
1021.93 4105
1021.94 4280
1021.95 4546
1021.96 4567
1021.97 4386
1021.98 4186
1021.99 4262
1022.01 4235
1022.02 4448
1022.03 4427
1022.04 4302
1022.05 4181
1022.06 4173
1022.07 4396
1022.08 4473
1022.09 4504
1022.11 4714
1022.12 4766
1022.13 4612
1022.14 4330
1022.15 4096
1022.16 4060
1022.17 4180
1022.18 4460
1022.19 4513
1022.21 4573
1022.22 4689
1022.23 4746
1022.24 4578
1022.25 4485
1022.26 4501
1022.27 4503
1022.28 4399
1022.29 4293
1022.31 4191
1022.32 4208
1022.33 4116
1022.34 4127
1022.35 4017
1022.36 4069
1022.37 4356
1022.38 4399
1022.40 4417
1022.41 4581
1022.42 4514
1022.43 4337
1022.44 4409
1022.45 4720
1022.46 4765
1022.47 4708
1022.48 4660
1022.50 4760
1022.51 4663
1022.52 4639
1022.53 4813
1022.54 4689
1022.55 4779
1022.56 5157
1022.57 5030
1022.58 4810
1022.60 4658
1022.61 4798
1022.62 4561
1022.63 4228
1022.64 4150
1022.65 4279
1022.66 4510
1022.67 4489
1022.68 4436
1022.70 4414
1022.71 4487
1022.72 4450
1022.73 4351
1022.74 4255
1022.75 4348
1022.76 4464
1022.77 4310
1022.79 4133
1022.80 3979
1022.81 4243
1022.82 4316
1022.83 4167
1022.84 4023
1022.85 4061
1022.86 4078
1022.87 4037
1022.89 4190
1022.90 4479
1022.91 4584
1022.92 4443
1022.93 4409
1022.94 4317
1022.95 4254
1022.96 4290
1022.97 4423
1022.99 4485
1023.00 4511
1023.01 4470
1023.02 4371
1023.03 4419
1023.04 4444
1023.05 4371
1023.06 4412
1023.07 4468
1023.09 4508
1023.10 4409
1023.11 4332
1023.12 4188
1023.13 4051
1023.14 4231
1023.15 4460
1023.16 4472
1023.18 4387
1023.19 4415
1023.20 4427
1023.21 4247
1023.22 4080
1023.23 4003
1023.24 3954
1023.25 3936
1023.26 4112
1023.28 4142
1023.29 4232
1023.30 4468
1023.31 4352
1023.32 4373
1023.33 4402
1023.34 4322
1023.35 4446
1023.36 4428
1023.38 4650
1023.39 4744
1023.40 4834
1023.41 4807
1023.42 4870
1023.43 4936
1023.44 5118
1023.45 5271
1023.46 5191
1023.48 4960
1023.49 4905
1023.50 4981
1023.51 5066
1023.52 5084
1023.53 5078
1023.54 5311
1023.55 5072
1023.57 4916
1023.58 4712
1023.59 4757
1023.60 4742
1023.61 5017
1023.62 5078
1023.63 5002
1023.64 5089
1023.65 5003
1023.67 4819
1023.68 4834
1023.69 4832
1023.70 4850
1023.71 5000
1023.72 4826
1023.73 4507
1023.74 4431
1023.75 4435
1023.77 4282
1023.78 4347
1023.79 4535
1023.80 4421
1023.81 4385
1023.82 4739
1023.83 4689
1023.84 4471
1023.85 4433
1023.87 4481
1023.88 4599
1023.89 4684
1023.90 4705
1023.91 4729
1023.92 4495
1023.93 4423
1023.94 4463
1023.96 4357
1023.97 4215
1023.98 3982
1023.99 3907
1024.00 4025
1024.01 4261
1024.02 4299
1024.03 4387
1024.04 4159
1024.06 4144
1024.07 4210
1024.08 4179
1024.09 4155
1024.10 4072
1024.11 4084
1024.12 4414
1024.13 4403
1024.14 4442
1024.16 4467
1024.17 4404
1024.18 4480
1024.19 4512
1024.20 4557
1024.21 4354
1024.22 4313
1024.23 4487
1024.24 4549
1024.26 4299
1024.27 4233
1024.28 4318
1024.29 4431
1024.30 4411
1024.31 4414
1024.32 4616
1024.33 4863
1024.35 4887
1024.36 4910
1024.37 4961
1024.38 4948
1024.39 4844
1024.40 4718
1024.41 4822
1024.42 4897
1024.43 5065
1024.45 5033
1024.46 5362
1024.47 5602
1024.48 5481
1024.49 5400
1024.50 5241
1024.51 5166
1024.52 5188
1024.53 5214
1024.55 4967
1024.56 4983
1024.57 5097
1024.58 4928
1024.59 4564
1024.60 4538
1024.61 4616
1024.62 4853
1024.64 5034
1024.65 4925
1024.66 4902
1024.67 4795
1024.68 4727
1024.69 4627
1024.70 4544
1024.71 4475
1024.72 4485
1024.74 4363
1024.75 4441
1024.76 4284
1024.77 4271
1024.78 4399
1024.79 4560
1024.80 4715
1024.81 4640
1024.82 4628
1024.84 4646
1024.85 4548
1024.86 4417
1024.87 4361
1024.88 4250
1024.89 4160
1024.90 4202
1024.91 4111
1024.93 4087
1024.94 4078
1024.95 3944
1024.96 3891
1024.97 4030
1024.98 4048
1024.99 3952
1025.00 3894
1025.01 3817
1025.03 4042
1025.04 4381
1025.05 4597
1025.06 4525
1025.07 4406
1025.08 4359
1025.09 4186
1025.10 4057
1025.11 4131
1025.13 4056
1025.14 4107
1025.15 4111
1025.16 4183
1025.17 4021
1025.18 4048
1025.19 4121
1025.20 4076
1025.22 3931
1025.23 4033
1025.24 4168
1025.25 4260
1025.26 4212
1025.27 4203
1025.28 4366
1025.29 4559
1025.30 4685
1025.32 4776
1025.33 4713
1025.34 4731
1025.35 4796
1025.36 4849
1025.37 4958
1025.38 4931
1025.39 4896
1025.40 4956
1025.42 4698
1025.43 4507
1025.44 4710
1025.45 4763
1025.46 4600
1025.47 4705
1025.48 4782
1025.49 4808
1025.51 4913
1025.52 5129
1025.53 5057
1025.54 5170
1025.55 5222
1025.56 4975
1025.57 4809
1025.58 4699
1025.59 4870
1025.61 4743
1025.62 4785
1025.63 4873
1025.64 5031
1025.65 4780
1025.66 4601
1025.67 4591
1025.68 4401
1025.69 4492
1025.71 4488
1025.72 4495
1025.73 4702
1025.74 4739
1025.75 4711
1025.76 4853
1025.77 4980
1025.78 4771
1025.80 4559
1025.81 4388
1025.82 4393
1025.83 4431
1025.84 4434
1025.85 4517
1025.86 4630
1025.87 4530
1025.88 4473
1025.90 4152
1025.91 4083
1025.92 4258
1025.93 4495
1025.94 4664
1025.95 4625
1025.96 4518
1025.97 4213
1025.98 4126
1026.00 4176
1026.01 4360
1026.02 4554
1026.03 4463
1026.04 4389
1026.05 4360
1026.06 4441
1026.07 4212
1026.09 3917
1026.10 3848
1026.11 3991
1026.12 4067
1026.13 4190
1026.14 4218
1026.15 4106
1026.16 3738
1026.17 3856
1026.19 4077
1026.20 4225
1026.21 4152
1026.22 4213
1026.23 3979
1026.24 4028
1026.25 4179
1026.26 4413
1026.27 4454
1026.29 4372
1026.30 4436
1026.31 4581
1026.32 4616
1026.33 4725
1026.34 4736
1026.35 4532
1026.36 4423
1026.38 4474
1026.39 4678
1026.40 4816
1026.41 4936
1026.42 5152
1026.43 5051
1026.44 4843
1026.45 4892
1026.46 5170
1026.48 5205
1026.49 4935
1026.50 4770
1026.51 4908
1026.52 4853
1026.53 5073
1026.54 5108
1026.55 5022
1026.57 5082
1026.58 5355
1026.59 5262
1026.60 5037
1026.61 4948
1026.62 4947
1026.63 4723
1026.64 4585
1026.65 4466
1026.67 4396
1026.68 4365
1026.69 4375
1026.70 4332
1026.71 4310
1026.72 4230
1026.73 4289
1026.74 4068
1026.75 4042
1026.77 4267
1026.78 4440
1026.79 4452
1026.80 4539
1026.81 4469
1026.82 4448
1026.83 4579
1026.84 4514
1026.86 4295
1026.87 4188
1026.88 4416
1026.89 4276
1026.90 4084
1026.91 3928
1026.92 3823
1026.93 3887
1026.94 4197
1026.96 4503
1026.97 4696
1026.98 4737
1026.99 4524
1027.00 4373
1027.01 4237
1027.02 4194
1027.03 4131
1027.05 4092
1027.06 3980
1027.07 3865
1027.08 3983
1027.09 4126
1027.10 4007
1027.11 3827
1027.12 3717
1027.13 3777
1027.15 3943
1027.16 4161
1027.17 4365
1027.18 4539
1027.19 4488
1027.20 4499
1027.21 4442
1027.22 4494
1027.23 4382
1027.25 4586
1027.26 4797
1027.27 4978
1027.28 5001
1027.29 5130
1027.30 4994
1027.31 5121
1027.32 5105
1027.34 5057
1027.35 4823
1027.36 5005
1027.37 4892
1027.38 4776
1027.39 4764
1027.40 4851
1027.41 4842
1027.42 4830
1027.44 4850
1027.45 4861
1027.46 4784
1027.47 4890
1027.48 5179
1027.49 5294
1027.50 5247
1027.51 5059
1027.53 5005
1027.54 4865
1027.55 4947
1027.56 5282
1027.57 5372
1027.58 5524
1027.59 5677
1027.60 5524
1027.61 5290
1027.63 5291
1027.64 5207
1027.65 5060
1027.66 4727
1027.67 4683
1027.68 4838
1027.69 4996
1027.70 4702
1027.71 4499
1027.73 4508
1027.74 4348
1027.75 4418
1027.76 4682
1027.77 4679
1027.78 4830
1027.79 4776
1027.80 4790
1027.82 4693
1027.83 4655
1027.84 4695
1027.85 4765
1027.86 4673
1027.87 4471
1027.88 4367
1027.89 4471
1027.90 4656
1027.92 4614
1027.93 4246
1027.94 4087
1027.95 4210
1027.96 4333
1027.97 4525
1027.98 4700
1027.99 4638
1028.01 4462
1028.02 4465
1028.03 4485
1028.04 4244
1028.05 4108
1028.06 4154
1028.07 4211
1028.08 4204
1028.09 4034
1028.11 3982
1028.12 4011
1028.13 4127
1028.14 4284
1028.15 4366
1028.16 4503
1028.17 4611
1028.18 4532
1028.20 4504
1028.21 4669
1028.22 4747
1028.23 4671
1028.24 4619
1028.25 4548
1028.26 4611
1028.27 4448
1028.28 4455
1028.30 4856
1028.31 5017
1028.32 4828
1028.33 4628
1028.34 4863
1028.35 4889
1028.36 4712
1028.37 4594
1028.39 4708
1028.40 4605
1028.41 4638
1028.42 4935
1028.43 4983
1028.44 4854
1028.45 4929
1028.46 5162
1028.47 5322
1028.49 5288
1028.50 5293
1028.51 5220
1028.52 4929
1028.53 4887
1028.54 4800
1028.55 4857
1028.56 4901
1028.57 4890
1028.59 4819
1028.60 4861
1028.61 4788
1028.62 4728
1028.63 4772
1028.64 4940
1028.65 5096
1028.66 5239
1028.68 5208
1028.69 5092
1028.70 5221
1028.71 5103
1028.72 5137
1028.73 5002
1028.74 4716
1028.75 4567
1028.76 4451
1028.78 4407
1028.79 4424
1028.80 4281
1028.81 4350
1028.82 4420
1028.83 4481
1028.84 4595
1028.85 4810
1028.87 4681
1028.88 4553
1028.89 4357
1028.90 4323
1028.91 4258
1028.92 4524
1028.93 4650
1028.94 4466
1028.95 4189
1028.97 4054
1028.98 4060
1028.99 4121
1029.00 4070
1029.01 4088
1029.02 4343
1029.03 4293
1029.04 3916
1029.06 3879
1029.07 4018
1029.08 4091
1029.09 4027
1029.10 4041
1029.11 4135
1029.12 4475
1029.13 4535
1029.14 4599
1029.16 4584
1029.17 4573
1029.18 4478
1029.19 4645
1029.20 4889
1029.21 5184
1029.22 5024
1029.23 4990
1029.25 5313
1029.26 5131
1029.27 4938
1029.28 4746
1029.29 4579
1029.30 4700
1029.31 4702
1029.32 4472
1029.33 4357
1029.35 4435
1029.36 4399
1029.37 4257
1029.38 4434
1029.39 4638
1029.40 4791
1029.41 5091
1029.42 5248
1029.44 5303
1029.45 5304
1029.46 5141
1029.47 4885
1029.48 4801
1029.49 4953
1029.50 4846
1029.51 4776
1029.52 4666
1029.54 4879
1029.55 5062
1029.56 5076
1029.57 4992
1029.58 4943
1029.59 4767
1029.60 4596
1029.61 4440
1029.63 4179
1029.64 4406
1029.65 4504
1029.66 4625
1029.67 4525
1029.68 4293
1029.69 4372
1029.70 4554
1029.71 4703
1029.73 4711
1029.74 4779
1029.75 4948
1029.76 4811
1029.77 4575
1029.78 4618
1029.79 4882
1029.80 4917
1029.82 4996
1029.83 4911
1029.84 4953
1029.85 4809
1029.86 4758
1029.87 4454
1029.88 4348
1029.89 4332
1029.90 4375
1029.92 4394
1029.93 4632
1029.94 4752
1029.95 4578
1029.96 4174
1029.97 4059
1029.98 4190
1029.99 4138
1030.01 3795
1030.02 3880
1030.03 4175
1030.04 4326
1030.05 4329
1030.06 4393
1030.07 4644
1030.08 4905
1030.09 4844
1030.11 4734
1030.12 4411
1030.13 4313
1030.14 4423
1030.15 4665
1030.16 4766
1030.17 4739
1030.18 4774
1030.20 4719
1030.21 4679
1030.22 4892
1030.23 4706
1030.24 4357
1030.25 4353
1030.26 4594
1030.27 4794
1030.28 4916
1030.30 4903
1030.31 4833
1030.32 4682
1030.33 4505
1030.34 4474
1030.35 4629
1030.36 4481
1030.37 4459
1030.39 4339
1030.40 4158
1030.41 4443
1030.42 4553
1030.43 4663
1030.44 4817
1030.45 4985
1030.46 4995
1030.48 5076
1030.49 5042
1030.50 5146
1030.51 5066
1030.52 4782
1030.53 4762
1030.54 4836
1030.55 4946
1030.56 4952
1030.58 4910
1030.59 4792
1030.60 4882
1030.61 5041
1030.62 5066
1030.63 4859
1030.64 4616
1030.65 4869
1030.67 4940
1030.68 4932
1030.69 4636
1030.70 4647
1030.71 4597
1030.72 4723
1030.73 4489
1030.74 4368
1030.75 4289
1030.77 4324
1030.78 4493
1030.79 4418
1030.80 4298
1030.81 4131
1030.82 4142
1030.83 4124
1030.84 4376
1030.86 4325
1030.87 4128
1030.88 4146
1030.89 4274
1030.90 4242
1030.91 4233
1030.92 4037
1030.93 4035
1030.94 3833
1030.96 3783
1030.97 3987
1030.98 4407
1030.99 4587
1031.00 4681
1031.01 4538
1031.02 4559
1031.03 4674
1031.05 4666
1031.06 4552
1031.07 4656
1031.08 4642
1031.09 4513
1031.10 4562
1031.11 4476
1031.12 4522
1031.13 4578
1031.15 4323
1031.16 4285
1031.17 4290
1031.18 4332
1031.19 4559
1031.20 4842
1031.21 4759
1031.22 4853
1031.24 4710
1031.25 4832
1031.26 4866
1031.27 4656
1031.28 4506
1031.29 4546
1031.30 4331
1031.31 4377
1031.33 4539
1031.34 4528
1031.35 4508
1031.36 4522
1031.37 4721
1031.38 5110
1031.39 5196
1031.40 5174
1031.41 5040
1031.43 4909
1031.44 4780
1031.45 4763
1031.46 4776
1031.47 5027
1031.48 5190
1031.49 5267
1031.50 5223
1031.52 5088
1031.53 5013
1031.54 5128
1031.55 4954
1031.56 4745
1031.57 4861
1031.58 5087
1031.59 5139
1031.60 5046
1031.62 5186
1031.63 5030
1031.64 4790
1031.65 4715
1031.66 4857
1031.67 4704
1031.68 4492
1031.69 4552
1031.71 4599
1031.72 4420
1031.73 4308
1031.74 4266
1031.75 4237
1031.76 4280
1031.77 4366
1031.78 4584
1031.79 4572
1031.81 4382
1031.82 4191
1031.83 4052
1031.84 4001
1031.85 4264
1031.86 4421
1031.87 4324
1031.88 4246
1031.90 4134
1031.91 4120
1031.92 4173
1031.93 4137
1031.94 4305
1031.95 4520
1031.96 4614
1031.97 4647
1031.99 4721
1032.00 4554
1032.01 4409
1032.02 4218
1032.03 4450
1032.04 4611
1032.05 4511
1032.06 4543
1032.07 4735
1032.09 4522
1032.10 4180
1032.11 4117
1032.12 4050
1032.13 3933
1032.14 3907
1032.15 4084
1032.16 4278
1032.18 4478
1032.19 4551
1032.20 4392
1032.21 4533
1032.22 4466
1032.23 4285
1032.24 4183
1032.25 4276
1032.26 4343
1032.28 4384
1032.29 4336
1032.30 4374
1032.31 4263
1032.32 4496
1032.33 4550
1032.34 4389
1032.35 4503
1032.37 4511
1032.38 4466
1032.39 4581
1032.40 4863
1032.41 5184
1032.42 5212
1032.43 5069
1032.44 5201
1032.46 5240
1032.47 4993
1032.48 5055
1032.49 5246
1032.50 5307
1032.51 5311
1032.52 5176
1032.53 5147
1032.54 5225
1032.56 5140
1032.57 5296
1032.58 5428
1032.59 5487
1032.60 5280
1032.61 4939
1032.62 4760
1032.63 4756
1032.65 4657
1032.66 4640
1032.67 4475
1032.68 4737
1032.69 4869
1032.70 4888
1032.71 4806
1032.72 4449
1032.74 4245
1032.75 4015
1032.76 3946
1032.77 4070
1032.78 4186
1032.79 4319
1032.80 4336
1032.81 4428
1032.82 4619
1032.84 4719
1032.85 4498
1032.86 4410
1032.87 4449
1032.88 4586
1032.89 4641
1032.90 4649
1032.91 4688
1032.93 4806
1032.94 4732
1032.95 4594
1032.96 4436
1032.97 4327
1032.98 4393
1032.99 4337
1033.00 4360
1033.01 4243
1033.03 4262
1033.04 4273
1033.05 4180
1033.06 4061
1033.07 4037
1033.08 4015
1033.09 3974
1033.10 4035
1033.12 4089
1033.13 4229
1033.14 4204
1033.15 4224
1033.16 4052
1033.17 4160
1033.18 4378
1033.19 4650
1033.21 4967
1033.22 4993
1033.23 4721
1033.24 4570
1033.25 4402
1033.26 4388
1033.27 4331
1033.28 4190
1033.29 4199
1033.31 4360
1033.32 4385
1033.33 4304
1033.34 4164
1033.35 4155
1033.36 4051
1033.37 4077
1033.38 4338
1033.40 4504
1033.41 4514
1033.42 4774
1033.43 5115
1033.44 5428
1033.45 5450
1033.46 5322
1033.47 5427
1033.49 5711
1033.50 5681
1033.51 5801
1033.52 5778
1033.53 5568
1033.54 5288
1033.55 4912
1033.56 4831
1033.57 4909
1033.59 4930
1033.60 4788
1033.61 4793
1033.62 4622
1033.63 4552
1033.64 4701
1033.65 4732
1033.66 4605
1033.68 4471
1033.69 4534
1033.70 4660
1033.71 4542
1033.72 4436
1033.73 4525
1033.74 4441
1033.75 4392
1033.77 4517
1033.78 4602
1033.79 4596
1033.80 4381
1033.81 4070
1033.82 4140
1033.83 4246
1033.84 4429
1033.85 4499
1033.87 4546
1033.88 4518
1033.89 4568
1033.90 4562
1033.91 4399
1033.92 4322
1033.93 4424
1033.94 4689
1033.96 4796
1033.97 4643
1033.98 4428
1033.99 4314
1034.00 4207
1034.01 4314
1034.02 4274
1034.03 4244
1034.05 4388
1034.06 4425
1034.07 4534
1034.08 4481
1034.09 4294
1034.10 4564
1034.11 4511
1034.12 4406
1034.13 4393
1034.15 4267
1034.16 4349
1034.17 4367
1034.18 4322
1034.19 4134
1034.20 4209
1034.21 4289
1034.22 4183
1034.24 4229
1034.25 4374
1034.26 4404
1034.27 4444
1034.28 4308
1034.29 4561
1034.30 4698
1034.31 4800
1034.33 4656
1034.34 4907
1034.35 4842
1034.36 4599
1034.37 4528
1034.38 4741
1034.39 4811
1034.40 4576
1034.41 4697
1034.43 4728
1034.44 5006
1034.45 5183
1034.46 5086
1034.47 5103
1034.48 5140
1034.49 4970
1034.50 4876
1034.52 4914
1034.53 5071
1034.54 5138
1034.55 5042
1034.56 5066
1034.57 4955
1034.58 4794
1034.59 4787
1034.61 4765
1034.62 4799
1034.63 4726
1034.64 4789
1034.65 4685
1034.66 4402
1034.67 4430
1034.68 4584
1034.69 4591
1034.71 4644
1034.72 4646
1034.73 4671
1034.74 4659
1034.75 4738
1034.76 4679
1034.77 4405
1034.78 4236
1034.80 4166
1034.81 4213
1034.82 4479
1034.83 4808
1034.84 5007
1034.85 4867
1034.86 4538
1034.87 4321
1034.89 4220
1034.90 4369
1034.91 4254
1034.92 4049
1034.93 3827
1034.94 4167
1034.95 4408
1034.96 4547
1034.98 4598
1034.99 4641
1035.00 4510
1035.01 4412
1035.02 4358
1035.03 4387
1035.04 4253
1035.05 4207
1035.06 4287
1035.08 4284
1035.09 4384
1035.10 4325
1035.11 4336
1035.12 4513
1035.13 4516
1035.14 4297
1035.15 4326
1035.17 4292
1035.18 4088
1035.19 4223
1035.20 4407
1035.21 4641
1035.22 4715
1035.23 4711
1035.24 4797
1035.26 4711
1035.27 4531
1035.28 4418
1035.29 4457
1035.30 4584
1035.31 5024
1035.32 5222
1035.33 5305
1035.34 5296
1035.36 5206
1035.37 5070
1035.38 4848
1035.39 4918
1035.40 4853
1035.41 4878
1035.42 4947
1035.43 4964
1035.45 4989
1035.46 4887
1035.47 4807
1035.48 4869
1035.49 5032
1035.50 5263
1035.51 5265
1035.52 5286
1035.54 5333
1035.55 5317
1035.56 5160
1035.57 5079
1035.58 4892
1035.59 5135
1035.60 5137
1035.61 5036
1035.63 5013
1035.64 4844
1035.65 4835
1035.66 4780
1035.67 4754
1035.68 4721
1035.69 4908
1035.70 5037
1035.71 5107
1035.73 5006
1035.74 5015
1035.75 5009
1035.76 5037
1035.77 5204
1035.78 5416
1035.79 5390
1035.80 5163
1035.82 4903
1035.83 4648
1035.84 4649
1035.85 4516
1035.86 4427
1035.87 4403
1035.88 4532
1035.89 4579
1035.91 4609
1035.92 4302
1035.93 4286
1035.94 4517
1035.95 4252
1035.96 4187
1035.97 4261
1035.98 4241
1036.00 4267
1036.01 4215
1036.02 4119
1036.03 3989
1036.04 3979
1036.05 3986
1036.06 4079
1036.07 4196
1036.08 4184
1036.10 4019
1036.11 4078
1036.12 4165
1036.13 4219
1036.14 4173
1036.15 4076
1036.16 3903
1036.17 4004
1036.19 4149
1036.20 4337
1036.21 4411
1036.22 4482
1036.23 4685
1036.24 4840
1036.25 4710
1036.26 4625
1036.28 4509
1036.29 4404
1036.30 4185
1036.31 4268
1036.32 4476
1036.33 4737
1036.34 4783
1036.35 4788
1036.37 4613
1036.38 4595
1036.39 4694
1036.40 4689
1036.41 4750
1036.42 4984
1036.43 5165
1036.44 5314
1036.45 5197
1036.47 5169
1036.48 5541
1036.49 5683
1036.50 5390
1036.51 5039
1036.52 5068
1036.53 4990
1036.54 4857
1036.56 4592
1036.57 4371
1036.58 4499
1036.59 4527
1036.60 4351
1036.61 4407
1036.62 4581
1036.63 4963
1036.65 5135
1036.66 5014
1036.67 4705
1036.68 4595
1036.69 4625
1036.70 4722
1036.71 4851
1036.72 4929
1036.74 4915
1036.75 4671
1036.76 4566
1036.77 4827
1036.78 4796
1036.79 4662
1036.80 4787
1036.81 4742
1036.83 4880
1036.84 4930
1036.85 4967
1036.86 4747
1036.87 4727
1036.88 4737
1036.89 4683
1036.90 4669
1036.91 4729
1036.93 4613
1036.94 4579
1036.95 4619
1036.96 4646
1036.97 4557
1036.98 4462
1036.99 4651
1037.00 4735
1037.02 4478
1037.03 4406
1037.04 4514
1037.05 4595
1037.06 4339
1037.07 4398
1037.08 4542
1037.09 4477
1037.11 4335
1037.12 4369
1037.13 4434
1037.14 4296
1037.15 4306
1037.16 4301
1037.17 4328
1037.18 4185
1037.20 4122
1037.21 4323
1037.22 4442
1037.23 4481
1037.24 4606
1037.25 4422
1037.26 4230
1037.27 4400
1037.28 4481
1037.30 4312
1037.31 4324
1037.32 4469
1037.33 4405
1037.34 4266
1037.35 4332
1037.36 4432
1037.37 4234
1037.39 4204
1037.40 4532
1037.41 4951
1037.42 5020
1037.43 4811
1037.44 4690
1037.45 4908
1037.46 5370
1037.48 5389
1037.49 5274
1037.50 5112
1037.51 5044
1037.52 5048
1037.53 5163
1037.54 5248
1037.55 5117
1037.57 5059
1037.58 5073
1037.59 5123
1037.60 5106
1037.61 4997
1037.62 4778
1037.63 4885
1037.64 5012
1037.66 5076
1037.67 4937
1037.68 4784
1037.69 4735
1037.70 4957
1037.71 5073
1037.72 5041
1037.73 4927
1037.74 4820
1037.76 4999
1037.77 5119
1037.78 5110
1037.79 4861
1037.80 4647
1037.81 4600
1037.82 4514
1037.83 4493
1037.85 4329
1037.86 4359
1037.87 4258
1037.88 4296
1037.89 4165
1037.90 3979
1037.91 4014
1037.92 4064
1037.94 3998
1037.95 4066
1037.96 3867
1037.97 3975
1037.98 4214
1037.99 4289
1038.00 4362
1038.01 4281
1038.03 4213
1038.04 4169
1038.05 4062
1038.06 4043
1038.07 4004
1038.08 4249
1038.09 4505
1038.10 4632
1038.12 4630
1038.13 4682
1038.14 4404
1038.15 4389
1038.16 4493
1038.17 4604
1038.18 4467
1038.19 4400
1038.21 4474
1038.22 4597
1038.23 4406
1038.24 4121
1038.25 3794
1038.26 3748
1038.27 4078
1038.28 4423
1038.29 4447
1038.31 4538
1038.32 4644
1038.33 4660
1038.34 4751
1038.35 4778
1038.36 4979
1038.37 5124
1038.38 5005
1038.40 4939
1038.41 4904
1038.42 4867
1038.43 4871
1038.44 4951
1038.45 5089
1038.46 4935
1038.47 4970
1038.49 5109
1038.50 4954
1038.51 4963
1038.52 4863
1038.53 5013
1038.54 5019
1038.55 4769
1038.56 4569
1038.58 4770
1038.59 4883
1038.60 4815
1038.61 4518
1038.62 4458
1038.63 4900
1038.64 5104
1038.65 5139
1038.67 5246
1038.68 5207
1038.69 5138
1038.70 4839
1038.71 4633
1038.72 4722
1038.73 4794
1038.74 4657
1038.76 4312
1038.77 4346
1038.78 4475
1038.79 4582
1038.80 4530
1038.81 4508
1038.82 4511
1038.83 4575
1038.84 4610
1038.86 4514
1038.87 4349
1038.88 4140
1038.89 4076
1038.90 4105
1038.91 4178
1038.92 4308
1038.93 4541
1038.95 4557
1038.96 4207
1038.97 4127
1038.98 4142
1038.99 4113
1039.00 4059
1039.01 4081
1039.02 4077
1039.04 3979
1039.05 3972
1039.06 4000
1039.07 3995
1039.08 3964
1039.09 4245
1039.10 4537
1039.11 4463
1039.13 4469
1039.14 4535
1039.15 4497
1039.16 4287
1039.17 4364
1039.18 4447
1039.19 4280
1039.20 4323
1039.22 4531
1039.23 4581
1039.24 4491
1039.25 4419
1039.26 4258
1039.27 4371
1039.28 4527
1039.29 4610
1039.31 4610
1039.32 4589
1039.33 4815
1039.34 4798
1039.35 4798
1039.36 4648
1039.37 4813
1039.38 4958
1039.40 5036
1039.41 4983
1039.42 4986
1039.43 4997
1039.44 5160
1039.45 5291
1039.46 5296
1039.47 5247
1039.49 5114
1039.50 4932
1039.51 4820
1039.52 4666
1039.53 4819
1039.54 5272
1039.55 5274
1039.56 4956
1039.57 4752
1039.59 4821
1039.60 4777
1039.61 4954
1039.62 5094
1039.63 5061
1039.64 4954
1039.65 4968
1039.66 4798
1039.68 4798
1039.69 4610
1039.70 4379
1039.71 4537
1039.72 4625
1039.73 4488
1039.74 4434
1039.75 4385
1039.77 4277
1039.78 4113
1039.79 3918
1039.80 4114
1039.81 4494
1039.82 4615
1039.83 4621
1039.84 4422
1039.86 4425
1039.87 4376
1039.88 4202
1039.89 4134
1039.90 4520
1039.91 4729
1039.92 4752
1039.93 4440
1039.95 4408
1039.96 4501
1039.97 4360
1039.98 4284
1039.99 4279
1040.00 4301
1040.01 4354
1040.02 4414
1040.04 4181
1040.05 4173
1040.06 4342
1040.07 4397
1040.08 4437
1040.09 4517
1040.10 4604
1040.11 4502
1040.13 4264
1040.14 4091
1040.15 3937
1040.16 3695
1040.17 3952
1040.18 4020
1040.19 3775
1040.20 3828
1040.22 4294
1040.23 4438
1040.24 4420
1040.25 4303
1040.26 4217
1040.27 4170
1040.28 4245
1040.29 4343
1040.31 4317
1040.32 4273
1040.33 3993
1040.34 3727
1040.35 3834
1040.36 4068
1040.37 4191
1040.38 4546
1040.39 4708
1040.41 4446
1040.42 4281
1040.43 4388
1040.44 4795
1040.45 5044
1040.46 4948
1040.47 4844
1040.48 4853
1040.50 4858
1040.51 5056
1040.52 5403
1040.53 5409
1040.54 5310
1040.55 5093
1040.56 4993
1040.57 5019
1040.59 5096
1040.60 5029
1040.61 4867
1040.62 4674
1040.63 4841
1040.64 4895
1040.65 4837
1040.66 4690
1040.68 4751
1040.69 4842
1040.70 4783
1040.71 4650
1040.72 4508
1040.73 4262
1040.74 4090
1040.75 4152
1040.77 4197
1040.78 4171
1040.79 4148
1040.80 4183
1040.81 4318
1040.82 4398
1040.83 4472
1040.84 4589
1040.86 4630
1040.87 4436
1040.88 4325
1040.89 4374
1040.90 4434
1040.91 4557
1040.92 4492
1040.93 4265
1040.95 4249
1040.96 4241
1040.97 4115
1040.98 4151
1040.99 4140
1041.00 4318
1041.01 4394
1041.02 4285
1041.04 4155
1041.05 4148
1041.06 4012
1041.07 4126
1041.08 4076
1041.09 4266
1041.10 4398
1041.11 4584
1041.13 4507
1041.14 4459
1041.15 4430
1041.16 4491
1041.17 4494
1041.18 4296
1041.19 4199
1041.20 4275
1041.22 4417
1041.23 4468
1041.24 4339
1041.25 4138
1041.26 4023
1041.27 4245
1041.28 4353
1041.29 4130
1041.31 4073
1041.32 4222
1041.33 4341
1041.34 4520
1041.35 4340
1041.36 4464
1041.37 4650
1041.38 4803
1041.40 4807
1041.41 4611
1041.42 4430
1041.43 4427
1041.44 4573
1041.45 5087
1041.46 5456
1041.47 5459
1041.49 5513
1041.50 5459
1041.51 5394
1041.52 5232
1041.53 5125
1041.54 4864
1041.55 4656
1041.56 4528
1041.58 4669
1041.59 4755
1041.60 4826
1041.61 4826
1041.62 4861
1041.63 5064
1041.64 5152
1041.65 5031
1041.67 4956
1041.68 5028
1041.69 4973
1041.70 4777
1041.71 4630
1041.72 4562
1041.73 4559
1041.74 4661
1041.75 4830
1041.77 5151
1041.78 5124
1041.79 4988
1041.80 4718
1041.81 4575
1041.82 4520
1041.83 4467
1041.84 4467
1041.86 4400
1041.87 4245
1041.88 4235
1041.89 4239
1041.90 4292
1041.91 4377
1041.92 4306
1041.93 4433
1041.95 4439
1041.96 4369
1041.97 4112
1041.98 3957
1041.99 4086
1042.00 4183
1042.01 4170
1042.02 4257
1042.04 4461
1042.05 4477
1042.06 4333
1042.07 4384
1042.08 4303
1042.09 4281
1042.10 4450
1042.11 4479
1042.13 4400
1042.14 4445
1042.15 4300
1042.16 4233
1042.17 4358
1042.18 4392
1042.19 4337
1042.20 4364
1042.22 4306
1042.23 4266
1042.24 4194
1042.25 4171
1042.26 4244
1042.27 4303
1042.28 4245
1042.29 4360
1042.31 4541
1042.32 4492
1042.33 4523
1042.34 4664
1042.35 4891
1042.36 4884
1042.37 4911
1042.38 4885
1042.40 4619
1042.41 4575
1042.42 4617
1042.43 4531
1042.44 4376
1042.45 4263
1042.46 4172
1042.47 4349
1042.49 4542
1042.50 4569
1042.51 4739
1042.52 4892
1042.53 5124
1042.54 5134
1042.55 5339
1042.56 5562
1042.58 5147
1042.59 4875
1042.60 4775
1042.61 4846
1042.62 4647
1042.63 4436
1042.64 4452
1042.65 4649
1042.67 4536
1042.68 4475
1042.69 4620
1042.70 4682
1042.71 4553
1042.72 4573
1042.73 4515
1042.74 4474
1042.76 4550
1042.77 4521
1042.78 4575
1042.79 4689
1042.80 4612
1042.81 4550
1042.82 4446
1042.83 4526
1042.85 4644
1042.86 4625
1042.87 4520
1042.88 4667
1042.89 4821
1042.90 4642
1042.91 4199
1042.92 4144
1042.94 4220
1042.95 4203
1042.96 4220
1042.97 4152
1042.98 4219
1042.99 4136
1043.00 4271
1043.01 4306
1043.03 4278
1043.04 4131
1043.05 4217
1043.06 4404
1043.07 4430
1043.08 4296
1043.09 4581
1043.10 4917
1043.12 4811
1043.13 4524
1043.14 4551
1043.15 4631
1043.16 4559
1043.17 4284
1043.18 4224
1043.19 4316
1043.21 4283
1043.22 4130
1043.23 4051
1043.24 3989
1043.25 3871
1043.26 4046
1043.27 4449
1043.28 4575
1043.30 4584
1043.31 4583
1043.32 4269
1043.33 4396
1043.34 4584
1043.35 4514
1043.36 4399
1043.37 4335
1043.39 4464
1043.40 4617
1043.41 4528
1043.42 4508
1043.43 4551
1043.44 4621
1043.45 4586
1043.46 4664
1043.48 4905
1043.49 5081
1043.50 5214
1043.51 5254
1043.52 4971
1043.53 4697
1043.54 4531
1043.55 4686
1043.57 4862
1043.58 4958
1043.59 5077
1043.60 5044
1043.61 4963
1043.62 4862
1043.63 4926
1043.64 4834
1043.66 4897
1043.67 4805
1043.68 4965
1043.69 4960
1043.70 4861
1043.71 4634
1043.72 4358
1043.73 4347
1043.75 4474
1043.76 4466
1043.77 4435
1043.78 4491
1043.79 4484
1043.80 4280
1043.81 4201
1043.82 4227
1043.84 4283
1043.85 4310
1043.86 4660
1043.87 4622
1043.88 4575
1043.89 4637
1043.90 4604
1043.91 4481
1043.93 4293
1043.94 3951
1043.95 3717
1043.96 3519
1043.97 3453
1043.98 3652
1043.99 4191
1044.00 4464
1044.02 4632
1044.03 4726
1044.04 4798
1044.05 4950
1044.06 5008
1044.07 4889
1044.08 4854
1044.09 4558
1044.11 4424
1044.12 4278
1044.13 4121
1044.14 4128
1044.15 4133
1044.16 4150
1044.17 4267
1044.18 4429
1044.20 4410
1044.21 4326
1044.22 4405
1044.23 4403
1044.24 4467
1044.25 4338
1044.26 4565
1044.28 4685
1044.29 4575
1044.30 4522
1044.31 4365
1044.32 4275
1044.33 4203
1044.34 4248
1044.35 4174
1044.37 4133
1044.38 4234
1044.39 4460
1044.40 4597
1044.41 4557
1044.42 4377
1044.43 4435
1044.44 4594
1044.46 4644
1044.47 4609
1044.48 4971
1044.49 5104
1044.50 5223
1044.51 5223
1044.52 5029
1044.53 4995
1044.55 4882
1044.56 4989
1044.57 4914
1044.58 5051
1044.59 5282
1044.60 5077
1044.61 5036
1044.62 4787
1044.64 4551
1044.65 4371
1044.66 4559
1044.67 4609
1044.68 4506
1044.69 4454
1044.70 4413
1044.71 4255
1044.73 4506
1044.74 4590
1044.75 4463
1044.76 4434
1044.77 4677
1044.78 4844
1044.79 4796
1044.80 4696
1044.82 4524
1044.83 4504
1044.84 4577
1044.85 4383
1044.86 4300
1044.87 4316
1044.88 4362
1044.89 4686
1044.91 4684
1044.92 4401
1044.93 4433
1044.94 4338
1044.95 4157
1044.96 4250
1044.97 4319
1044.98 4364
1045.00 4416
1045.01 4542
1045.02 4544
1045.03 4570
1045.04 4382
1045.05 4430
1045.06 4439
1045.07 4260
1045.09 4085
1045.10 4327
1045.11 4431
1045.12 4283
1045.13 3999
1045.14 3988
1045.15 4010
1045.16 4323
1045.18 4470
1045.19 4438
1045.20 4397
1045.21 4579
1045.22 4677
1045.23 4703
1045.24 4645
1045.25 4499
1045.27 4403
1045.28 4286
1045.29 4162
1045.30 4198
1045.31 4296
1045.32 4503
1045.33 4562
1045.34 4545
1045.36 4676
1045.37 4582
1045.38 4364
1045.39 4389
1045.40 4498
1045.41 4636
1045.42 4744
1045.43 4697
1045.45 4594
1045.46 4721
1045.47 4937
1045.48 4951
1045.49 4846
1045.50 4882
1045.51 5040
1045.52 5214
1045.54 5090
1045.55 4852
1045.56 5016
1045.57 5376
1045.58 5188
1045.59 5022
1045.60 5094
1045.62 5194
1045.63 5046
1045.64 4880
1045.65 4796
1045.66 4854
1045.67 4869
1045.68 4745
1045.69 4862
1045.71 4971
1045.72 4909
1045.73 4917
1045.74 4884
1045.75 4741
1045.76 4567
1045.77 4470
1045.78 4358
1045.80 4184
1045.81 4320
1045.82 4480
1045.83 4685
1045.84 4898
1045.85 4846
1045.86 4701
1045.87 4702
1045.89 4698
1045.90 4479
1045.91 4309
1045.92 4096
1045.93 4004
1045.94 4181
1045.95 4224
1045.96 4065
1045.98 3968
1045.99 4045
1046.00 4212
1046.01 4167
1046.02 4005
1046.03 3997
1046.04 4293
1046.05 4521
1046.07 4570
1046.08 4529
1046.09 4627
1046.10 4769
1046.11 4958
1046.12 4895
1046.13 4560
1046.14 4546
1046.16 4794
1046.17 4827
1046.18 4805
1046.19 4901
1046.20 4814
1046.21 4628
1046.22 4558
1046.23 4518
1046.25 4506
1046.26 4468
1046.27 4428
1046.28 4514
1046.29 4670
1046.30 4738
1046.31 4720
1046.32 4662
1046.34 4535
1046.35 4639
1046.36 4808
1046.37 4866
1046.38 4856
1046.39 4626
1046.40 4588
1046.41 4512
1046.43 4550
1046.44 4542
1046.45 4912
1046.46 4989
1046.47 5224
1046.48 5214
1046.49 4991
1046.51 5053
1046.52 4895
1046.53 4641
1046.54 4726
1046.55 4944
1046.56 5038
1046.57 4974
1046.58 4846
1046.60 4889
1046.61 4745
1046.62 4801
1046.63 4808
1046.64 4722
1046.65 4591
1046.66 4386
1046.67 4363
1046.69 4453
1046.70 4546
1046.71 4448
1046.72 4347
1046.73 4221
1046.74 3983
1046.75 4184
1046.76 4384
1046.78 4442
1046.79 4522
1046.80 4615
1046.81 4875
1046.82 4705
1046.83 4676
1046.84 4582
1046.85 4686
1046.87 4590
1046.88 4893
1046.89 4680
1046.90 4608
1046.91 4502
1046.92 4494
1046.93 4468
1046.94 4439
1046.96 4151
1046.97 4036
1046.98 4203
1046.99 4217
1047.00 4296
1047.01 4537
1047.02 4704
1047.03 4533
1047.05 4454
1047.06 4450
1047.07 4494
1047.08 4458
1047.09 4343
1047.10 4464
1047.11 4631
1047.12 4689
1047.14 4550
1047.15 4349
1047.16 4493
1047.17 4522
1047.18 4539
1047.19 4532
1047.20 4579
1047.22 4581
1047.23 4341
1047.24 4219
1047.25 4085
1047.26 4123
1047.27 4248
1047.28 4415
1047.29 4385
1047.31 4317
1047.32 4291
1047.33 4420
1047.34 4554
1047.35 4516
1047.36 4598
1047.37 4561
1047.38 4424
1047.40 4461
1047.41 4842
1047.42 4905
1047.43 4863
1047.44 5210
1047.45 5239
1047.46 4983
1047.47 5053
1047.49 5062
1047.50 4987
1047.51 4880
1047.52 4958
1047.53 5075
1047.54 5308
1047.55 5450
1047.56 5292
1047.58 5234
1047.59 5137
1047.60 5090
1047.61 4940
1047.62 5067
1047.63 5022
1047.64 5186
1047.65 5137
1047.67 4914
1047.68 4719
1047.69 4811
1047.70 4855
1047.71 4807
1047.72 4872
1047.73 4748
1047.75 4541
1047.76 4387
1047.77 4591
1047.78 4772
1047.79 4725
1047.80 4471
1047.81 4436
1047.82 4272
1047.84 4325
1047.85 4398
1047.86 4430
1047.87 4536
1047.88 4571
1047.89 4533
1047.90 4404
1047.91 4200
1047.93 4208
1047.94 4223
1047.95 4168
1047.96 4200
1047.97 4218
1047.98 4177
1047.99 4050
1048.00 4081
1048.02 3954
1048.03 3946
1048.04 4216
1048.05 4228
1048.06 4155
1048.07 4063
1048.08 4125
1048.09 4244
1048.11 4192
1048.12 4165
1048.13 4023
1048.14 3983
1048.15 4033
1048.16 4084
1048.17 4201
1048.18 4295
1048.20 4141
1048.21 4237
1048.22 4422
1048.23 4657
1048.24 4363
1048.25 4077
1048.26 3854
1048.28 4061
1048.29 4205
1048.30 4375
1048.31 4444
1048.32 4423
1048.33 4411
1048.34 4361
1048.35 4583
1048.37 4836
1048.38 4957
1048.39 4968
1048.40 4879
1048.41 4498
1048.42 4443
1048.43 4580
1048.44 4575
1048.46 4637
1048.47 4673
1048.48 4819
1048.49 4861
1048.50 5076
1048.51 5212
1048.52 5150
1048.53 4940
1048.55 4852
1048.56 5061
1048.57 5365
1048.58 5362
1048.59 5280
1048.60 5264
1048.61 5318
1048.62 5045
1048.64 4781
1048.65 4837
1048.66 4941
1048.67 4810
1048.68 4898
1048.69 5102
1048.70 4936
1048.72 4820
1048.73 4699
1048.74 4652
1048.75 4519
1048.76 4566
1048.77 4548
1048.78 4689
1048.79 4756
1048.81 4730
1048.82 4447
1048.83 4495
1048.84 4483
1048.85 4419
1048.86 4275
1048.87 4223
1048.88 4245
1048.90 4293
1048.91 4302
1048.92 4099
1048.93 4259
1048.94 4365
1048.95 4572
1048.96 4700
1048.97 4616
1048.99 4848
1049.00 4993
1049.01 4851
1049.02 4670
1049.03 4490
1049.04 4725
1049.05 4895
1049.06 4842
1049.08 4544
1049.09 4675
1049.10 4500
1049.11 4378
1049.12 4268
1049.13 4354
1049.14 4434
1049.16 4306
1049.17 4252
1049.18 4044
1049.19 4081
1049.20 4385
1049.21 4510
1049.22 4684
1049.23 4674
1049.25 4398
1049.26 4430
1049.27 4692
1049.28 4826
1049.29 4745
1049.30 4592
1049.31 4624
1049.32 4681
1049.34 4720
1049.35 4655
1049.36 4825
1049.37 5013
1049.38 5219
1049.39 5521
1049.40 5307
1049.41 4981
1049.43 4914
1049.44 4643
1049.45 4508
1049.46 4834
1049.47 4932
1049.48 4736
1049.49 4729
1049.50 4712
1049.52 4887
1049.53 5255
1049.54 5512
1049.55 5231
1049.56 5095
1049.57 5224
1049.58 5348
1049.60 5583
1049.61 5571
1049.62 5662
1049.63 5630
1049.64 5384
1049.65 5222
1049.66 5153
1049.67 5084
1049.69 4964
1049.70 4840
1049.71 4715
1049.72 4835
1049.73 4853
1049.74 4580
1049.75 4339
1049.76 4237
1049.78 4448
1049.79 4435
1049.80 4485
1049.81 4560
1049.82 4237
1049.83 4021
1049.84 4167
1049.85 4162
1049.87 4052
1049.88 4107
1049.89 4126
1049.90 4305
1049.91 4313
1049.92 4409
1049.93 4356
1049.94 4384
1049.96 4392
1049.97 4380
1049.98 4250
1049.99 4304
1050.00 4429
1050.01 4630
1050.02 4601
1050.04 4506
1050.05 4407
1050.06 4346
1050.07 4240
1050.08 4132
1050.09 4309
1050.10 4426
1050.11 4274
1050.13 4027
1050.14 4104
1050.15 4666
1050.16 4896
1050.17 4740
1050.18 4726
1050.19 4944
1050.20 4827
1050.22 4685
1050.23 4708
1050.24 4631
1050.25 4423
1050.26 4105
1050.27 4041
1050.28 4232
1050.29 4339
1050.31 4290
1050.32 4385
1050.33 4347
1050.34 4475
1050.35 4587
1050.36 4656
1050.37 4632
1050.39 4615
1050.40 4889
1050.41 4831
1050.42 4665
1050.43 4619
1050.44 4707
1050.45 4745
1050.46 4686
1050.48 4788
1050.49 4776
1050.50 4685
1050.51 4724
1050.52 4775
1050.53 4881
1050.54 4946
1050.55 4799
1050.57 4812
1050.58 4978
1050.59 5033
1050.60 4945
1050.61 4787
1050.62 4481
1050.63 4515
1050.64 4684
1050.66 4819
1050.67 4749
1050.68 4750
1050.69 4663
1050.70 4490
1050.71 4266
1050.72 4249
1050.74 4304
1050.75 4263
1050.76 4347
1050.77 4486
1050.78 4617
1050.79 4562
1050.80 4590
1050.81 4594
1050.83 4528
1050.84 4219
1050.85 4166
1050.86 4299
1050.87 4519
1050.88 4206
1050.89 3937
1050.90 3801
1050.92 3704
1050.93 3893
1050.94 4022
1050.95 3970
1050.96 3951
1050.97 3901
1050.98 3929
1051.00 4054
1051.01 4078
1051.02 4321
1051.03 4604
1051.04 4619
1051.05 4697
1051.06 4664
1051.07 4587
1051.09 4400
1051.10 4406
1051.11 4438
1051.12 4388
1051.13 4400
1051.14 4355
1051.15 4459
1051.16 4649
1051.18 4531
1051.19 4607
1051.20 4661
1051.21 4650
1051.22 4697
1051.23 4391
1051.24 4416
1051.25 4477
1051.27 4332
1051.28 4153
1051.29 4242
1051.30 4343
1051.31 4296
1051.32 4390
1051.33 4446
1051.35 4707
1051.36 4754
1051.37 4856
1051.38 4763
1051.39 4529
1051.40 4412
1051.41 4634
1051.42 4748
1051.44 4819
1051.45 4853
1051.46 5110
1051.47 5289
1051.48 5302
1051.49 5436
1051.50 5459
1051.51 5539
1051.53 5517
1051.54 5526
1051.55 5541
1051.56 5276
1051.57 5241
1051.58 5542
1051.59 5588
1051.60 5312
1051.62 5094
1051.63 5132
1051.64 5127
1051.65 4918
1051.66 4850
1051.67 4903
1051.68 4822
1051.70 4555
1051.71 4362
1051.72 4455
1051.73 4530
1051.74 4437
1051.75 4278
1051.76 4262
1051.77 4476
1051.79 4538
1051.80 4571
1051.81 4669
1051.82 4838
1051.83 4529
1051.84 4270
1051.85 4148
1051.86 4414
1051.88 4739
1051.89 4900
1051.90 4632
1051.91 4593
1051.92 4588
1051.93 4526
1051.94 4239
1051.96 4241
1051.97 4184
1051.98 4325
1051.99 4370
1052.00 4155
1052.01 4176
1052.02 4017
1052.03 3729
1052.05 3611
1052.06 3706
1052.07 3907
1052.08 3957
1052.09 4106
1052.10 4341
1052.11 4451
1052.12 4250
1052.14 4220
1052.15 4221
1052.16 4080
1052.17 3938
1052.18 4108
1052.19 4247
1052.20 4109
1052.22 4104
1052.23 4058
1052.24 4147
1052.25 4254
1052.26 4505
1052.27 4637
1052.28 4511
1052.29 4417
1052.31 4548
1052.32 4719
1052.33 4996
1052.34 5025
1052.35 4911
1052.36 4475
1052.37 4410
1052.38 4530
1052.40 4608
1052.41 4728
1052.42 4682
1052.43 4711
1052.44 4373
1052.45 4492
1052.46 4569
1052.47 4442
1052.49 4372
1052.50 4502
1052.51 4567
1052.52 4718
1052.53 4684
1052.54 5063
1052.55 5154
1052.57 5229
1052.58 4928
1052.59 4756
1052.60 4720
1052.61 4837
1052.62 5063
1052.63 5059
1052.64 4802
1052.66 4561
1052.67 4313
1052.68 4195
1052.69 4389
1052.70 4592
1052.71 4648
1052.72 4867
1052.73 4935
1052.75 4905
1052.76 4579
1052.77 4511
1052.78 4489
1052.79 4442
1052.80 4590
1052.81 4653
1052.83 4655
1052.84 4660
1052.85 4524
1052.86 4205
1052.87 4108
1052.88 4051
1052.89 4258
1052.90 4231
1052.92 4177
1052.93 4181
1052.94 4181
1052.95 4151
1052.96 4191
1052.97 4212
1052.98 3872
1052.99 3908
1053.01 3981
1053.02 4109
1053.03 4301
1053.04 4476
1053.05 4404
1053.06 4450
1053.07 4512
1053.09 4702
1053.10 4732
1053.11 4759
1053.12 4784
1053.13 4717
1053.14 4513
1053.15 4451
1053.16 4307
1053.18 4152
1053.19 4279
1053.20 4231
1053.21 4343
1053.22 4434
1053.23 4359
1053.24 4323
1053.25 4416
1053.27 4435
1053.28 4324
1053.29 4240
1053.30 4278
1053.31 4427
1053.32 4472
1053.33 4576
1053.35 4632
1053.36 4601
1053.37 4658
1053.38 4706
1053.39 4388
1053.40 4324
1053.41 4274
1053.42 4238
1053.44 4332
1053.45 4308
1053.46 4233
1053.47 4167
1053.48 4378
1053.49 4693
1053.50 4789
1053.51 4809
1053.53 5045
1053.54 5134
1053.55 5258
1053.56 5309
1053.57 5123
1053.58 5164
1053.59 5439
1053.61 5425
1053.62 5134
1053.63 4992
1053.64 4928
1053.65 4830
1053.66 4965
1053.67 4733
1053.68 4657
1053.70 4589
1053.71 4401
1053.72 4502
1053.73 4552
1053.74 4650
1053.75 4682
1053.76 4715
1053.78 4767
1053.79 4643
1053.80 4553
1053.81 4343
1053.82 4540
1053.83 4833
1053.84 4747
1053.85 4688
1053.87 4703
1053.88 4580
1053.89 4454
1053.90 4489
1053.91 4171
1053.92 3989
1053.93 3686
1053.94 3883
1053.96 4109
1053.97 4334
1053.98 4183
1053.99 4214
1054.00 4102
1054.01 4031
1054.02 4000
1054.04 3970
1054.05 4042
1054.06 4099
1054.07 4071
1054.08 3919
1054.09 3983
1054.10 3880
1054.11 3707
1054.13 3985
1054.14 4318
1054.15 4436
1054.16 4511
1054.17 4481
1054.18 4454
1054.19 4428
1054.20 4224
1054.22 4069
1054.23 4176
1054.24 4230
1054.25 4195
1054.26 4297
1054.27 4413
1054.28 4433
1054.30 4282
1054.31 4538
1054.32 4449
1054.33 4192
1054.34 3932
1054.35 3840
1054.36 4141
1054.37 4383
1054.39 4483
1054.40 4594
1054.41 4956
1054.42 5115
1054.43 5003
1054.44 5010
1054.45 4983
1054.46 5124
1054.48 5127
1054.49 5106
1054.50 4856
1054.51 4693
1054.52 4798
1054.53 4844
1054.54 4818
1054.56 4685
1054.57 4696
1054.58 4661
1054.59 4556
1054.60 4456
1054.61 4519
1054.62 4665
1054.63 4584
1054.65 4399
1054.66 4542
1054.67 4724
1054.68 4865
1054.69 4733
1054.70 4764
1054.71 4905
1054.73 5070
1054.74 4922
1054.75 4792
1054.76 4703
1054.77 4417
1054.78 4407
1054.79 4620
1054.80 4455
1054.82 4272
1054.83 4210
1054.84 4193
1054.85 4283
1054.86 4321
1054.87 4697
1054.88 4856
1054.89 4526
1054.91 4345
1054.92 4400
1054.93 4529
1054.94 4356
1054.95 4360
1054.96 4437
1054.97 4355
1054.99 4211
1055.00 4246
1055.01 4319
1055.02 4351
1055.03 4573
1055.04 4644
1055.05 4616
1055.06 4386
1055.08 4601
1055.09 4786
1055.10 4490
1055.11 4273
1055.12 4547
1055.13 4564
1055.14 4225
1055.16 4065
1055.17 4329
1055.18 4394
1055.19 4076
1055.20 3864
1055.21 3970
1055.22 4149
1055.23 4205
1055.25 4279
1055.26 4464
1055.27 4443
1055.28 4480
1055.29 4374
1055.30 4386
1055.31 4469
1055.32 4357
1055.34 4362
1055.35 4472
1055.36 4590
1055.37 4565
1055.38 4523
1055.39 4687
1055.40 4791
1055.42 4794
1055.43 4802
1055.44 4835
1055.45 4550
1055.46 4495
1055.47 4495
1055.48 4838
1055.49 4777
1055.51 4609
1055.52 4584
1055.53 4696
1055.54 4571
1055.55 4431
1055.56 4450
1055.57 4498
1055.59 4680
1055.60 4973
1055.61 4946
1055.62 4935
1055.63 5033
1055.64 5159
1055.65 4941
1055.66 4539
1055.68 4644
1055.69 4537
1055.70 4478
1055.71 4587
1055.72 4841
1055.73 4985
1055.74 4869
1055.75 4783
1055.77 4794
1055.78 4726
1055.79 4695
1055.80 4612
1055.81 4716
1055.82 5009
1055.83 5052
1055.85 5067
1055.86 4850
1055.87 4776
1055.88 4531
1055.89 4468
1055.90 4293
1055.91 4369
1055.92 4385
1055.94 4306
1055.95 4372
1055.96 4613
1055.97 4676
1055.98 4677
1055.99 4697
1056.00 4862
1056.02 4829
1056.03 4621
1056.04 4556
1056.05 4684
1056.06 4760
1056.07 4922
1056.08 4785
1056.09 4337
1056.11 4071
1056.12 3962
1056.13 3707
1056.14 3651
1056.15 3755
1056.16 3900
1056.17 3974
1056.19 4140
1056.20 4347
1056.21 4462
1056.22 4455
1056.23 4485
1056.24 4505
1056.25 4337
1056.26 4085
1056.28 3972
1056.29 4015
1056.30 3986
1056.31 4082
1056.32 4150
1056.33 4324
1056.34 4512
1056.35 4601
1056.37 4515
1056.38 4558
1056.39 4653
1056.40 4425
1056.41 4362
1056.42 4372
1056.43 4554
1056.45 4465
1056.46 4675
1056.47 4611
1056.48 4571
1056.49 4551
1056.50 4555
1056.51 4890
1056.52 4949
1056.54 5219
1056.55 5235
1056.56 4977
1056.57 5011
1056.58 4807
1056.59 4672
1056.60 4671
1056.62 4737
1056.63 4627
1056.64 4607
1056.65 4402
1056.66 4433
1056.67 4387
1056.68 4430
1056.69 4282
1056.71 4295
1056.72 4214
1056.73 4188
1056.74 4309
1056.75 4483
1056.76 4512
1056.77 4562
1056.79 4598
1056.80 4693
1056.81 4624
1056.82 4582
1056.83 4281
1056.84 4135
1056.85 4206
1056.86 4580
1056.88 4790
1056.89 4834
1056.90 4701
1056.91 4562
1056.92 4299
1056.93 4187
1056.94 4329
1056.96 4488
1056.97 4360
1056.98 4444
1056.99 4398
1057.00 4532
1057.01 4618
1057.02 4371
1057.03 4256
1057.05 4157
1057.06 3934
1057.07 3786
1057.08 3865
1057.09 4055
1057.10 4148
1057.11 4268
1057.12 4253
1057.14 4400
1057.15 4317
1057.16 4246
1057.17 4144
1057.18 4430
1057.19 4722
1057.20 4853
1057.22 4824
1057.23 4663
1057.24 4548
1057.25 4542
1057.26 4421
1057.27 4438
1057.28 4355
1057.29 4433
1057.31 4546
1057.32 4511
1057.33 4570
1057.34 4550
1057.35 4401
1057.36 4096
1057.37 4006
1057.39 4070
1057.40 4153
1057.41 4326
1057.42 4354
1057.43 4418
1057.44 4472
1057.45 4628
1057.46 4628
1057.48 4684
1057.49 4840
1057.50 4994
1057.51 4884
1057.52 4698
1057.53 4699
1057.54 4801
1057.56 4908
1057.57 5031
1057.58 5134
1057.59 5115
1057.60 4984
1057.61 4898
1057.62 4849
1057.63 4856
1057.65 4952
1057.66 5007
1057.67 5188
1057.68 5201
1057.69 4955
1057.70 4889
1057.71 4829
1057.73 4500
1057.74 4319
1057.75 4289
1057.76 4357
1057.77 4366
1057.78 4509
1057.79 4254
1057.80 4274
1057.82 4464
1057.83 4464
1057.84 4756
1057.85 4974
1057.86 5028
1057.87 4593
1057.88 4407
1057.90 4326
1057.91 4276
1057.92 4304
1057.93 4178
1057.94 4164
1057.95 4340
1057.96 4525
1057.97 4313
1057.99 4287
1058.00 4422
1058.01 4605
1058.02 4615
1058.03 4544
1058.04 4450
1058.05 4428
1058.07 4449
1058.08 4597
1058.09 4430
1058.10 4292
1058.11 4171
1058.12 4037
1058.13 4030
1058.14 4121
1058.16 4288
1058.17 4502
1058.18 4509
1058.19 4422
1058.20 4253
1058.21 4370
1058.22 4455
1058.24 4299
1058.25 4415
1058.26 4558
1058.27 4469
1058.28 4328
1058.29 4202
1058.30 4281
1058.31 4533
1058.33 4373
1058.34 4312
1058.35 4551
1058.36 4651
1058.37 4522
1058.38 4522
1058.39 4769
1058.41 4781
1058.42 4503
1058.43 4477
1058.44 4791
1058.45 5036
1058.46 5249
1058.47 5196
1058.48 5214
1058.50 5300
1058.51 5383
1058.52 5362
1058.53 5214
1058.54 5310
1058.55 5189
1058.56 5147
1058.58 5018
1058.59 4827
1058.60 4748
1058.61 4663
1058.62 4608
1058.63 4675
1058.64 4704
1058.65 4891
1058.67 5117
1058.68 5074
1058.69 4673
1058.70 4497
1058.71 4500
1058.72 4525
1058.73 4115
1058.75 4122
1058.76 4096
1058.77 4046
1058.78 4103
1058.79 4420
1058.80 4489
1058.81 4503
1058.82 4448
1058.84 4444
1058.85 4629
1058.86 4858
1058.87 4985
1058.88 4734
1058.89 4747
1058.90 4665
1058.92 4609
1058.93 4515
1058.94 4501
1058.95 4494
1058.96 4311
1058.97 4396
1058.98 4469
1058.99 4401
1059.01 4301
1059.02 4207
1059.03 4082
1059.04 3932
1059.05 4019
1059.06 4025
1059.07 3884
1059.09 3964
1059.10 4008
1059.11 3946
1059.12 3814
1059.13 4020
1059.14 4106
1059.15 4149
1059.16 4187
1059.18 4454
1059.19 4544
1059.20 4489
1059.21 4575
1059.22 4220
1059.23 4038
1059.24 4212
1059.26 4288
1059.27 4286
1059.28 4123
1059.29 4163
1059.30 4289
1059.31 4299
1059.32 4375
1059.33 4457
1059.35 4740
1059.36 4952
1059.37 4883
1059.38 4865
1059.39 4917
1059.40 5100
1059.41 4934
1059.43 4657
1059.44 4553
1059.45 4624
1059.46 4566
1059.47 4748
1059.48 4989
1059.49 4898
1059.50 4904
1059.52 5046
1059.53 5217
1059.54 5320
1059.55 5403
1059.56 5501
1059.57 5489
1059.58 5449
1059.60 5266
1059.61 4917
1059.62 4932
1059.63 4919
1059.64 4735
1059.65 4638
1059.66 4671
1059.67 4569
1059.69 4543
1059.70 4482
1059.71 4346
1059.72 4246
1059.73 4134
1059.74 4044
1059.75 4203
1059.77 4387
1059.78 4409
1059.79 4355
1059.80 4420
1059.81 4609
1059.82 4510
1059.83 4329
1059.85 4222
1059.86 4045
1059.87 4025
1059.88 4015
1059.89 3964
1059.90 4045
1059.91 4279
1059.92 4472
1059.94 4416
1059.95 4116
1059.96 4120
1059.97 4329
1059.98 4240
1059.99 4392
1060.00 4313
1060.02 4405
1060.03 4371
1060.04 4351
1060.05 4273
1060.06 4194
1060.07 3939
1060.08 3715
1060.09 3810
1060.11 4068
1060.12 4080
1060.13 4013
1060.14 4079
1060.15 4303
1060.16 4157
1060.17 4189
1060.19 4250
1060.20 4335
1060.21 4410
1060.22 4552
1060.23 4628
1060.24 4740
1060.25 4713
1060.26 4655
1060.28 4735
1060.29 4646
1060.30 4379
1060.31 4343
1060.32 4480
1060.33 4542
1060.34 4279
1060.36 4058
1060.37 4087
1060.38 4088
1060.39 4238
1060.40 4551
1060.41 4615
1060.42 4567
1060.43 4397
1060.45 4594
1060.46 4742
1060.47 4785
1060.48 4848
1060.49 4571
1060.50 4630
1060.51 4524
1060.53 4337
1060.54 4248
1060.55 4464
1060.56 4916
1060.57 5080
1060.58 5239
1060.59 5436
1060.61 5485
1060.62 5251
1060.63 5008
1060.64 4686
1060.65 4760
1060.66 4880
1060.67 4749
1060.68 4748
1060.70 4700
1060.71 4424
1060.72 4283
1060.73 4274
1060.74 4359
1060.75 4153
1060.76 4068
1060.78 4175
1060.79 4233
1060.80 4381
1060.81 4517
1060.82 4135
1060.83 4112
1060.84 4163
1060.85 4344
1060.87 4554
1060.88 4565
1060.89 4588
1060.90 4456
1060.91 4378
1060.92 4299
1060.93 4345
1060.95 4239
1060.96 4176
1060.97 4317
1060.98 4305
1060.99 4129
1061.00 4005
1061.01 4155
1061.02 4271
1061.04 4459
1061.05 4464
1061.06 4470
1061.07 4521
1061.08 4692
1061.09 4593
1061.10 4430
1061.12 4326
1061.13 4330
1061.14 4168
1061.15 4157
1061.16 4290
1061.17 4418
1061.18 4526
1061.20 4736
1061.21 4931
1061.22 4900
1061.23 5135
1061.24 4967
1061.25 4667
1061.26 4478
1061.27 4614
1061.29 4632
1061.30 4806
1061.31 4768
1061.32 4442
1061.33 4253
1061.34 4438
1061.35 4827
1061.37 4717
1061.38 4519
1061.39 4561
1061.40 4717
1061.41 4737
1061.42 4807
1061.43 4740
1061.44 5000
1061.46 5123
1061.47 4967
1061.48 4733
1061.49 4920
1061.50 4980
1061.51 5006
1061.52 4794
1061.54 4732
1061.55 4952
1061.56 5028
1061.57 5007
1061.58 4989
1061.59 4942
1061.60 5022
1061.61 4927
1061.63 4835
1061.64 5089
1061.65 4979
1061.66 4735
1061.67 4656
1061.68 4515
1061.69 4535
1061.71 4426
1061.72 4491
1061.73 4440
1061.74 4471
1061.75 4688
1061.76 4747
1061.77 4582
1061.79 4592
1061.80 4787
1061.81 4702
1061.82 4317
1061.83 4217
1061.84 4160
1061.85 4199
1061.86 4363
1061.88 4493
1061.89 4381
1061.90 4290
1061.91 4228
1061.92 4052
1061.93 3926
1061.94 3979
1061.96 3909
1061.97 3863
1061.98 3818
1061.99 4060
1062.00 3996
1062.01 4053
1062.02 4119
1062.03 4203
1062.05 4233
1062.06 4205
1062.07 4021
1062.08 4252
1062.09 4438
1062.10 4578
1062.11 4390
1062.13 4327
1062.14 4171
1062.15 4161
1062.16 4148
1062.17 4174
1062.18 4197
1062.19 4342
1062.21 4494
1062.22 4712
1062.23 4680
1062.24 4560
1062.25 4739
1062.26 4666
1062.27 4622
1062.28 4477
1062.30 4405
1062.31 4506
1062.32 4709
1062.33 4878
1062.34 4724
1062.35 4818
1062.36 4783
1062.38 4746
1062.39 4594
1062.40 4575
1062.41 4764
1062.42 5053
1062.43 5090
1062.44 5038
1062.46 4986
1062.47 5146
1062.48 4965
1062.49 4854
1062.50 4807
1062.51 4766
1062.52 4730
1062.53 4920
1062.55 4966
1062.56 5101
1062.57 4776
1062.58 4421
1062.59 4621
1062.60 4794
1062.61 4766
1062.63 4846
1062.64 4878
1062.65 5123
1062.66 5235
1062.67 4929
1062.68 4593
1062.69 4403
1062.70 4513
1062.72 4669
1062.73 4744
1062.74 4458
1062.75 4540
1062.76 4669
1062.77 4706
1062.78 4617
1062.80 4756
1062.81 4801
1062.82 4694
1062.83 4360
1062.84 4185
1062.85 4217
1062.86 4278
1062.88 4260
1062.89 4373
1062.90 4523
1062.91 4590
1062.92 4499
1062.93 4323
1062.94 4459
1062.95 4208
1062.97 4171
1062.98 4099
1062.99 4159
1063.00 4305
1063.01 4222
1063.02 4171
1063.03 4308
1063.05 4237
1063.06 4409
1063.07 4611
1063.08 4867
1063.09 4896
1063.10 4838
1063.11 4725
1063.13 4662
1063.14 4749
1063.15 5002
1063.16 4976
1063.17 4740
1063.18 4561
1063.19 4354
1063.20 4416
1063.22 4536
1063.23 4586
1063.24 4368
1063.25 4295
1063.26 4344
1063.27 4431
1063.28 4468
1063.30 4520
1063.31 4617
1063.32 4786
1063.33 4639
1063.34 4665
1063.35 4616
1063.36 4519
1063.38 4591
1063.39 4851
1063.40 5126
1063.41 5160
1063.42 4976
1063.43 5001
1063.44 5313
1063.45 5149
1063.47 5216
1063.48 5568
1063.49 5865
1063.50 5861
1063.51 5628
1063.52 5742
1063.53 6103
1063.55 6424
1063.56 6545
1063.57 6602
1063.58 6341
1063.59 6182
1063.60 6109
1063.61 5742
1063.62 5755
1063.64 5586
1063.65 5248
1063.66 5031
1063.67 4825
1063.68 4738
1063.69 4659
1063.70 4670
1063.72 4426
1063.73 4257
1063.74 4340
1063.75 4401
1063.76 4388
1063.77 4349
1063.78 4520
1063.80 4582
1063.81 4438
1063.82 4337
1063.83 4452
1063.84 4203
1063.85 4034
1063.86 4138
1063.87 4190
1063.89 4111
1063.90 3981
1063.91 3957
1063.92 3886
1063.93 3876
1063.94 4002
1063.95 4310
1063.97 4380
1063.98 4118
1063.99 4188
1064.00 4216
1064.01 4249
1064.02 4204
1064.03 4292
1064.05 4199
1064.06 4095
1064.07 4204
1064.08 4252
1064.09 4116
1064.10 4356
1064.11 4232
1064.12 4226
1064.14 4230
1064.15 4077
1064.16 4053
1064.17 4067
1064.18 4207
1064.19 4414
1064.20 4402
1064.22 4423
1064.23 4582
1064.24 4954
1064.25 4877
1064.26 4776
1064.27 4702
1064.28 4593
1064.30 4652
1064.31 4696
1064.32 4476
1064.33 4389
1064.34 4509
1064.35 4731
1064.36 5094
1064.37 5368
1064.39 5478
1064.40 5496
1064.41 5358
1064.42 5337
1064.43 5271
1064.44 5254
1064.45 5233
1064.47 5383
1064.48 5437
1064.49 5410
1064.50 5331
1064.51 5358
1064.52 5387
1064.53 5649
1064.55 5690
1064.56 5489
1064.57 5287
1064.58 5183
1064.59 4963
1064.60 4779
1064.61 4817
1064.62 5203
1064.64 5091
1064.65 4938
1064.66 4801
1064.67 4996
1064.68 4956
1064.69 4708
1064.70 4699
1064.72 4549
1064.73 4638
1064.74 4753
1064.75 4632
1064.76 4762
1064.77 4994
1064.78 4881
1064.80 4498
1064.81 4339
1064.82 4303
1064.83 4276
1064.84 4194
1064.85 4156
1064.86 4284
1064.88 4429
1064.89 4411
1064.90 4241
1064.91 3908
1064.92 3865
1064.93 3912
1064.94 3909
1064.95 4118
1064.97 4305
1064.98 4386
1064.99 4410
1065.00 4297
1065.01 4180
1065.02 4202
1065.03 4107
1065.05 3851
1065.06 3872
1065.07 3975
1065.08 4209
1065.09 4326
1065.10 4477
1065.11 4547
1065.13 4813
1065.14 4983
1065.15 5067
1065.16 4955
1065.17 4924
1065.18 4785
1065.19 4529
1065.20 4107
1065.22 4182
1065.23 4225
1065.24 4149
1065.25 4226
1065.26 4339
1065.27 4515
1065.28 4649
1065.30 4771
1065.31 4594
1065.32 4409
1065.33 4346
1065.34 4382
1065.35 4387
1065.36 4432
1065.38 4677
1065.39 4667
1065.40 4724
1065.41 4741
1065.42 4691
1065.43 4652
1065.44 4790
1065.45 4940
1065.47 5135
1065.48 5024
1065.49 4891
1065.50 5011
1065.51 5130
1065.52 5207
1065.53 5228
1065.55 5089
1065.56 5122
1065.57 4912
1065.58 4779
1065.59 4859
1065.60 4996
1065.61 4899
1065.63 5002
1065.64 5030
1065.65 5057
1065.66 5091
1065.67 4900
1065.68 4737
1065.69 4620
1065.71 4791
1065.72 4991
1065.73 4878
1065.74 4863
1065.75 4763
1065.76 4569
1065.77 4353
1065.78 4395
1065.80 4403
1065.81 4510
1065.82 4731
1065.83 4775
1065.84 4692
1065.85 4496
1065.86 4339
1065.88 4382
1065.89 4386
1065.90 4391
1065.91 4347
1065.92 4301
1065.93 4080
1065.94 4135
1065.96 4314
1065.97 4319
1065.98 4071
1065.99 3973
1066.00 4130
1066.01 4144
1066.02 4319
1066.03 4520
1066.05 4479
1066.06 4522
1066.07 4495
1066.08 4477
1066.09 4146
1066.10 3852
1066.11 3640
1066.13 3902
1066.14 4067
1066.15 4302
1066.16 4447
1066.17 4599
1066.18 4578
1066.19 4540
1066.21 4480
1066.22 4504
1066.23 4480
1066.24 4314
1066.25 4197
1066.26 4208
1066.27 4368
1066.29 4347
1066.30 4217
1066.31 4300
1066.32 4305
1066.33 4235
1066.34 4209
1066.35 4265
1066.36 4387
1066.38 4538
1066.39 4686
1066.40 4780
1066.41 4612
1066.42 4632
1066.43 4693
1066.44 4818
1066.46 4781
1066.47 4714
1066.48 4825
1066.49 4713
1066.50 4905
1066.51 5106
1066.52 4880
1066.54 4767
1066.55 4652
1066.56 4745
1066.57 4765
1066.58 4933
1066.59 5269
1066.60 5313
1066.62 5184
1066.63 5190
1066.64 5218
1066.65 5049
1066.66 4910
1066.67 4761
1066.68 4454
1066.69 4269
1066.71 4201
1066.72 4339
1066.73 4570
1066.74 4782
1066.75 4901
1066.76 4914
1066.77 4749
1066.79 4448
1066.80 4350
1066.81 4418
1066.82 4216
1066.83 4149
1066.84 4286
1066.85 4346
1066.87 4499
1066.88 4514
1066.89 4595
1066.90 4555
1066.91 4406
1066.92 4180
1066.93 4075
1066.95 4317
1066.96 4464
1066.97 4377
1066.98 4305
1066.99 4237
1067.00 4206
1067.01 4036
1067.02 4049
1067.04 4332
1067.05 4496
1067.06 4497
1067.07 4357
1067.08 4350
1067.09 4302
1067.10 4159
1067.12 4013
1067.13 4109
1067.14 4073
1067.15 4051
1067.16 3999
1067.17 3837
1067.18 3789
1067.20 4053
1067.21 4025
1067.22 4253
1067.23 4361
1067.24 4382
1067.25 4203
1067.26 4301
1067.28 4260
1067.29 4246
1067.30 4205
1067.31 4118
1067.32 4121
1067.33 4109
1067.34 4036
1067.35 4133
1067.37 4253
1067.38 4532
1067.39 4639
1067.40 4674
1067.41 4758
1067.42 4847
1067.43 4665
1067.45 4548
1067.46 4747
1067.47 4816
1067.48 4854
1067.49 4980
1067.50 5109
1067.51 5226
1067.53 5093
1067.54 5073
1067.55 5017
1067.56 4947
1067.57 4852
1067.58 4910
1067.59 5118
1067.61 5048
1067.62 4646
1067.63 4773
1067.64 4822
1067.65 4472
1067.66 4313
1067.67 4337
1067.68 4658
1067.70 4670
1067.71 4762
1067.72 4765
1067.73 4794
1067.74 4801
1067.75 4682
1067.76 4375
1067.78 4239
1067.79 4089
1067.80 4209
1067.81 4395
1067.82 4394
1067.83 4198
1067.84 4041
1067.86 4116
1067.87 4103
1067.88 3966
1067.89 4033
1067.90 4139
1067.91 4200
1067.92 4263
1067.94 4206
1067.95 4352
1067.96 4261
1067.97 4213
1067.98 4344
1067.99 4441
1068.00 4387
1068.01 4349
1068.03 4441
1068.04 4261
1068.05 4035
1068.06 4007
1068.07 3918
1068.08 4025
1068.09 3875
1068.11 3718
1068.12 3932
1068.13 4140
1068.14 4421
1068.15 4631
1068.16 4605
1068.17 4308
1068.19 4465
1068.20 4522
1068.21 4319
1068.22 4564
1068.23 4507
1068.24 4373
1068.25 4122
1068.27 4254
1068.28 4310
1068.29 4586
1068.30 4661
1068.31 4795
1068.32 4670
1068.33 4475
1068.35 4255
1068.36 4251
1068.37 4362
1068.38 4550
1068.39 4618
1068.40 4560
1068.41 4667
1068.42 4688
1068.44 4619
1068.45 4619
1068.46 4535
1068.47 4805
1068.48 4898
1068.49 4824
1068.50 4747
1068.52 4754
1068.53 4660
1068.54 4515
1068.55 4385
1068.56 4322
1068.57 4238
1068.58 4351
1068.60 4427
1068.61 4462
1068.62 4414
1068.63 4576
1068.64 4602
1068.65 4499
1068.66 4375
1068.68 4308
1068.69 4455
1068.70 4523
1068.71 4538
1068.72 4705
1068.73 4618
1068.74 4739
1068.76 4728
1068.77 4637
1068.78 4356
1068.79 4324
1068.80 4103
1068.81 3902
1068.82 3730
1068.83 3986
1068.85 4222
1068.86 4220
1068.87 4286
1068.88 4283
1068.89 4177
1068.90 3866
1068.91 3908
1068.93 4347
1068.94 4602
1068.95 4420
1068.96 4305
1068.97 4376
1068.98 4264
1068.99 4141
1069.01 4040
1069.02 4102
1069.03 4025
1069.04 4250
1069.05 4144
1069.06 4041
1069.07 3936
1069.09 3976
1069.10 4145
1069.11 4248
1069.12 4306
1069.13 4428
1069.14 4400
1069.15 4597
1069.17 4664
1069.18 4438
1069.19 4396
1069.20 4227
1069.21 3989
1069.22 3918
1069.23 3906
1069.24 3901
1069.26 3984
1069.27 4212
1069.28 4312
1069.29 4496
1069.30 4384
1069.31 4320
1069.32 4186
1069.34 4225
1069.35 4521
1069.36 4833
1069.37 4867
1069.38 4707
1069.39 4689
1069.40 4640
1069.42 4432
1069.43 4354
1069.44 4306
1069.45 4351
1069.46 4451
1069.47 4732
1069.48 5019
1069.50 5229
1069.51 5439
1069.52 5527
1069.53 5119
1069.54 4906
1069.55 4748
1069.56 4521
1069.58 4616
1069.59 4684
1069.60 4717
1069.61 4753
1069.62 4703
1069.63 4863
1069.64 4994
1069.65 4912
1069.67 4672
1069.68 4443
1069.69 4283
1069.70 4133
1069.71 4126
1069.72 4305
1069.73 4431
1069.75 4517
1069.76 4546
1069.77 4511
1069.78 4543
1069.79 4455
1069.80 4402
1069.81 4393
1069.83 4194
1069.84 4143
1069.85 4090
1069.86 3977
1069.87 4182
1069.88 4352
1069.89 4503
1069.91 4526
1069.92 4514
1069.93 4455
1069.94 4455
1069.95 4273
1069.96 3956
1069.97 3970
1069.99 4244
1070.00 4388
1070.01 4174
1070.02 4242
1070.03 4502
1070.04 4708
1070.05 4613
1070.07 4575
1070.08 4428
1070.09 4465
1070.10 4395
1070.11 4308
1070.12 4157
1070.13 4128
1070.14 4245
1070.16 4302
1070.17 4234
1070.18 4151
1070.19 4004
1070.20 4033
1070.21 4027
1070.22 4158
1070.24 4216
1070.25 4304
1070.26 4308
1070.27 4297
1070.28 4288
1070.29 4232
1070.30 4363
1070.32 4377
1070.33 4311
1070.34 4398
1070.35 4365
1070.36 4556
1070.37 4481
1070.38 4211
1070.40 4187
1070.41 4401
1070.42 4680
1070.43 4701
1070.44 4805
1070.45 5136
1070.46 5113
1070.48 4919
1070.49 4898
1070.50 4941
1070.51 5036
1070.52 5229
1070.53 5184
1070.54 4968
1070.56 4889
1070.57 4825
1070.58 4632
1070.59 4385
1070.60 4331
1070.61 4462
1070.62 4562
1070.64 4701
1070.65 4834
1070.66 4984
1070.67 4903
1070.68 4715
1070.69 4393
1070.70 4332
1070.71 4544
1070.73 4768
1070.74 4843
1070.75 4998
1070.76 4971
1070.77 5081
1070.78 4914
1070.79 4781
1070.81 4799
1070.82 4735
1070.83 4812
1070.84 4809
1070.85 4726
1070.86 4687
1070.87 4471
1070.89 4382
1070.90 4426
1070.91 4608
1070.92 4567
1070.93 4611
1070.94 4281
1070.95 4066
1070.97 4201
1070.98 4389
1070.99 4299
1071.00 4213
1071.01 4237
1071.02 4178
1071.03 4090
1071.05 4247
1071.06 4247
1071.07 4329
1071.08 4341
1071.09 4497
1071.10 4558
1071.11 4630
1071.13 4572
1071.14 4571
1071.15 4552
1071.16 4492
1071.17 4490
1071.18 4375
1071.19 4322
1071.21 4486
1071.22 4579
1071.23 4514
1071.24 4251
1071.25 4179
1071.26 4098
1071.27 4309
1071.28 4374
1071.30 4337
1071.31 4199
1071.32 4102
1071.33 4289
1071.34 4486
1071.35 4651
1071.36 5040
1071.38 5190
1071.39 5181
1071.40 4960
1071.41 4940
1071.42 4782
1071.43 4710
1071.44 4745
1071.46 4854
1071.47 4783
1071.48 4869
1071.49 4769
1071.50 4910
1071.51 5047
1071.52 5105
1071.54 5111
1071.55 4952
1071.56 4828
1071.57 4763
1071.58 4823
1071.59 4819
1071.60 4873
1071.62 4717
1071.63 4759
1071.64 4940
1071.65 4962
1071.66 4877
1071.67 4734
1071.68 4652
1071.70 4462
1071.71 4302
1071.72 4311
1071.73 4308
1071.74 4212
1071.75 4264
1071.76 4324
1071.78 4366
1071.79 4359
1071.80 4466
1071.81 4359
1071.82 4180
1071.83 4256
1071.84 4295
1071.86 4015
1071.87 3966
1071.88 4025
1071.89 4334
1071.90 4429
1071.91 4269
1071.92 4153
1071.93 4280
1071.95 4527
1071.96 4662
1071.97 4459
1071.98 4335
1071.99 4413
1072.00 4298
1072.01 4303
1072.03 4530
1072.04 4606
1072.05 4609
1072.06 4471
1072.07 4400
1072.08 4172
1072.09 4312
1072.11 4449
1072.12 4306
1072.13 4100
1072.14 4018
1072.15 3940
1072.16 4008
1072.17 4313
1072.19 4697
1072.20 5084
1072.21 4823
1072.22 4355
1072.23 4107
1072.24 4065
1072.25 4461
1072.27 4635
1072.28 4587
1072.29 4420
1072.30 4313
1072.31 4352
1072.32 4433
1072.33 4549
1072.35 4687
1072.36 4567
1072.37 4594
1072.38 4665
1072.39 4666
1072.40 4868
1072.41 4730
1072.43 4880
1072.44 4934
1072.45 4975
1072.46 5042
1072.47 5141
1072.48 4957
1072.49 4628
1072.51 4643
1072.52 4919
1072.53 4966
1072.54 4840
1072.55 4714
1072.56 4665
1072.57 4687
1072.59 4561
1072.60 4806
1072.61 4956
1072.62 4767
1072.63 4702
1072.64 4883
1072.65 5063
1072.67 4907
1072.68 4683
1072.69 4582
1072.70 4437
1072.71 4211
1072.72 4067
1072.73 4235
1072.74 4144
1072.76 4220
1072.77 4329
1072.78 4182
1072.79 3915
1072.80 4143
1072.81 4048
1072.82 4165
1072.84 4251
1072.85 4451
1072.86 4498
1072.87 4392
1072.88 4207
1072.89 4045
1072.90 3913
1072.92 4177
1072.93 4353
1072.94 4147
1072.95 4056
1072.96 4164
1072.97 4113
1072.98 4079
1073.00 3924
1073.01 4022
1073.02 3927
1073.03 3870
1073.04 3901
1073.05 3919
1073.06 3944
1073.08 3971
1073.09 4208
1073.10 4237
1073.11 4177
1073.12 4182
1073.13 4246
1073.14 4274
1073.16 4153
1073.17 4168
1073.18 3881
1073.19 3946
1073.20 3957
1073.21 4164
1073.22 4088
1073.24 4026
1073.25 4089
1073.26 4338
1073.27 4283
1073.28 4235
1073.29 3994
1073.30 4129
1073.32 4034
1073.33 3814
1073.34 3849
1073.35 4099
1073.36 4330
1073.37 4388
1073.38 4562
1073.40 4727
1073.41 4744
1073.42 4554
1073.43 4438
1073.44 4450
1073.45 4559
1073.46 4822
1073.48 4896
1073.49 5021
1073.50 4931
1073.51 4899
1073.52 4811
1073.53 4832
1073.54 4979
1073.56 5142
1073.57 5121
1073.58 5064
1073.59 5076
1073.60 4982
1073.61 5154
1073.62 5332
1073.64 5350
1073.65 5210
1073.66 5106
1073.67 5036
1073.68 4816
1073.69 4750
1073.70 4663
1073.71 4808
1073.73 4804
1073.74 4754
1073.75 4422
1073.76 4442
1073.77 4470
1073.78 4341
1073.79 4228
1073.81 4481
1073.82 4628
1073.83 4608
1073.84 4432
1073.85 4410
1073.86 4663
1073.87 4628
1073.89 4560
1073.90 4588
1073.91 4464
1073.92 4492
1073.93 4477
1073.94 4444
1073.95 4358
1073.97 4577
1073.98 4620
1073.99 4757
1074.00 4748
1074.01 4675
1074.02 4653
1074.03 4465
1074.05 4070
1074.06 3868
1074.07 3898
1074.08 4047
1074.09 4110
1074.10 4286
1074.11 4276
1074.13 4154
1074.14 4155
1074.15 4292
1074.16 4310
1074.17 4326
1074.18 4464
1074.19 4644
1074.21 4574
1074.22 4516
1074.23 4564
1074.24 4526
1074.25 4596
1074.26 4586
1074.27 4520
1074.29 4374
1074.30 4318
1074.31 4272
1074.32 4451
1074.33 4509
1074.34 4488
1074.35 4578
1074.37 4470
1074.38 4511
1074.39 4673
1074.40 4598
1074.41 4517
1074.42 4575
1074.43 4523
1074.45 4697
1074.46 4878
1074.47 4859
1074.48 4871
1074.49 4890
1074.50 5078
1074.51 5329
1074.53 5232
1074.54 5267
1074.55 5146
1074.56 4873
1074.57 4598
1074.58 4552
1074.59 4602
1074.61 4485
1074.62 4363
1074.63 4396
1074.64 4343
1074.65 4580
1074.66 4833
1074.67 4799
1074.69 4838
1074.70 5101
1074.71 5075
1074.72 4998
1074.73 4606
1074.74 4454
1074.75 4325
1074.77 4537
1074.78 4652
1074.79 4710
1074.80 4610
1074.81 4657
1074.82 4835
1074.83 4794
1074.85 4660
1074.86 4829
1074.87 4788
1074.88 4609
1074.89 4485
1074.90 4442
1074.91 4312
1074.93 4320
1074.94 4277
1074.95 4325
1074.96 4300
1074.97 4200
1074.98 4155
1074.99 4399
1075.01 4436
1075.02 4435
1075.03 4430
1075.04 4501
1075.05 4828
1075.06 4955
1075.07 4740
1075.09 4519
1075.10 4339
1075.11 4143
1075.12 4104
1075.13 4257
1075.14 4518
1075.15 4573
1075.17 4353
1075.18 4138
1075.19 4143
1075.20 4316
1075.21 4291
1075.22 3995
1075.23 4138
1075.25 4386
1075.26 4567
1075.27 4623
1075.28 4289
1075.29 4228
1075.30 4115
1075.31 4296
1075.33 4059
1075.34 4118
1075.35 4451
1075.36 4536
1075.37 4731
1075.38 4901
1075.39 5097
1075.41 5240
1075.42 4894
1075.43 4739
1075.44 4756
1075.45 4814
1075.46 4966
1075.47 5091
1075.49 5253
1075.50 5126
1075.51 4842
1075.52 4693
1075.53 4728
1075.54 4997
1075.55 5193
1075.57 5258
1075.58 5332
1075.59 5077
1075.60 5098
1075.61 5112
1075.62 5011
1075.63 4842
1075.65 4502
1075.66 4389
1075.67 4289
1075.68 4300
1075.69 4204
1075.70 4151
1075.71 4288
1075.72 4493
1075.74 4564
1075.75 4448
1075.76 4357
1075.77 4369
1075.78 4340
1075.79 4257
1075.80 4281
1075.82 4361
1075.83 4270
1075.84 4391
1075.85 4584
1075.86 4714
1075.87 4545
1075.88 4322
1075.90 4134
1075.91 4132
1075.92 4339
1075.93 4604
1075.94 4534
1075.95 4388
1075.96 4118
1075.98 3857
1075.99 4043
1076.00 4153
1076.01 4123
1076.02 4131
1076.03 4070
1076.04 4023
1076.06 4174
1076.07 4427
1076.08 4474
1076.09 4559
1076.10 4579
1076.11 4585
1076.12 4504
1076.14 4423
1076.15 4243
1076.16 4269
1076.17 4290
1076.18 4423
1076.19 4673
1076.20 4945
1076.22 4928
1076.23 4759
1076.24 4749
1076.25 4554
1076.26 4468
1076.27 4466
1076.28 4465
1076.30 4593
1076.31 4680
1076.32 4656
1076.33 4532
1076.34 4502
1076.35 4512
1076.36 4455
1076.38 4486
1076.39 4727
1076.40 4670
1076.41 4522
1076.42 4318
1076.43 4443
1076.44 4715
1076.46 4685
1076.47 4719
1076.48 4724
1076.49 4546
1076.50 4586
1076.51 4799
1076.52 4882
1076.54 4835
1076.55 4833
1076.56 4872
1076.57 4735
1076.58 4392
1076.59 4189
1076.60 4105
1076.62 3951
1076.63 3939
1076.64 4119
1076.65 4280
1076.66 4413
1076.67 4457
1076.68 4307
1076.70 4281
1076.71 4487
1076.72 4579
1076.73 4680
1076.74 4925
1076.75 5287
1076.77 5166
1076.78 4843
1076.79 4673
1076.80 4471
1076.81 4360
1076.82 4193
1076.83 4032
1076.85 4081
1076.86 4155
1076.87 4278
1076.88 4421
1076.89 4380
1076.90 4195
1076.91 4164
1076.93 4129
1076.94 4023
1076.95 3842
1076.96 3848
1076.97 4137
1076.98 4387
1076.99 4287
1077.01 4463
1077.02 4601
1077.03 4285
1077.04 4148
1077.05 4269
1077.06 4541
1077.07 4620
1077.09 4459
1077.10 4384
1077.11 4479
1077.12 4564
1077.13 4627
1077.14 4749
1077.15 4793
1077.17 4469
1077.18 4482
1077.19 4688
1077.20 4657
1077.21 4705
1077.22 4832
1077.23 4842
1077.25 4514
1077.26 4278
1077.27 4156
1077.28 4181
1077.29 4177
1077.30 4351
1077.31 4518
1077.33 4465
1077.34 4215
1077.35 4173
1077.36 4179
1077.37 4210
1077.38 4533
1077.39 4389
1077.41 4342
1077.42 4300
1077.43 4388
1077.44 4538
1077.45 4624
1077.46 4831
1077.47 4995
1077.49 4933
1077.50 4870
1077.51 4944
1077.52 4991
1077.53 5093
1077.54 5082
1077.55 5368
1077.57 5441
1077.58 5409
1077.59 5225
1077.60 5092
1077.61 4805
1077.62 4766
1077.63 4630
1077.65 4621
1077.66 4620
1077.67 4606
1077.68 4640
1077.69 4540
1077.70 4587
1077.71 4715
1077.73 4807
1077.74 4651
1077.75 4535
1077.76 4590
1077.77 4524
1077.78 4473
1077.79 4460
1077.81 4584
1077.82 4754
1077.83 4840
1077.84 4606
1077.85 4449
1077.86 4513
1077.87 4203
1077.89 4115
1077.90 4259
1077.91 4607
1077.92 4716
1077.93 4524
1077.94 4370
1077.95 4280
1077.97 4272
1077.98 4311
1077.99 4173
1078.00 4223
1078.01 4341
1078.02 4395
1078.03 4234
1078.05 4238
1078.06 4344
1078.07 4436
1078.08 4313
1078.09 4277
1078.10 4207
1078.11 4179
1078.13 4321
1078.14 4552
1078.15 4679
1078.16 4522
1078.17 4384
1078.18 4460
1078.19 4647
1078.21 4435
1078.22 4236
1078.23 4237
1078.24 4464
1078.25 4731
1078.26 4780
1078.27 4744
1078.29 5081
1078.30 5191
1078.31 4854
1078.32 4590
1078.33 4637
1078.34 4801
1078.35 4803
1078.37 4670
1078.38 4618
1078.39 4657
1078.40 4753
1078.41 4579
1078.42 4442
1078.43 4530
1078.45 4527
1078.46 4633
1078.47 4876
1078.48 5001
1078.49 4973
1078.50 4809
1078.51 5021
1078.53 5173
1078.54 5104
1078.55 4895
1078.56 4789
1078.57 4682
1078.58 4502
1078.59 4387
1078.61 4483
1078.62 4711
1078.63 4915
1078.64 4894
1078.65 4940
1078.66 5049
1078.67 4742
1078.69 4713
1078.70 4912
1078.71 4732
1078.72 4698
1078.73 4774
1078.74 4870
1078.76 4819
1078.77 4626
1078.78 4570
1078.79 4543
1078.80 4440
1078.81 4549
1078.82 4720
1078.84 4480
1078.85 4525
1078.86 4484
1078.87 4541
1078.88 4503
1078.89 4465
1078.90 4585
1078.92 4541
1078.93 4514
1078.94 4594
1078.95 4547
1078.96 4584
1078.97 4531
1078.98 4750
1079.00 4748
1079.01 4783
1079.02 4784
1079.03 4781
1079.04 4584
1079.05 4831
1079.06 4818
1079.08 4660
1079.09 4484
1079.10 4535
1079.11 4576
1079.12 4529
1079.13 4492
1079.14 4549
1079.16 4819
1079.17 4705
1079.18 4544
1079.19 4429
1079.20 4425
1079.21 4613
1079.22 4698
1079.24 4662
1079.25 4701
1079.26 4636
1079.27 4653
1079.28 4647
1079.29 4750
1079.30 4689
1079.32 4615
1079.33 4675
1079.34 4792
1079.35 4840
1079.36 4831
1079.37 4668
1079.38 4474
1079.40 4370
1079.41 4215
1079.42 4460
1079.43 4680
1079.44 4724
1079.45 4752
1079.46 4761
1079.48 4924
1079.49 5027
1079.50 5059
1079.51 5063
1079.52 4859
1079.53 4894
1079.54 5023
1079.56 4805
1079.57 4582
1079.58 4592
1079.59 4674
1079.60 4517
1079.61 4710
1079.62 4777
1079.64 4717
1079.65 4649
1079.66 4652
1079.67 4787
1079.68 4667
1079.69 4678
1079.70 4676
1079.72 4626
1079.73 4410
1079.74 4382
1079.75 4403
1079.76 4297
1079.77 4189
1079.79 4248
1079.80 4047
1079.81 4061
1079.82 4121
1079.83 4384
1079.84 4531
1079.85 4396
1079.87 4386
1079.88 4505
1079.89 4560
1079.90 4601
1079.91 4587
1079.92 4411
1079.93 4469
1079.95 4443
1079.96 4479
1079.97 4449
1079.98 4399
1079.99 4263
1080.00 4333
1080.01 4361
1080.03 4334
1080.04 4392
1080.05 4273
1080.06 4037
1080.07 4133
1080.08 4190
1080.09 4195
1080.11 4288
1080.12 4453
1080.13 4302
1080.14 4285
1080.15 4446
1080.16 4581
1080.17 4745
1080.19 4673
1080.20 4347
1080.21 4278
1080.22 4262
1080.23 4233
1080.24 4149
1080.25 4267
1080.27 4677
1080.28 4670
1080.29 4398
1080.30 4312
1080.31 4218
1080.32 4235
1080.33 4498
1080.35 4858
1080.36 4561
1080.37 4406
1080.38 4552
1080.39 4667
1080.40 4747
1080.41 4945
1080.43 4783
1080.44 4759
1080.45 4899
1080.46 4802
1080.47 4898
1080.48 5037
1080.49 5007
1080.51 5123
1080.52 5190
1080.53 4786
1080.54 4467
1080.55 4487
1080.56 4575
1080.58 4463
1080.59 4219
1080.60 4366
1080.61 4457
1080.62 4582
1080.63 4740
1080.64 4731
1080.66 4556
1080.67 4434
1080.68 4185
1080.69 4244
1080.70 4334
1080.71 4324
1080.72 4158
1080.74 4370
1080.75 4484
1080.76 4434
1080.77 4444
1080.78 4622
1080.79 4577
1080.80 4476
1080.82 4444
1080.83 4399
1080.84 4451
1080.85 4396
1080.86 4352
1080.87 4487
1080.88 4414
1080.90 3996
1080.91 4011
1080.92 4288
1080.93 4473
1080.94 4433
1080.95 4408
1080.96 4429
1080.98 4146
1080.99 4368
1081.00 4721
1081.01 4731
1081.02 4717
1081.03 4528
1081.04 4428
1081.06 4246
1081.07 4098
1081.08 4005
1081.09 3973
1081.10 3954
1081.11 4011
1081.12 4064
1081.14 4052
1081.15 4483
1081.16 4652
1081.17 4527
1081.18 4194
1081.19 4090
1081.21 4144
1081.22 4329
1081.23 4360
1081.24 4531
1081.25 4563
1081.26 4573
1081.27 4484
1081.29 4399
1081.30 4505
1081.31 4312
1081.32 4095
1081.33 4112
1081.34 4257
1081.35 4510
1081.37 4453
1081.38 4329
1081.39 4329
1081.40 4572
1081.41 4722
1081.42 4619
1081.43 4513
1081.45 4536
1081.46 4735
1081.47 4607
1081.48 4495
1081.49 4575
1081.50 4767
1081.51 4604
1081.53 4378
1081.54 4293
1081.55 4373
1081.56 4479
1081.57 4577
1081.58 4602
1081.59 4701
1081.61 4794
1081.62 4699
1081.63 4601
1081.64 4835
1081.65 5104
1081.66 5251
1081.67 5306
1081.69 5112
1081.70 5303
1081.71 5236
1081.72 5199
1081.73 4799
1081.74 4717
1081.75 4606
1081.77 4312
1081.78 4386
1081.79 4602
1081.80 4729
1081.81 4780
1081.82 4689
1081.84 4730
1081.85 4731
1081.86 4680
1081.87 4518
1081.88 4439
1081.89 4515
1081.90 4647
1081.92 4392
1081.93 4123
1081.94 4137
1081.95 4256
1081.96 4320
1081.97 4332
1081.98 4318
1082.00 4436
1082.01 4600
1082.02 4355
1082.03 4156
1082.04 4206
1082.05 3996
1082.06 3926
1082.08 3959
1082.09 3986
1082.10 4274
1082.11 4321
1082.12 4233
1082.13 4187
1082.14 4212
1082.16 4120
1082.17 4196
1082.18 4126
1082.19 4087
1082.20 4223
1082.21 4129
1082.22 3942
1082.24 4007
1082.25 4111
1082.26 4202
1082.27 4380
1082.28 4573
1082.29 4695
1082.31 4764
1082.32 4719
1082.33 4603
1082.34 4867
1082.35 4888
1082.36 4602
1082.37 4348
1082.39 4512
1082.40 4525
1082.41 4350
1082.42 4336
1082.43 4506
1082.44 4531
1082.45 4642
1082.47 4898
1082.48 5059
1082.49 4907
1082.50 4865
1082.51 5040
1082.52 5343
1082.53 5413
1082.55 5044
1082.56 5071
1082.57 5279
1082.58 5116
1082.59 4918
1082.60 5202
1082.61 5395
1082.63 5249
1082.64 4981
1082.65 4837
1082.66 4877
1082.67 4975
1082.68 4972
1082.69 4826
1082.71 4841
1082.72 4823
1082.73 4978
1082.74 4840
1082.75 4675
1082.76 4649
1082.77 4617
1082.79 4750
1082.80 4705
1082.81 4598
1082.82 4649
1082.83 4434
1082.84 4301
1082.86 4424
1082.87 4402
1082.88 4416
1082.89 4261
1082.90 4168
1082.91 4350
1082.92 4518
1082.94 4579
1082.95 4512
1082.96 4287
1082.97 4246
1082.98 4219
1082.99 4289
1083.00 4154
1083.02 3909
1083.03 3922
1083.04 4225
1083.05 4402
1083.06 4717
1083.07 4783
1083.08 4612
1083.10 4361
1083.11 4299
1083.12 4526
1083.13 4896
1083.14 4945
1083.15 4819
1083.16 4554
1083.18 4232
1083.19 4317
1083.20 4559
1083.21 4507
1083.22 4449
1083.23 4569
1083.25 4343
1083.26 4493
1083.27 4640
1083.28 4500
1083.29 4318
1083.30 4314
1083.31 4341
1083.33 4286
1083.34 4070
1083.35 4093
1083.36 4119
1083.37 4151
1083.38 4068
1083.39 4275
1083.41 4260
1083.42 4227
1083.43 4278
1083.44 4460
1083.45 4547
1083.46 4610
1083.47 4664
1083.49 4710
1083.50 4871
1083.51 5294
1083.52 5159
1083.53 4919
1083.54 4892
1083.55 4590
1083.57 4478
1083.58 4510
1083.59 4226
1083.60 4306
1083.61 4481
1083.62 4263
1083.63 4130
1083.65 4318
1083.66 4559
1083.67 4728
1083.68 4622
1083.69 4405
1083.70 4467
1083.72 4774
1083.73 4852
1083.74 4698
1083.75 4668
1083.76 4568
1083.77 4546
1083.78 4627
1083.80 4592
1083.81 4598
1083.82 4392
1083.83 4307
1083.84 4241
1083.85 4209
1083.86 4343
1083.88 4553
1083.89 4424
1083.90 4372
1083.91 4374
1083.92 4217
1083.93 3978
1083.94 3967
1083.96 4242
1083.97 4290
1083.98 4547
1083.99 4460
1084.00 4316
1084.01 4457
1084.02 4563
1084.04 4636
1084.05 4390
1084.06 4337
1084.07 4207
1084.08 4015
1084.09 3830
1084.11 3874
1084.12 4078
1084.13 4046
1084.14 4027
1084.15 4208
1084.16 4394
1084.17 4468
1084.19 4521
1084.20 4678
1084.21 4670
1084.22 4770
1084.23 4695
1084.24 4616
1084.25 4501
1084.27 4367
1084.28 4510
1084.29 4498
1084.30 4268
1084.31 4554
1084.32 5034
1084.33 4856
1084.35 4588
1084.36 4457
1084.37 4403
1084.38 4320
1084.39 4396
1084.40 4620
1084.41 4649
1084.43 4396
1084.44 4308
1084.45 4415
1084.46 4508
1084.47 4489
1084.48 4477
1084.50 4318
1084.51 4419
1084.52 4800
1084.53 5119
1084.54 5074
1084.55 4758
1084.56 4825
1084.58 4914
1084.59 4986
1084.60 5055
1084.61 4910
1084.62 4527
1084.63 4369
1084.64 4380
1084.66 4676
1084.67 4879
1084.68 4961
1084.69 4914
1084.70 4835
1084.71 4748
1084.72 4668
1084.74 4824
1084.75 4925
1084.76 4744
1084.77 4455
1084.78 4280
1084.79 4225
1084.80 4168
1084.82 4385
1084.83 4469
1084.84 4366
1084.85 4214
1084.86 4166
1084.87 4238
1084.89 4294
1084.90 4290
1084.91 4465
1084.92 4636
1084.93 4785
1084.94 4830
1084.95 4771
1084.97 4488
1084.98 4400
1084.99 4668
1085.00 4548
1085.01 4327
1085.02 4176
1085.03 3892
1085.05 3760
1085.06 3965
1085.07 4077
1085.08 4086
1085.09 4017
1085.10 3865
1085.11 3899
1085.13 4148
1085.14 4072
1085.15 4088
1085.16 4239
1085.17 4473
1085.18 4437
1085.20 4443
1085.21 4523
1085.22 4497
1085.23 4342
1085.24 4219
1085.25 4013
1085.26 3819
1085.28 4060
1085.29 4412
1085.30 4354
1085.31 4137
1085.32 4064
1085.33 4279
1085.34 4516
1085.36 4754
1085.37 4793
1085.38 4752
1085.39 4763
1085.40 4798
1085.41 4532
1085.42 4493
1085.44 4609
1085.45 4697
1085.46 4742
1085.47 4707
1085.48 4742
1085.49 4791
1085.51 4959
1085.52 5075
1085.53 5000
1085.54 4956
1085.55 5139
1085.56 5254
1085.57 5273
1085.59 5103
1085.60 5068
1085.61 5056
1085.62 5046
1085.63 4796
1085.64 4818
1085.65 4760
1085.67 4593
1085.68 4476
1085.69 4505
1085.70 4456
1085.71 4542
1085.72 4572
1085.73 4654
1085.75 4551
1085.76 4335
1085.77 4197
1085.78 4098
1085.79 4165
1085.80 4223
1085.81 4482
1085.83 4517
1085.84 4395
1085.85 4509
1085.86 4670
1085.87 4858
1085.88 4887
1085.90 4944
1085.91 4908
1085.92 4728
1085.93 4727
1085.94 4752
1085.95 4612
1085.96 4390
1085.98 4501
1085.99 4542
1086.00 4468
1086.01 4385
1086.02 4235
1086.03 4347
1086.04 4141
1086.06 3906
1086.07 4041
1086.08 4236
1086.09 4140
1086.10 4207
1086.11 4424
1086.12 4604
1086.14 4539
1086.15 4451
1086.16 4376
1086.17 4269
1086.18 4160
1086.19 4157
1086.21 4112
1086.22 4331
1086.23 4671
1086.24 5097
1086.25 5279
1086.26 5205
1086.27 5000
1086.29 4652
1086.30 4422
1086.31 4614
1086.32 4544
1086.33 4168
1086.34 4140
1086.35 4440
1086.37 4562
1086.38 4776
1086.39 4803
1086.40 4685
1086.41 4595
1086.42 4656
1086.43 4603
1086.45 4629
1086.46 4651
1086.47 4803
1086.48 4929
1086.49 4957
1086.50 4812
1086.52 4633
1086.53 4561
1086.54 4797
1086.55 4897
1086.56 4723
1086.57 4576
1086.58 4491
1086.60 4314
1086.61 4479
1086.62 4638
1086.63 4593
1086.64 4786
1086.65 4946
1086.66 4639
1086.68 4542
1086.69 4646
1086.70 4796
1086.71 4664
1086.72 4502
1086.73 4559
1086.75 4799
1086.76 4770
1086.77 4642
1086.78 4364
1086.79 4522
1086.80 4760
1086.81 4862
1086.83 4675
1086.84 4404
1086.85 4212
1086.86 4397
1086.87 4419
1086.88 4571
1086.89 4448
1086.91 4420
1086.92 4457
1086.93 4611
1086.94 4704
1086.95 4745
1086.96 4729
1086.97 4439
1086.99 4138
1087.00 4105
1087.01 4444
1087.02 4499
1087.03 4213
1087.04 4075
1087.06 4057
1087.07 3922
1087.08 3930
1087.09 4057
1087.10 4138
1087.11 4305
1087.12 4192
1087.14 4279
1087.15 4197
1087.16 4091
1087.17 4095
1087.18 4460
1087.19 4605
1087.20 4713
1087.22 4465
1087.23 4284
1087.24 4170
1087.25 4277
1087.26 4230
1087.27 4036
1087.28 3913
1087.30 3941
1087.31 3976
1087.32 4054
1087.33 4136
1087.34 4407
1087.35 4504
1087.37 4667
1087.38 4508
1087.39 4301
1087.40 4350
1087.41 4377
1087.42 4349
1087.43 4496
1087.45 4725
1087.46 4754
1087.47 4752
1087.48 5089
1087.49 5078
1087.50 4752
1087.51 4513
1087.53 4475
1087.54 4672
1087.55 4796
1087.56 4773
1087.57 4844
1087.58 4832
1087.60 4889
1087.61 4809
1087.62 4795
1087.63 4709
1087.64 4786
1087.65 4674
1087.66 4617
1087.68 4717
1087.69 4762
1087.70 4621
1087.71 4618
1087.72 4515
1087.73 4416
1087.74 4640
1087.76 4821
1087.77 4946
1087.78 4881
1087.79 4874
1087.80 4858
1087.81 4799
1087.82 4474
1087.84 4337
1087.85 4476
1087.86 4366
1087.87 4218
1087.88 4081
1087.89 4175
1087.91 4201
1087.92 4259
1087.93 4213
1087.94 4087
1087.95 4137
1087.96 4319
1087.97 4329
1087.99 4341
1088.00 4313
1088.01 4238
1088.02 4128
1088.03 4194
1088.04 4163
1088.05 4072
1088.07 3930
1088.08 3993
1088.09 4004
1088.10 4003
1088.11 4028
1088.12 4223
1088.14 4584
1088.15 4512
1088.16 4446
1088.17 4339
1088.18 4363
1088.19 4310
1088.20 4139
1088.22 4310
1088.23 4367
1088.24 4653
1088.25 4561
1088.26 4451
1088.27 4478
1088.28 4547
1088.30 4632
1088.31 4879
1088.32 4920
1088.33 4908
1088.34 4656
1088.35 4717
1088.36 4841
1088.38 4654
1088.39 4654
1088.40 4648
1088.41 4581
1088.42 4471
1088.43 4493
1088.45 4482
1088.46 4339
1088.47 4454
1088.48 4859
1088.49 5151
1088.50 5131
1088.51 5170
1088.53 5144
1088.54 4953
1088.55 4899
1088.56 4908
1088.57 4934
1088.58 4845
1088.59 4716
1088.61 4683
1088.62 4495
1088.63 4657
1088.64 4557
1088.65 4531
1088.66 4294
1088.68 4347
1088.69 4246
1088.70 4191
1088.71 4275
1088.72 4247
1088.73 4162
1088.74 4281
1088.76 4502
1088.77 4483
1088.78 4404
1088.79 4430
1088.80 4300
1088.81 4174
1088.82 4174
1088.84 4023
1088.85 4071
1088.86 4194
1088.87 4136
1088.88 4092
1088.89 4233
1088.91 4329
1088.92 4178
1088.93 4167
1088.94 4388
1088.95 4489
1088.96 4549
1088.97 4530
1088.99 4476
1089.00 4520
1089.01 4612
1089.02 4536
1089.03 4458
1089.04 4402
1089.05 4464
1089.07 4369
1089.08 4195
1089.09 4210
1089.10 4414
1089.11 4503
1089.12 4772
1089.14 4861
1089.15 4875
1089.16 4818
1089.17 4792
1089.18 4629
1089.19 4343
1089.20 4530
1089.22 4804
1089.23 4925
1089.24 4848
1089.25 4691
1089.26 4478
1089.27 4514
1089.28 4831
1089.30 4906
1089.31 4785
1089.32 4821
1089.33 4770
1089.34 4741
1089.35 4571
1089.37 4391
1089.38 4586
1089.39 4643
1089.40 4455
1089.41 4424
1089.42 4544
1089.43 4590
1089.45 4864
1089.46 4882
1089.47 4723
1089.48 4625
1089.49 4841
1089.50 5201
1089.51 5351
1089.53 5300
1089.54 4989
1089.55 4874
1089.56 4884
1089.57 4780
1089.58 4766
1089.60 4809
1089.61 4966
1089.62 5046
1089.63 4820
1089.64 4477
1089.65 4413
1089.66 4416
1089.68 4494
1089.69 4421
1089.70 4378
1089.71 4427
1089.72 4308
1089.73 4416
1089.74 4719
1089.76 5030
1089.77 4893
1089.78 4964
1089.79 5086
1089.80 4795
1089.81 4292
1089.83 4179
1089.84 4265
1089.85 4190
1089.86 4259
1089.87 4152
1089.88 4157
1089.89 4092
1089.91 4170
1089.92 4375
1089.93 4477
1089.94 4369
1089.95 4211
1089.96 4150
1089.97 4014
1089.99 4114
1090.00 4274
1090.01 4419
1090.02 4338
1090.03 4206
1090.04 4226
1090.06 4269
1090.07 4084
1090.08 4108
1090.09 4274
1090.10 4548
1090.11 4464
1090.12 4625
1090.14 4657
1090.15 4631
1090.16 4669
1090.17 4747
1090.18 4765
1090.19 4766
1090.20 4614
1090.22 4559
1090.23 4393
1090.24 4480
1090.25 4438
1090.26 4287
1090.27 4225
1090.29 4235
1090.30 4115
1090.31 4186
1090.32 4409
1090.33 4567
1090.34 4592
1090.35 4633
1090.37 4821
1090.38 5009
1090.39 4944
1090.40 4685
1090.41 4416
1090.42 4366
1090.43 4302
1090.45 4402
1090.46 4498
1090.47 4628
1090.48 4722
1090.49 5080
1090.50 5262
1090.52 5271
1090.53 5034
1090.54 4738
1090.55 4695
1090.56 4838
1090.57 4928
1090.58 5084
1090.60 4929
1090.61 4860
1090.62 4760
1090.63 4741
1090.64 4720
1090.65 4816
1090.66 4744
1090.68 4743
1090.69 4553
1090.70 4415
1090.71 4636
1090.72 4573
1090.73 4431
1090.75 4475
1090.76 4676
1090.77 4835
1090.78 4655
1090.79 4542
1090.80 4447
1090.81 4516
1090.83 4525
1090.84 4431
1090.85 4203
1090.86 4423
1090.87 4582
1090.88 4429
1090.89 4306
1090.91 4309
1090.92 4209
1090.93 4094
1090.94 3788
1090.95 3607
1090.96 3836
1090.98 3835
1090.99 3813
1091.00 3854
1091.01 4140
1091.02 4175
1091.03 4191
1091.04 4223
1091.06 4157
1091.07 4329
1091.08 4235
1091.09 4057
1091.10 4078
1091.11 4311
1091.13 4500
1091.14 4339
1091.15 4084
1091.16 4210
1091.17 4456
1091.18 4624
1091.19 4736
1091.21 4951
1091.22 4741
1091.23 4396
1091.24 4407
1091.25 4504
1091.26 4631
1091.27 4742
1091.29 4744
1091.30 4657
1091.31 4685
1091.32 4451
1091.33 4504
1091.34 4473
1091.36 4294
1091.37 4527
1091.38 4732
1091.39 4678
1091.40 4363
1091.41 4096
1091.42 4120
1091.44 4256
1091.45 4347
1091.46 4563
1091.47 4549
1091.48 4725
1091.49 4870
1091.50 4850
1091.52 4972
1091.53 5203
1091.54 5287
1091.55 5064
1091.56 4971
1091.57 4916
1091.59 4855
1091.60 4981
1091.61 4816
1091.62 4809
1091.63 4951
1091.64 5005
1091.65 4751
1091.67 4607
1091.68 4473
1091.69 4294
1091.70 4264
1091.71 4445
1091.72 4656
1091.74 4534
1091.75 4197
1091.76 3962
1091.77 4259
1091.78 4488
1091.79 4434
1091.80 4398
1091.82 4631
1091.83 4529
1091.84 4485
1091.85 4429
1091.86 4407
1091.87 4307
1091.88 4380
1091.90 4396
1091.91 4466
1091.92 4350
1091.93 4155
1091.94 4068
1091.95 4166
1091.97 4248
1091.98 4228
1091.99 4213
1092.00 4077
1092.01 3947
1092.02 3945
1092.03 4053
1092.05 4102
1092.06 3980
1092.07 3900
1092.08 3947
1092.09 4181
1092.10 4220
1092.11 4000
1092.13 4036
1092.14 4040
1092.15 4127
1092.16 4204
1092.17 4326
1092.18 4566
1092.20 4745
1092.21 4800
1092.22 4864
1092.23 4765
1092.24 4508
1092.25 4454
1092.26 4627
1092.28 4639
1092.29 4495
1092.30 4427
1092.31 4488
1092.32 4682
1092.33 4659
1092.35 4439
1092.36 4425
1092.37 4510
1092.38 4560
1092.39 4352
1092.40 4170
1092.41 4223
1092.43 4466
1092.44 4662
1092.45 4628
1092.46 4863
1092.47 5001
1092.48 4857
1092.49 4883
1092.51 5265
1092.52 5302
1092.53 5008
1092.54 4842
1092.55 4740
1092.56 4783
1092.58 4734
1092.59 4844
1092.60 4945
1092.61 4890
1092.62 4697
1092.63 4356
1092.64 4222
1092.66 4214
1092.67 4586
1092.68 4836
1092.69 4810
1092.70 4728
1092.71 4665
1092.73 4790
1092.74 4878
1092.75 4741
1092.76 4680
1092.77 4592
1092.78 4404
1092.79 4070
1092.81 4069
1092.82 4238
1092.83 4210
1092.84 4335
1092.85 4313
1092.86 4326
1092.87 4370
1092.89 4442
1092.90 4295
1092.91 4214
1092.92 4343
1092.93 4405
1092.94 4267
1092.96 4131
1092.97 4246
1092.98 4391
1092.99 4388
1093.00 4402
1093.01 4174
1093.02 4141
1093.04 3928
1093.05 3809
1093.06 3905
1093.07 3810
1093.08 4066
1093.09 4337
1093.11 4530
1093.12 4719
1093.13 4857
1093.14 4648
1093.15 4328
1093.16 4272
1093.17 4453
1093.19 4761
1093.20 4923
1093.21 4883
1093.22 4612
1093.23 4439
1093.24 4374
1093.26 4658
1093.27 4835
1093.28 4690
1093.29 4601
1093.30 4602
1093.31 4699
1093.32 4562
1093.34 4481
1093.35 4598
1093.36 4816
1093.37 4812
1093.38 4723
1093.39 4754
1093.40 4673
1093.42 4722
1093.43 4643
1093.44 4583
1093.45 4601
1093.46 4582
1093.47 4802
1093.49 4785
1093.50 4642
1093.51 4756
1093.52 4842
1093.53 4711
1093.54 4732
1093.55 4699
1093.57 4867
1093.58 4876
1093.59 4874
1093.60 5122
1093.61 5249
1093.62 5271
1093.64 5236
1093.65 5031
1093.66 4851
1093.67 4762
1093.68 4599
1093.69 4476
1093.70 4387
1093.72 4327
1093.73 4304
1093.74 4520
1093.75 4609
1093.76 4747
1093.77 4721
1093.79 4783
1093.80 4842
1093.81 4789
1093.82 4609
1093.83 4568
1093.84 4537
1093.85 4701
1093.87 4695
1093.88 4503
1093.89 4372
1093.90 4378
1093.91 4372
1093.92 4290
1093.93 4203
1093.95 4352
1093.96 4605
1093.97 4246
1093.98 4012
1093.99 4048
1094.00 3895
1094.02 4030
1094.03 4219
1094.04 4157
1094.05 4016
1094.06 4344
1094.07 4532
1094.08 4694
1094.10 4604
1094.11 4487
1094.12 4409
1094.13 4414
1094.14 4333
1094.15 4239
1094.17 4581
1094.18 4947
1094.19 5101
1094.20 5003
1094.21 4701
1094.22 4541
1094.23 4459
1094.25 4407
1094.26 4469
1094.27 4538
1094.28 4438
1094.29 4682
1094.30 4522
1094.32 4218
1094.33 3925
1094.34 3824
1094.35 3828
1094.36 4027
1094.37 4374
1094.38 4743
1094.40 4689
1094.41 4509
1094.42 4560
1094.43 4921
1094.44 4692
1094.45 4430
1094.46 4395
1094.48 4575
1094.49 4685
1094.50 4633
1094.51 4551
1094.52 4832
1094.53 5124
1094.55 5322
1094.56 5345
1094.57 5284
1094.58 5201
1094.59 4928
1094.60 4820
1094.61 4914
1094.63 4803
1094.64 4815
1094.65 4811
1094.66 4712
1094.67 4620
1094.68 4738
1094.70 4868
1094.71 4756
1094.72 4569
1094.73 4543
1094.74 4354
1094.75 4382
1094.76 4482
1094.78 4505
1094.79 4472
1094.80 4505
1094.81 4654
1094.82 4461
1094.83 4473
1094.85 4285
1094.86 4230
1094.87 4215
1094.88 4184
1094.89 4384
1094.90 4322
1094.91 4228
1094.93 4321
1094.94 4281
1094.95 3942
1094.96 3898
1094.97 3943
1094.98 4045
1095.00 3967
1095.01 3850
1095.02 3917
1095.03 3948
1095.04 3865
1095.05 3982
1095.06 4125
1095.08 4376
1095.09 4645
1095.10 4917
1095.11 4841
1095.12 4865
1095.13 4934
1095.15 4960
1095.16 4884
1095.17 4928
1095.18 4815
1095.19 4291
1095.20 3951
1095.21 4073
1095.23 4138
1095.24 3955
1095.25 3947
1095.26 4249
1095.27 4546
1095.28 4517
1095.29 4418
1095.31 4379
1095.32 4351
1095.33 4248
1095.34 4154
1095.35 4340
1095.36 4514
1095.38 4606
1095.39 4667
1095.40 4621
1095.41 4455
1095.42 4350
1095.43 4387
1095.44 4755
1095.46 5060
1095.47 4963
1095.48 4699
1095.49 4606
1095.50 4823
1095.51 4783
1095.53 4660
1095.54 4735
1095.55 4821
1095.56 4877
1095.57 4796
1095.58 4766
1095.59 4728
1095.61 4462
1095.62 4120
1095.63 3934
1095.64 3878
1095.65 4144
1095.66 4197
1095.68 4122
1095.69 4199
1095.70 4437
1095.71 4558
1095.72 4735
1095.73 4767
1095.74 4752
1095.76 4557
1095.77 4579
1095.78 4600
1095.79 4599
1095.80 4388
1095.81 4206
1095.83 4465
1095.84 4513
1095.85 4310
1095.86 4014
1095.87 3852
1095.88 3856
1095.89 3939
1095.91 4140
1095.92 4282
1095.93 4400
1095.94 4584
1095.95 4722
1095.96 4566
1095.98 4409
1095.99 4383
1096.00 4426
1096.01 4361
1096.02 4274
1096.03 4462
1096.04 4530
1096.06 4299
1096.07 4209
1096.08 4069
1096.09 4327
1096.10 4250
1096.11 4175
1096.13 4255
1096.14 4047
1096.15 3881
1096.16 4093
1096.17 4227
1096.18 4391
1096.19 4165
1096.21 4124
1096.22 3950
1096.23 3930
1096.24 3974
1096.25 4179
1096.26 4691
1096.28 4881
1096.29 4957
1096.30 4966
1096.31 5001
1096.32 4941
1096.33 4718
1096.34 4641
1096.36 4531
1096.37 4587
1096.38 4624
1096.39 4831
1096.40 5024
1096.41 5010
1096.43 4998
1096.44 4935
1096.45 4814
1096.46 4746
1096.47 4853
1096.48 4805
1096.49 4647
1096.51 4302
1096.52 4313
1096.53 4425
1096.54 4413
1096.55 4339
1096.56 4394
1096.58 4306
1096.59 4277
1096.60 4427
1096.61 4574
1096.62 4763
1096.63 4791
1096.64 4844
1096.66 4865
1096.67 4770
1096.68 4640
1096.69 4726
1096.70 4616
1096.71 4503
1096.73 4146
1096.74 3854
1096.75 3855
1096.76 4035
1096.77 4163
1096.78 4306
1096.79 4343
1096.81 4423
1096.82 4422
1096.83 4524
1096.84 4455
1096.85 4255
1096.86 4060
1096.88 4059
1096.89 3977
1096.90 3909
1096.91 3885
1096.92 4121
1096.93 4193
1096.94 4179
1096.96 4319
1096.97 4281
1096.98 4260
1096.99 4397
1097.00 4403
1097.01 4435
1097.03 4353
1097.04 4302
1097.05 4334
1097.06 4312
1097.07 4218
1097.08 4252
1097.09 4337
1097.11 4334
1097.12 4140
1097.13 3873
1097.14 3815
1097.15 3975
1097.16 4105
1097.18 4035
1097.19 4092
1097.20 4387
1097.21 4395
1097.22 4037
1097.23 3900
1097.24 3953
1097.26 3835
1097.27 3920
1097.28 3990
1097.29 4188
1097.30 4358
1097.31 4434
1097.33 4509
1097.34 4587
1097.35 4715
1097.36 4626
1097.37 4613
1097.38 4507
1097.39 4420
1097.41 4508
1097.42 4575
1097.43 4768
1097.44 4687
1097.45 4601
1097.46 4274
1097.48 4315
1097.49 4194
1097.50 4047
1097.51 4134
1097.52 4323
1097.53 4397
1097.54 4770
1097.56 5029
1097.57 5288
1097.58 5738
1097.59 5813
1097.60 5482
1097.61 5295
1097.63 5059
1097.64 5101
1097.65 5261
1097.66 5320
1097.67 4971
1097.68 4653
1097.69 4371
1097.71 4092
1097.72 4062
1097.73 4043
1097.74 3951
1097.75 3839
1097.76 3902
1097.78 4023
1097.79 4066
1097.80 4133
1097.81 4218
1097.82 4319
1097.83 4455
1097.84 4562
1097.86 4368
1097.87 4133
1097.88 4166
1097.89 4293
1097.90 4400
1097.91 4258
1097.93 4249
1097.94 4483
1097.95 4565
1097.96 4449
1097.97 4398
1097.98 4333
1097.99 4445
1098.01 4527
1098.02 4634
1098.03 4741
1098.04 4444
1098.05 4321
1098.06 4295
1098.08 4439
1098.09 4291
1098.10 4229
1098.11 4186
1098.12 4098
1098.13 3969
1098.14 3969
1098.16 4174
1098.17 4432
1098.18 4467
1098.19 4384
1098.20 4376
1098.21 4351
1098.23 4434
1098.24 4375
1098.25 4390
1098.26 4546
1098.27 4453
1098.28 4479
1098.29 4341
1098.31 4348
1098.32 4452
1098.33 4423
1098.34 4300
1098.35 4261
1098.36 4195
1098.38 4250
1098.39 4381
1098.40 4686
1098.41 4744
1098.42 4729
1098.43 4785
1098.44 5090
1098.46 5013
1098.47 4859
1098.48 4681
1098.49 4500
1098.50 4256
1098.51 4419
1098.53 4462
1098.54 4688
1098.55 4704
1098.56 4902
1098.57 4705
1098.58 4393
1098.59 4371
1098.61 4416
1098.62 4241
1098.63 4491
1098.64 4649
1098.65 4786
1098.66 4633
1098.68 4494
1098.69 4569
1098.70 4697
1098.71 4675
1098.72 4693
1098.73 4686
1098.75 4761
1098.76 4622
1098.77 4688
1098.78 4546
1098.79 4318
1098.80 4202
1098.81 4286
1098.83 4092
1098.84 3884
1098.85 3895
1098.86 3895
1098.87 3928
1098.88 3819
1098.90 3428
1098.91 3518
1098.92 3800
1098.93 3988
1098.94 4062
1098.95 4354
1098.96 4404
1098.98 4258
1098.99 4266
1099.00 4342
1099.01 4288
1099.02 4207
1099.03 4175
1099.05 4350
1099.06 4397
1099.07 4403
1099.08 4273
1099.09 4532
1099.10 4785
1099.11 4728
1099.13 4593
1099.14 4443
1099.15 4446
1099.16 4582
1099.17 4647
1099.18 4429
1099.20 4240
1099.21 4196
1099.22 4212
1099.23 4276
1099.24 4320
1099.25 4311
1099.26 4379
1099.28 4347
1099.29 4516
1099.30 4695
1099.31 4668
1099.32 4747
1099.33 4836
1099.35 4801
1099.36 4777
1099.37 4776
1099.38 4761
1099.39 4909
1099.40 4968
1099.42 4977
1099.43 4921
1099.44 4824
1099.45 4719
1099.46 4923
1099.47 4955
1099.48 4775
1099.50 4771
1099.51 5006
1099.52 4951
1099.53 5166
1099.54 5084
1099.55 4957
1099.57 4979
1099.58 5158
1099.59 5420
1099.60 5473
1099.61 5011
1099.62 4725
1099.63 4783
1099.65 4828
1099.66 4761
1099.67 4373
1099.68 4116
1099.69 4288
1099.70 4304
1099.72 4137
1099.73 4081
1099.74 4019
1099.75 3980
1099.76 4004
1099.77 4028
1099.78 4130
1099.80 4445
1099.81 4611
1099.82 4488
1099.83 4627
1099.84 4708
1099.85 4499
1099.87 4149
1099.88 4123
1099.89 4233
1099.90 4503
1099.91 4696
1099.92 4810
1099.93 4660
1099.95 4575
1099.96 4421
1099.97 4412
1099.98 4566
1099.99 4657
1100.00 4696
1100.02 4737
1100.03 4496
1100.04 4369
1100.05 4229
1100.06 4205
1100.07 4259
1100.09 4494
1100.10 4534
1100.11 4458
1100.12 4212
1100.13 4032
1100.14 3853
1100.15 3643
1100.17 3783
1100.18 4035
1100.19 4116
1100.20 4094
1100.21 4109
1100.22 3999
1100.24 4097
1100.25 4421
1100.26 4463
1100.27 4287
1100.28 4102
1100.29 4131
1100.30 4084
1100.32 4076
1100.33 4072
1100.34 4051
1100.35 4133
1100.36 4346
1100.37 4342
1100.39 4509
1100.40 4305
1100.41 4179
1100.42 4212
1100.43 4250
1100.44 4278
1100.45 4625
1100.47 4911
1100.48 4894
1100.49 4860
1100.50 4906
1100.51 4796
1100.52 4788
1100.54 4726
1100.55 4863
1100.56 4830
1100.57 4889
1100.58 4736
1100.59 4825
1100.61 4951
1100.62 4743
1100.63 4565
1100.64 4609
1100.65 4543
1100.66 4697
1100.67 4669
1100.69 4755
1100.70 4691
1100.71 4599
1100.72 4451
1100.73 4459
1100.74 4495
1100.76 4413
1100.77 4407
1100.78 4674
1100.79 4861
1100.80 4983
1100.81 4797
1100.82 4646
1100.84 4597
1100.85 4545
1100.86 4337
1100.87 4297
1100.88 4252
1100.89 4271
1100.91 4243
1100.92 4253
1100.93 4404
1100.94 4653
1100.95 4578
1100.96 4546
1100.98 4552
1100.99 4459
1101.00 4426
1101.01 4195
1101.02 4242
1101.03 4315
1101.04 4229
1101.06 4341
1101.07 4507
1101.08 4420
1101.09 4196
1101.10 3921
1101.11 4002
1101.13 4088
1101.14 4243
1101.15 4475
1101.16 4560
1101.17 4912
1101.18 4823
1101.19 4748
1101.21 4547
1101.22 4519
1101.23 4585
1101.24 4472
1101.25 4329
1101.26 4485
1101.28 4649
1101.29 4700
1101.30 4550
1101.31 4600
1101.32 4606
1101.33 4639
1101.34 4653
1101.36 4695
1101.37 4717
1101.38 4649
1101.39 4501
1101.40 4572
1101.41 4813
1101.43 4975
1101.44 4794
1101.45 4782
1101.46 4808
1101.47 4919
1101.48 4761
1101.50 4978
1101.51 4931
1101.52 4710
1101.53 4514
1101.54 4345
1101.55 4251
1101.56 4332
1101.58 4472
1101.59 4389
1101.60 4245
1101.61 4058
1101.62 4232
1101.63 4182
1101.65 4031
1101.66 4110
1101.67 4236
1101.68 4328
1101.69 4404
1101.70 4423
1101.71 4305
1101.73 4235
1101.74 4118
1101.75 4045
1101.76 4277
1101.77 4376
1101.78 4203
1101.80 4162
1101.81 4440
1101.82 4593
1101.83 4398
1101.84 4227
1101.85 4242
1101.87 4333
1101.88 4321
1101.89 4562
1101.90 4252
1101.91 4151
1101.92 4394
1101.93 4396
1101.95 4222
1101.96 4299
1101.97 4519
1101.98 4681
1101.99 4586
1102.00 4884
1102.02 4776
1102.03 4662
1102.04 4634
1102.05 4558
1102.06 4481
1102.07 4401
1102.09 4342
1102.10 4375
1102.11 4279
1102.12 4167
1102.13 4015
1102.14 4119
1102.15 4129
1102.17 4427
1102.18 4252
1102.19 4178
1102.20 4249
1102.21 4333
1102.22 4302
1102.24 4273
1102.25 3830
1102.26 3931
1102.27 4008
1102.28 4192
1102.29 4148
1102.30 4277
1102.32 4452
1102.33 4306
1102.34 4351
1102.35 4481
1102.36 4455
1102.37 4567
1102.39 4259
1102.40 4176
1102.41 4186
1102.42 4138
1102.43 4045
1102.44 4232
1102.46 4467
1102.47 4723
1102.48 4862
1102.49 4908
1102.50 4834
1102.51 4676
1102.52 4487
1102.54 4509
1102.55 4502
1102.56 4505
1102.57 4544
1102.58 4617
1102.59 4485
1102.61 4650
1102.62 4755
1102.63 4578
1102.64 4677
1102.65 4732
1102.66 4568
1102.68 4582
1102.69 4718
1102.70 4729
1102.71 4632
1102.72 4549
1102.73 4430
1102.74 4343
1102.76 4322
1102.77 4439
1102.78 4421
1102.79 4483
1102.80 4560
1102.81 4543
1102.83 4725
1102.84 4927
1102.85 4453
1102.86 4125
1102.87 3943
1102.88 4062
1102.89 4150
1102.91 4166
1102.92 4527
1102.93 4647
1102.94 4445
1102.95 4195
1102.96 4156
1102.98 4154
1102.99 4052
1103.00 4201
1103.01 4360
1103.02 4519
1103.03 4410
1103.05 4404
1103.06 4579
1103.07 4596
1103.08 4443
1103.09 4497
1103.10 4401
1103.11 4287
1103.13 4033
1103.14 3963
1103.15 3823
1103.16 3869
1103.17 4050
1103.18 4067
1103.20 3986
1103.21 4132
1103.22 4235
1103.23 4271
1103.24 4175
1103.25 4179
1103.27 4148
1103.28 4227
1103.29 4339
1103.30 4352
1103.31 4374
1103.32 4468
1103.33 4180
1103.35 4204
1103.36 4318
1103.37 4193
1103.38 4226
1103.39 4298
1103.40 4188
1103.42 4157
1103.43 4410
1103.44 4789
1103.45 5000
1103.46 4916
1103.47 4812
1103.48 4768
1103.50 4659
1103.51 4649
1103.52 4657
1103.53 4661
1103.54 4527
1103.55 4377
1103.57 4353
1103.58 4531
1103.59 4745
1103.60 4762
1103.61 4611
1103.62 4646
1103.64 4617
1103.65 4491
1103.66 4464
1103.67 4580
1103.68 4549
1103.69 4605
1103.70 4551
1103.72 4505
1103.73 4463
1103.74 4416
1103.75 4323
1103.76 4335
1103.77 4410
1103.79 4487
1103.80 4353
1103.81 4100
1103.82 4026
1103.83 4018
1103.84 4099
1103.86 4252
1103.87 4160
1103.88 4065
1103.89 3932
1103.90 3885
1103.91 3872
1103.92 3907
1103.94 3865
1103.95 3878
1103.96 3891
1103.97 3998
1103.98 3984
1103.99 3947
1104.01 4055
1104.02 4483
1104.03 4587
1104.04 4431
1104.05 4243
1104.06 4217
1104.08 4336
1104.09 4304
1104.10 3925
1104.11 3917
1104.12 3984
1104.13 3816
1104.14 3856
1104.16 3889
1104.17 3911
1104.18 3820
1104.19 3844
1104.20 4025
1104.21 4139
1104.23 4031
1104.24 3882
1104.25 4009
1104.26 4079
1104.27 4253
1104.28 4070
1104.30 3932
1104.31 4140
1104.32 4502
1104.33 4475
1104.34 4405
1104.35 4338
1104.36 4158
1104.38 3999
1104.39 4192
1104.40 4347
1104.41 4498
1104.42 4391
1104.43 4330
1104.45 4226
1104.46 4206
1104.47 4220
1104.48 4341
1104.49 4483
1104.50 4749
1104.52 4734
1104.53 4556
1104.54 4416
1104.55 4435
1104.56 4379
1104.57 4604
1104.58 4883
1104.60 5143
1104.61 4986
1104.62 4716
1104.63 4716
1104.64 4944
1104.65 4970
1104.67 4812
1104.68 4726
1104.69 4760
1104.70 4621
1104.71 4396
1104.72 4351
1104.74 4362
1104.75 4334
1104.76 4219
1104.77 4309
1104.78 4484
1104.79 4461
1104.80 4349
1104.82 4369
1104.83 4396
1104.84 4528
1104.85 4411
1104.86 4634
1104.87 4890
1104.89 4810
1104.90 4660
1104.91 4389
1104.92 4017
1104.93 3996
1104.94 3970
1104.96 3897
1104.97 3917
1104.98 4029
1104.99 4157
1105.00 4100
1105.01 4072
1105.02 4172
1105.04 4305
1105.05 4375
1105.06 4318
1105.07 4164
1105.08 4251
1105.09 4129
1105.11 4098
1105.12 4127
1105.13 4292
1105.14 4478
1105.15 4546
1105.16 4515
1105.18 4522
1105.19 4757
1105.20 4713
1105.21 4500
1105.22 4492
1105.23 4423
1105.24 4448
1105.26 4183
1105.27 4169
1105.28 4384
1105.29 4539
1105.30 4512
1105.31 4279
1105.33 4429
1105.34 4433
1105.35 4461
1105.36 4547
1105.37 4393
1105.38 4420
1105.40 4624
1105.41 4642
1105.42 4701
1105.43 4801
1105.44 4914
1105.45 5064
1105.46 4994
1105.48 4834
1105.49 4439
1105.50 4142
1105.51 4116
1105.52 4261
1105.53 4515
1105.55 4674
1105.56 4523
1105.57 4419
1105.58 4515
1105.59 4701
1105.60 4708
1105.62 4401
1105.63 4403
1105.64 4455
1105.65 4477
1105.66 4421
1105.67 4538
1105.68 4706
1105.70 4708
1105.71 4624
1105.72 4475
1105.73 4589
1105.74 4555
1105.75 4363
1105.77 4039
1105.78 4213
1105.79 4169
1105.80 4111
1105.81 4287
1105.82 4632
1105.84 4672
1105.85 4479
1105.86 4379
1105.87 4213
1105.88 4148
1105.89 4192
1105.91 4107
1105.92 4105
1105.93 4198
1105.94 4395
1105.95 4513
1105.96 4337
1105.97 4394
1105.99 4675
1106.00 4682
1106.01 4559
1106.02 4462
1106.03 4174
1106.04 4097
1106.06 4153
1106.07 4353
1106.08 4500
1106.09 4410
1106.10 4115
1106.11 4183
1106.13 4169
1106.14 4108
1106.15 4177
1106.16 4398
1106.17 4696
1106.18 5023
1106.19 4822
1106.21 4424
1106.22 4182
1106.23 4226
1106.24 4568
1106.25 4550
1106.26 4498
1106.28 4304
1106.29 4142
1106.30 4306
1106.31 4343
1106.32 4393
1106.33 4484
1106.35 4434
1106.36 4520
1106.37 4506
1106.38 4716
1106.39 4913
1106.40 4882
1106.41 4802
1106.43 4732
1106.44 4630
1106.45 4436
1106.46 4448
1106.47 4619
1106.48 4629
1106.50 4587
1106.51 4649
1106.52 4675
1106.53 4800
1106.54 4760
1106.55 4742
1106.57 4772
1106.58 4785
1106.59 4870
1106.60 4781
1106.61 4704
1106.62 4586
1106.64 4406
1106.65 4568
1106.66 4596
1106.67 4670
1106.68 4716
1106.69 4793
1106.70 4763
1106.72 4762
1106.73 4752
1106.74 4775
1106.75 4565
1106.76 4410
1106.77 4249
1106.79 4159
1106.80 4212
1106.81 4278
1106.82 4397
1106.83 4473
1106.84 4707
1106.86 4803
1106.87 4649
1106.88 4551
1106.89 4492
1106.90 4315
1106.91 4229
1106.92 4087
1106.94 4145
1106.95 4033
1106.96 4136
1106.97 4276
1106.98 4478
1106.99 4355
1107.01 4238
1107.02 4398
1107.03 4607
1107.04 4601
1107.05 4440
1107.06 4152
1107.08 4062
1107.09 4101
1107.10 4050
1107.11 3683
1107.12 3836
1107.13 4015
1107.15 4101
1107.16 4083
1107.17 4100
1107.18 4011
1107.19 3985
1107.20 4108
1107.21 4238
1107.23 4200
1107.24 4153
1107.25 4021
1107.26 4010
1107.27 3952
1107.28 4042
1107.30 4182
1107.31 4160
1107.32 4188
1107.33 4187
1107.34 4125
1107.35 4149
1107.37 4354
1107.38 4384
1107.39 4292
1107.40 4119
1107.41 4046
1107.42 4052
1107.43 4175
1107.45 4483
1107.46 4766
1107.47 4939
1107.48 4812
1107.49 4707
1107.50 4832
1107.52 4781
1107.53 4584
1107.54 4486
1107.55 4629
1107.56 4829
1107.57 5193
1107.59 5341
1107.60 5407
1107.61 5508
1107.62 5303
1107.63 4950
1107.64 4913
1107.66 4881
1107.67 4632
1107.68 4300
1107.69 4402
1107.70 4867
1107.71 4816
1107.72 4811
1107.74 4769
1107.75 4713
1107.76 4577
1107.77 4644
1107.78 4617
1107.79 4542
1107.81 4526
1107.82 4358
1107.83 4285
1107.84 4292
1107.85 4222
1107.86 4274
1107.88 4105
1107.89 4007
1107.90 3943
1107.91 4049
1107.92 4200
1107.93 4375
1107.95 4420
1107.96 4411
1107.97 4428
1107.98 4594
1107.99 4647
1108.00 4448
1108.01 4352
1108.03 4576
1108.04 4631
1108.05 4697
1108.06 4555
1108.07 4280
1108.08 4267
1108.10 4527
1108.11 4648
1108.12 4433
1108.13 4275
1108.14 4371
1108.15 4411
1108.17 4517
1108.18 4449
1108.19 4683
1108.20 4907
1108.21 4936
1108.22 4579
1108.24 4427
1108.25 4286
1108.26 4279
1108.27 4402
1108.28 4581
1108.29 4667
1108.30 4578
1108.32 4388
1108.33 4613
1108.34 4699
1108.35 4603
1108.36 4404
1108.37 4386
1108.39 4508
1108.40 4608
1108.41 4658
1108.42 4592
1108.43 4406
1108.44 4302
1108.46 4372
1108.47 4681
1108.48 4855
1108.49 4745
1108.50 4572
1108.51 4571
1108.53 4406
1108.54 4469
1108.55 4633
1108.56 4790
1108.57 4947
1108.58 5107
1108.59 5021
1108.61 4813
1108.62 4551
1108.63 4545
1108.64 4680
1108.65 4868
1108.66 4986
1108.68 5015
1108.69 5091
1108.70 4955
1108.71 4818
1108.72 4690
1108.73 4534
1108.75 4371
1108.76 4202
1108.77 4212
1108.78 4177
1108.79 4278
1108.80 4131
1108.82 4217
1108.83 4262
1108.84 4361
1108.85 4316
1108.86 4278
1108.87 4253
1108.88 4207
1108.90 4259
1108.91 4243
1108.92 4186
1108.93 4053
1108.94 4137
1108.95 4342
1108.97 4345
1108.98 4208
1108.99 4436
1109.00 4606
1109.01 4572
1109.02 4435
1109.04 4222
1109.05 4270
1109.06 4229
1109.07 4106
1109.08 4367
1109.09 4378
1109.11 4315
1109.12 4543
1109.13 4616
1109.14 4559
1109.15 4403
1109.16 4297
1109.17 4261
1109.19 4046
1109.20 4020
1109.21 4011
1109.22 4034
1109.23 4280
1109.24 4403
1109.26 4321
1109.27 4317
1109.28 4467
1109.29 4452
1109.30 4503
1109.31 4606
1109.33 4575
1109.34 4545
1109.35 4386
1109.36 4155
1109.37 4084
1109.38 4195
1109.40 4352
1109.41 4416
1109.42 4563
1109.43 4549
1109.44 4473
1109.45 4434
1109.46 4643
1109.48 4746
1109.49 4978
1109.50 4965
1109.51 4891
1109.52 4849
1109.53 4732
1109.55 4747
1109.56 4802
1109.57 4888
1109.58 5039
1109.59 5057
1109.60 5008
1109.62 4998
1109.63 4960
1109.64 4800
1109.65 4661
1109.66 4437
1109.67 4382
1109.69 4279
1109.70 4455
1109.71 4663
1109.72 4593
1109.73 4311
1109.74 4214
1109.75 4461
1109.77 4470
1109.78 4496
1109.79 4525
1109.80 4775
1109.81 4698
1109.82 4464
1109.84 4216
1109.85 4100
1109.86 4135
1109.87 4204
1109.88 4327
1109.89 4318
1109.91 4509
1109.92 4532
1109.93 4542
1109.94 4457
1109.95 4400
1109.96 4547
1109.98 4614
1109.99 4373
1110.00 4105
1110.01 3812
1110.02 3790
1110.03 3980
1110.05 4316
1110.06 4192
1110.07 4005
1110.08 3981
1110.09 4122
1110.10 4205
1110.11 4576
1110.13 4692
1110.14 4577
1110.15 4543
1110.16 4311
1110.17 4144
1110.18 4193
1110.20 4348
1110.21 4540
1110.22 4528
1110.23 4635
1110.24 4557
1110.25 4313
1110.27 4368
1110.28 4740
1110.29 4799
1110.30 4620
1110.31 4351
1110.32 4307
1110.34 4256
1110.35 4337
1110.36 4323
1110.37 4317
1110.38 4261
1110.39 4234
1110.41 4567
1110.42 4884
1110.43 4734
1110.44 4662
1110.45 4575
1110.46 4686
1110.47 4896
1110.49 5153
1110.50 5221
1110.51 4952
1110.52 4946
1110.53 4877
1110.54 4941
1110.56 4822
1110.57 5003
1110.58 4933
1110.59 4858
1110.60 4876
1110.61 4746
1110.63 4509
1110.64 4598
1110.65 4599
1110.66 4497
1110.67 4497
1110.68 4577
1110.70 4665
1110.71 4608
1110.72 4637
1110.73 4501
1110.74 4399
1110.75 4454
1110.76 4425
1110.78 4235
1110.79 4363
1110.80 4591
1110.81 4722
1110.82 4623
1110.83 4694
1110.85 4647
1110.86 4553
1110.87 4423
1110.88 4348
1110.89 4293
1110.90 4195
1110.92 4128
1110.93 4057
1110.94 4093
1110.95 4234
1110.96 4323
1110.97 4595
1110.99 4691
1111.00 4810
1111.01 4634
1111.02 4626
1111.03 4543
1111.04 4440
1111.06 4338
1111.07 4508
1111.08 4548
1111.09 4582
1111.10 4652
1111.11 4747
1111.12 4574
1111.14 4413
1111.15 4413
1111.16 4558
1111.17 4632
1111.18 4689
1111.19 4607
1111.21 4519
1111.22 4489
1111.23 4468
1111.24 4423
1111.25 4253
1111.26 4254
1111.28 4159
1111.29 4083
1111.30 3916
1111.31 3952
1111.32 3870
1111.33 3886
1111.35 4035
1111.36 4146
1111.37 4277
1111.38 4316
1111.39 4553
1111.40 4729
1111.42 4674
1111.43 4555
1111.44 4513
1111.45 4565
1111.46 4357
1111.47 4250
1111.48 4410
1111.50 4598
1111.51 4486
1111.52 4578
1111.53 4668
1111.54 4672
1111.55 4547
1111.57 4577
1111.58 4559
1111.59 4444
1111.60 4549
1111.61 4910
1111.62 5227
1111.64 5264
1111.65 5285
1111.66 5135
1111.67 4854
1111.68 4730
1111.69 4663
1111.71 4552
1111.72 4716
1111.73 4812
1111.74 4839
1111.75 4686
1111.76 4704
1111.78 4692
1111.79 4540
1111.80 4220
1111.81 4294
1111.82 4390
1111.83 4364
1111.85 4535
1111.86 4590
1111.87 4542
1111.88 4263
1111.89 3953
1111.90 3711
1111.91 3765
1111.93 3943
1111.94 4004
1111.95 4303
1111.96 4313
1111.97 4322
1111.98 4228
1112.00 4196
1112.01 4238
1112.02 4301
1112.03 4205
1112.04 4140
1112.05 4487
1112.07 4648
1112.08 4516
1112.09 4338
1112.10 4262
1112.11 4121
1112.12 3948
1112.14 3860
1112.15 3817
1112.16 3916
1112.17 4241
1112.18 4558
1112.19 4563
1112.21 4324
1112.22 4339
1112.23 4384
1112.24 4194
1112.25 4019
1112.26 4020
1112.27 4081
1112.29 4200
1112.30 4310
1112.31 4457
1112.32 4666
1112.33 4740
1112.34 4698
1112.36 4673
1112.37 4621
1112.38 4607
1112.39 4880
1112.40 4622
1112.41 4679
1112.43 4882
1112.44 4879
1112.45 4951
1112.46 5088
1112.47 4995
1112.48 4863
1112.50 4862
1112.51 4744
1112.52 4700
1112.53 4737
1112.54 4968
1112.55 5134
1112.57 5086
1112.58 5011
1112.59 4756
1112.60 4775
1112.61 4795
1112.62 4730
1112.64 4573
1112.65 4475
1112.66 4676
1112.67 4697
1112.68 4692
1112.69 4776
1112.70 4675
1112.72 4804
1112.73 4968
1112.74 4923
1112.75 4575
1112.76 4533
1112.77 4722
1112.79 4900
1112.80 4658
1112.81 4644
1112.82 4684
1112.83 4662
1112.84 4591
1112.86 4432
1112.87 4460
1112.88 4430
1112.89 4381
1112.90 4470
1112.91 4301
1112.93 4198
1112.94 4304
1112.95 4429
1112.96 4423
1112.97 4392
1112.98 4567
1113.00 4731
1113.01 4853
1113.02 5247
1113.03 5416
1113.04 5166
1113.05 4899
1113.07 4498
1113.08 4175
1113.09 4130
1113.10 4227
1113.11 4329
1113.12 4451
1113.13 4735
1113.15 4749
1113.16 4760
1113.17 4678
1113.18 4498
1113.19 4459
1113.20 4382
1113.22 4127
1113.23 3833
1113.24 3848
1113.25 3845
1113.26 3942
1113.27 3831
1113.29 3981
1113.30 4142
1113.31 4341
1113.32 4416
1113.33 4551
1113.34 4534
1113.36 4420
1113.37 4468
1113.38 4377
1113.39 4355
1113.40 4488
1113.41 4727
1113.43 4790
1113.44 4835
1113.45 5014
1113.46 5094
1113.47 5241
1113.48 5529
1113.50 5601
1113.51 5579
1113.52 5531
1113.53 5376
1113.54 5402
1113.55 5323
1113.57 5148
1113.58 4880
1113.59 4904
1113.60 4871
1113.61 4695
1113.62 4581
1113.63 4573
1113.65 4638
1113.66 4557
1113.67 4343
1113.68 4392
1113.69 4576
1113.70 4743
1113.72 4810
1113.73 4790
1113.74 4767
1113.75 4617
1113.76 4532
1113.77 4541
1113.79 4692
1113.80 4494
1113.81 4303
1113.82 4245
1113.83 4353
1113.84 4457
1113.86 4672
1113.87 4696
1113.88 4728
1113.89 4827
1113.90 4602
1113.91 4377
1113.93 4164
1113.94 4163
1113.95 4345
1113.96 4534
1113.97 4453
1113.98 4381
1114.00 4443
1114.01 4613
1114.02 4595
1114.03 4619
1114.04 4938
1114.05 4790
1114.07 4640
1114.08 4331
1114.09 4496
1114.10 4431
1114.11 4275
1114.12 4240
1114.13 4220
1114.15 4217
1114.16 4188
1114.17 4279
1114.18 4439
1114.19 3969
1114.20 4063
1114.22 4287
1114.23 4272
1114.24 4163
1114.25 4092
1114.26 4135
1114.27 4286
1114.29 4342
1114.30 4156
1114.31 4139
1114.32 4259
1114.33 4370
1114.34 4538
1114.36 4548
1114.37 4720
1114.38 4874
1114.39 4898
1114.40 4759
1114.41 4747
1114.43 4651
1114.44 4510
1114.45 4337
1114.46 4439
1114.47 4580
1114.48 4539
1114.50 4649
1114.51 4675
1114.52 4731
1114.53 4820
1114.54 4937
1114.55 4719
1114.57 4752
1114.58 4651
1114.59 4677
1114.60 4730
1114.61 4915
1114.62 5154
1114.63 5118
1114.65 5192
1114.66 5177
1114.67 4911
1114.68 4515
1114.69 4416
1114.70 4398
1114.72 4375
1114.73 4394
1114.74 4410
1114.75 4492
1114.76 4335
1114.77 4367
1114.79 4342
1114.80 4471
1114.81 4672
1114.82 4734
1114.83 4556
1114.84 4222
1114.86 4292
1114.87 4496
1114.88 4435
1114.89 4392
1114.90 4383
1114.91 4251
1114.93 4229
1114.94 4280
1114.95 4416
1114.96 4429
1114.97 4483
1114.98 4294
1115.00 4430
1115.01 4497
1115.02 4254
1115.03 4223
1115.04 4338
1115.05 4504
1115.07 4330
1115.08 4112
1115.09 4047
1115.10 4119
1115.11 4262
1115.12 4350
1115.14 4427
1115.15 4358
1115.16 4512
1115.17 4628
1115.18 4803
1115.19 4898
1115.20 4777
1115.22 4513
1115.23 4783
1115.24 5035
1115.25 5057
1115.26 4849
1115.27 4760
1115.29 4734
1115.30 4525
1115.31 4503
1115.32 4550
1115.33 4354
1115.34 4260
1115.36 4391
1115.37 4435
1115.38 4558
1115.39 4642
1115.40 4663
1115.41 4742
1115.43 4570
1115.44 4566
1115.45 4528
1115.46 4556
1115.47 4573
1115.48 4691
1115.50 4815
1115.51 4840
1115.52 4827
1115.53 4805
1115.54 4641
1115.55 4698
1115.57 4813
1115.58 4820
1115.59 4577
1115.60 4821
1115.61 4951
1115.62 4846
1115.64 4685
1115.65 4853
1115.66 5141
1115.67 5166
1115.68 5010
1115.69 4878
1115.71 4683
1115.72 4456
1115.73 4295
1115.74 4267
1115.75 4607
1115.76 4806
1115.78 4678
1115.79 4512
1115.80 4095
1115.81 4005
1115.82 4212
1115.83 4476
1115.84 4583
1115.86 4714
1115.87 4903
1115.88 4840
1115.89 4552
1115.90 4421
1115.91 4336
1115.93 4476
1115.94 4452
1115.95 4182
1115.96 4025
1115.97 4095
1115.98 4297
1116.00 4320
1116.01 4460
1116.02 4330
1116.03 4418
1116.04 4444
1116.05 4269
1116.07 4163
1116.08 4015
1116.09 4135
1116.10 4341
1116.11 4477
1116.12 4547
1116.14 4526
1116.15 4438
1116.16 4361
1116.17 4153
1116.18 4356
1116.19 4796
1116.21 4805
1116.22 4769
1116.23 4740
1116.24 4442
1116.25 4115
1116.26 3923
1116.28 3833
1116.29 3799
1116.30 3744
1116.31 3619
1116.32 3751
1116.33 4088
1116.35 4250
1116.36 4438
1116.37 4573
1116.38 4755
1116.39 4769
1116.40 5371
1116.42 5510
1116.43 5084
1116.44 4812
1116.45 4711
1116.46 4831
1116.47 5072
1116.49 5085
1116.50 4788
1116.51 4421
1116.52 4284
1116.53 4444
1116.54 4733
1116.55 4838
1116.57 4741
1116.58 4825
1116.59 4788
1116.60 4957
1116.61 5249
1116.62 5280
1116.64 5229
1116.65 5121
1116.66 4854
1116.67 4729
1116.68 4541
1116.69 4408
1116.71 4251
1116.72 4317
1116.73 4195
1116.74 4502
1116.75 4656
1116.76 4809
1116.78 4866
1116.79 4832
1116.80 4890
1116.81 4971
1116.82 4879
1116.83 4634
1116.85 4707
1116.86 4769
1116.87 4508
1116.88 4447
1116.89 4401
1116.90 4432
1116.92 4441
1116.93 4695
1116.94 4569
1116.95 4377
1116.96 4226
1116.97 4419
1116.99 4627
1117.00 4557
1117.01 4568
1117.02 4381
1117.03 4291
1117.04 4292
1117.06 4248
1117.07 4294
1117.08 4203
1117.09 4252
1117.10 4550
1117.11 4461
1117.13 4298
1117.14 4430
1117.15 4494
1117.16 4344
1117.17 4121
1117.18 4042
1117.20 3986
1117.21 3980
1117.22 3940
1117.23 3958
1117.24 4108
1117.25 4235
1117.27 4208
1117.28 4376
1117.29 4514
1117.30 4531
1117.31 4671
1117.32 4439
1117.34 4375
1117.35 4431
1117.36 4507
1117.37 4471
1117.38 4221
1117.39 4135
1117.41 4062
1117.42 4204
1117.43 4383
1117.44 4581
1117.45 4500
1117.46 4411
1117.47 4272
1117.49 4369
1117.50 4650
1117.51 4963
1117.52 4955
1117.53 4906
1117.54 4679
1117.56 4759
1117.57 4895
1117.58 4960
1117.59 5008
1117.60 4800
1117.61 4670
1117.63 4756
1117.64 4609
1117.65 4614
1117.66 4420
1117.67 4371
1117.68 4491
1117.70 4672
1117.71 5019
1117.72 5026
1117.73 4990
1117.74 4763
1117.75 4615
1117.77 4430
1117.78 4433
1117.79 4394
1117.80 4493
1117.81 4323
1117.82 4162
1117.84 3954
1117.85 4073
1117.86 4335
1117.87 4398
1117.88 4267
1117.89 4202
1117.91 4164
1117.92 4189
1117.93 4186
1117.94 4179
1117.95 4393
1117.96 4464
1117.98 4541
1117.99 4420
1118.00 4184
1118.01 4107
1118.02 4005
1118.03 3873
1118.05 3910
1118.06 4039
1118.07 4340
1118.08 4467
1118.09 4484
1118.10 4436
1118.12 4475
1118.13 4525
1118.14 4292
1118.15 4449
1118.16 4501
1118.17 4492
1118.19 4433
1118.20 4346
1118.21 4319
1118.22 4167
1118.23 4428
1118.24 4673
1118.26 4404
1118.27 4129
1118.28 3971
1118.29 3774
1118.30 4098
1118.31 4424
1118.33 4499
1118.34 4434
1118.35 4636
1118.36 5004
1118.37 5110
1118.38 5029
1118.40 4726
1118.41 4664
1118.42 4597
1118.43 4547
1118.44 4478
1118.45 4643
1118.47 4668
1118.48 4628
1118.49 4552
1118.50 4541
1118.51 4605
1118.52 4677
1118.53 4885
1118.55 4849
1118.56 4657
1118.57 4652
1118.58 4577
1118.59 4505
1118.60 4420
1118.62 4688
1118.63 4930
1118.64 4804
1118.65 4650
1118.66 4511
1118.67 4306
1118.69 4301
1118.70 4154
1118.71 3946
1118.72 3969
1118.73 4244
1118.74 4652
1118.76 4607
1118.77 4560
1118.78 4609
1118.79 4641
1118.80 4615
1118.81 4644
1118.83 4537
1118.84 4637
1118.85 4731
1118.86 4731
1118.87 4683
1118.88 4749
1118.90 4863
1118.91 4908
1118.92 4644
1118.93 4549
1118.94 4592
1118.95 4329
1118.97 4144
1118.98 4006
1118.99 3813
1119.00 3903
1119.01 4107
1119.02 4124
1119.04 4165
1119.05 4136
1119.06 4099
1119.07 4011
1119.08 4060
1119.09 4207
1119.11 4455
1119.12 4654
1119.13 4657
1119.14 4691
1119.15 4708
1119.16 4685
1119.18 4463
1119.19 4365
1119.20 4364
1119.21 4483
1119.22 4428
1119.23 4311
1119.25 4385
1119.26 4269
1119.27 4126
1119.28 4213
1119.29 4314
1119.30 4361
1119.32 4215
1119.33 4240
1119.34 4172
1119.35 4149
1119.36 4105
1119.37 4351
1119.39 4342
1119.40 4476
1119.41 4552
1119.42 4523
1119.43 4524
1119.44 4445
1119.46 4474
1119.47 4619
1119.48 4948
1119.49 5040
1119.50 5061
1119.51 4917
1119.53 4820
1119.54 4648
1119.55 4530
1119.56 4401
1119.57 4615
1119.58 4651
1119.60 4584
1119.61 4498
1119.62 4338
1119.63 4567
1119.64 4878
1119.65 5208
1119.67 5106
1119.68 5083
1119.69 5065
1119.70 4802
1119.71 4524
1119.72 4674
1119.74 4773
1119.75 4756
1119.76 4477
1119.77 4443
1119.78 4531
1119.79 4491
1119.81 4418
1119.82 4393
1119.83 4409
1119.84 4364
1119.85 4182
1119.86 4061
1119.88 3851
1119.89 3750
1119.90 3692
1119.91 3739
1119.92 3781
1119.93 3806
1119.95 3728
1119.96 3756
1119.97 3971
1119.98 4148
1119.99 4292
1120.00 4384
1120.02 4316
1120.03 4378
1120.04 4496
1120.05 4713
1120.06 4634
1120.07 4577
1120.09 4700
1120.10 4668
1120.11 4490
1120.12 4323
1120.13 4236
1120.14 4332
1120.16 4392
1120.17 4454
1120.18 4477
1120.19 4521
1120.20 4417
1120.21 4350
1120.23 4204
1120.24 4071
1120.25 4257
1120.26 4487
1120.27 4564
1120.28 4457
1120.30 4392
1120.31 4445
1120.32 4522
1120.33 4622
1120.34 4691
1120.35 4504
1120.37 4409
1120.38 4420
1120.39 4232
1120.40 4376
1120.41 4764
1120.42 4857
1120.44 4669
1120.45 4602
1120.46 4519
1120.47 4674
1120.48 4468
1120.49 4357
1120.51 4367
1120.52 4568
1120.53 4719
1120.54 4783
1120.55 4729
1120.56 4744
1120.58 4894
1120.59 4867
1120.60 4845
1120.61 4789
1120.62 5019
1120.63 5005
1120.65 4876
1120.66 4862
1120.67 4817
1120.68 4692
1120.69 4779
1120.70 4786
1120.72 4634
1120.73 4410
1120.74 4457
1120.75 4580
1120.76 4560
1120.77 4558
1120.78 4557
1120.80 4478
1120.81 4334
1120.82 4247
1120.83 4132
1120.84 3907
1120.85 4006
1120.87 4084
1120.88 4311
1120.89 4398
1120.90 4318
1120.91 4232
1120.92 4455
1120.94 4506
1120.95 4369
1120.96 4048
1120.97 3938
1120.98 4004
1120.99 3970
1121.01 3830
1121.02 4272
1121.03 4450
1121.04 4303
1121.05 4257
1121.06 4555
1121.08 4785
1121.09 4828
1121.10 4764
1121.11 4644
1121.12 4518
1121.13 4378
1121.15 4355
1121.16 4259
1121.17 4142
1121.18 3866
1121.19 3917
1121.20 3854
1121.22 3881
1121.23 3935
1121.24 4012
1121.25 4018
1121.26 4013
1121.27 3825
1121.29 3750
1121.30 3981
1121.31 4180
1121.32 4450
1121.33 4601
1121.34 4689
1121.36 4775
1121.37 4687
1121.38 4276
1121.39 4146
1121.40 4345
1121.41 4457
1121.43 4467
1121.44 4347
1121.45 4287
1121.46 4245
1121.47 4183
1121.48 4345
1121.50 4278
1121.51 4421
1121.52 4884
1121.53 4917
1121.54 4894
1121.55 4849
1121.57 4884
1121.58 4918
1121.59 4907
1121.60 4729
1121.61 4615
1121.62 4634
1121.64 4694
1121.65 4953
1121.66 5089
1121.67 4989
1121.68 4852
1121.69 4570
1121.71 4453
1121.72 4349
1121.73 4369
1121.74 4537
1121.75 4804
1121.76 5094
1121.78 5132
1121.79 4955
1121.80 4784
1121.81 4580
1121.82 4470
1121.83 4303
1121.85 4133
1121.86 4073
1121.87 4061
1121.88 4195
1121.89 4219
1121.91 4197
1121.92 4427
1121.93 4532
1121.94 4439
1121.95 4351
1121.96 4328
1121.98 4082
1121.99 4231
1122.00 4204
1122.01 4299
1122.02 4256
1122.03 3947
1122.05 3895
1122.06 3951
1122.07 4058
1122.08 3925
1122.09 3945
1122.10 4013
1122.12 4091
1122.13 4072
1122.14 4042
1122.15 3848
1122.16 3774
1122.17 3804
1122.19 3807
1122.20 4046
1122.21 4059
1122.22 4094
1122.23 4260
1122.24 4375
1122.26 4204
1122.27 4017
1122.28 4103
1122.29 4323
1122.30 4482
1122.31 4566
1122.33 4461
1122.34 4411
1122.35 4480
1122.36 4539
1122.37 4472
1122.38 4342
1122.40 4451
1122.41 4537
1122.42 4464
1122.43 4451
1122.44 4398
1122.45 4557
1122.47 4495
1122.48 4483
1122.49 4621
1122.50 4768
1122.51 4645
1122.52 4742
1122.54 4820
1122.55 4760
1122.56 4777
1122.57 4945
1122.58 4958
1122.59 4988
1122.61 4797
1122.62 4931
1122.63 5005
1122.64 4655
1122.65 4254
1122.66 4458
1122.68 4585
1122.69 4776
1122.70 4860
1122.71 4788
1122.72 4793
1122.73 4893
1122.75 4965
1122.76 4795
1122.77 4696
1122.78 4744
1122.79 4673
1122.80 4661
1122.82 4541
1122.83 4502
1122.84 4457
1122.85 4306
1122.86 4012
1122.87 4213
1122.89 4305
1122.90 4124
1122.91 4130
1122.92 4373
1122.93 4522
1122.94 4641
1122.96 4312
1122.97 4277
1122.98 4368
1122.99 4441
1123.00 4038
1123.01 3863
1123.03 3970
1123.04 4338
1123.05 4340
1123.06 4223
1123.07 4261
1123.08 4258
1123.10 4093
1123.11 4058
1123.12 3985
1123.13 3899
1123.14 3923
1123.15 4115
1123.17 4017
1123.18 3861
1123.19 3930
1123.20 4211
1123.21 4205
1123.22 4135
1123.24 3874
1123.25 3852
1123.26 3974
1123.27 3966
1123.28 3798
1123.29 3939
1123.31 4141
1123.32 4424
1123.33 4385
1123.34 4244
1123.35 4238
1123.36 4333
1123.38 4419
1123.39 4314
1123.40 4257
1123.41 4335
1123.42 4442
1123.43 4432
1123.45 4456
1123.46 4542
1123.47 4467
1123.48 4625
1123.49 4924
1123.50 5008
1123.52 4864
1123.53 4950
1123.54 4902
1123.55 4762
1123.56 4855
1123.57 4922
1123.59 4746
1123.60 4507
1123.61 4530
1123.62 4562
1123.63 4466
1123.64 4352
1123.66 4247
1123.67 4246
1123.68 4318
1123.69 4352
1123.70 4314
1123.71 4297
1123.73 4246
1123.74 4017
1123.75 4099
1123.76 4336
1123.77 4509
1123.78 4460
1123.80 4402
1123.81 4781
1123.82 5128
1123.83 5043
1123.84 4630
1123.85 4534
1123.87 4778
1123.88 4663
1123.89 4427
1123.90 4478
1123.91 4342
1123.92 4285
1123.94 4427
1123.95 4641
1123.96 4577
1123.97 4356
1123.98 4233
1123.99 4111
1124.01 3899
1124.02 3717
1124.03 3557
1124.04 3555
1124.05 3736
1124.06 3842
1124.08 3887
1124.09 3987
1124.10 4027
1124.11 3850
1124.12 3766
1124.14 3800
1124.15 3793
1124.16 4018
1124.17 4026
1124.18 3917
1124.19 3676
1124.21 3715
1124.22 3903
1124.23 4085
1124.24 4058
1124.25 3968
1124.26 3997
1124.28 4192
1124.29 4491
1124.30 4815
1124.31 4805
1124.32 4712
1124.33 4441
1124.35 4140
1124.36 3850
1124.37 3732
1124.38 4147
1124.39 4575
1124.40 4709
1124.42 4707
1124.43 4791
1124.44 4728
1124.45 4790
1124.46 5086
1124.47 5143
1124.49 5020
1124.50 4913
1124.51 4846
1124.52 4833
1124.53 4892
1124.54 4919
1124.56 4833
1124.57 4760
1124.58 4840
1124.59 5098
1124.60 5082
1124.61 4897
1124.63 4675
1124.64 4185
1124.65 3867
1124.66 3879
1124.67 4092
1124.68 3930
1124.70 3939
1124.71 4095
1124.72 4050
1124.73 4008
1124.74 4048
1124.75 4055
1124.77 4345
1124.78 4423
1124.79 4223
1124.80 4101
1124.81 4101
1124.82 4120
1124.84 4003
1124.85 3963
1124.86 3978
1124.87 3981
1124.88 3918
1124.89 3920
1124.91 4026
1124.92 4079
1124.93 4247
1124.94 4169
1124.95 4252
1124.96 4247
1124.98 4369
1124.99 4483
1125.00 4250
1125.01 4093
1125.02 4036
1125.03 4037
1125.05 4102
1125.06 4192
1125.07 4128
1125.08 4001
1125.09 3984
1125.10 4024
1125.12 4030
1125.13 4027
1125.14 3943
1125.15 4023
1125.16 4003
1125.17 3988
1125.19 4014
1125.20 4092
1125.21 4053
1125.22 3971
1125.23 4081
1125.25 4106
1125.26 4162
1125.27 3964
1125.28 3786
1125.29 4172
1125.30 4295
1125.32 4116
1125.33 4044
1125.34 4007
1125.35 4287
1125.36 4505
1125.37 4484
1125.39 4426
1125.40 4404
1125.41 4249
1125.42 4234
1125.43 4091
1125.44 4164
1125.46 4309
1125.47 4284
1125.48 4116
1125.49 4274
1125.50 4507
1125.51 4842
1125.53 4758
1125.54 4779
1125.55 5042
1125.56 5029
1125.57 4888
1125.58 4860
1125.60 4928
1125.61 4817
1125.62 4635
1125.63 4739
1125.64 4847
1125.65 4814
1125.67 4864
1125.68 4742
1125.69 4569
1125.70 4347
1125.71 4435
1125.72 4275
1125.74 4372
1125.75 4494
1125.76 4438
1125.77 4472
1125.78 4390
1125.79 4323
1125.81 4078
1125.82 4105
1125.83 4164
1125.84 4437
1125.85 4365
1125.86 4145
1125.88 4047
1125.89 4168
1125.90 4116
1125.91 3995
1125.92 4044
1125.93 4069
1125.95 3956
1125.96 4056
1125.97 4199
1125.98 4380
1125.99 4327
1126.00 4345
1126.02 4214
1126.03 4589
1126.04 4641
1126.05 4473
1126.06 4116
1126.07 4058
1126.09 4074
1126.10 4094
1126.11 4200
1126.12 4277
1126.13 4324
1126.15 4218
1126.16 4242
1126.17 4364
1126.18 4494
1126.19 4273
1126.20 4344
1126.22 4499
1126.23 4314
1126.24 4180
1126.25 4302
1126.26 4446
1126.27 4620
1126.29 4830
1126.30 4825
1126.31 4494
1126.32 4218
1126.33 4187
1126.34 4322
1126.36 4401
1126.37 4546
1126.38 4610
1126.39 4837
1126.40 4968
1126.41 4939
1126.43 5183
1126.44 4995
1126.45 4698
1126.46 4389
1126.47 4262
1126.48 4131
1126.50 4101
1126.51 4039
1126.52 3950
1126.53 3906
1126.54 4268
1126.55 4701
1126.57 4745
1126.58 4553
1126.59 4643
1126.60 4734
1126.61 4871
1126.62 4842
1126.64 4715
1126.65 4603
1126.66 4476
1126.67 4329
1126.68 4462
1126.69 4662
1126.71 4570
1126.72 4405
1126.73 4632
1126.74 4599
1126.75 4285
1126.76 4328
1126.78 4277
1126.79 4350
1126.80 4424
1126.81 4446
1126.82 4251
1126.84 4282
1126.85 4334
1126.86 4080
1126.87 4043
1126.88 4001
1126.89 3750
1126.91 3644
1126.92 3945
1126.93 4364
1126.94 4413
1126.95 4306
1126.96 4377
1126.98 4573
1126.99 4633
1127.00 4433
1127.01 4436
1127.02 4414
1127.03 4300
1127.05 4075
1127.06 4000
1127.07 4133
1127.08 4245
1127.09 4206
1127.10 4100
1127.12 4216
1127.13 4257
1127.14 4538
1127.15 4570
1127.16 4262
1127.17 4152
1127.19 4358
1127.20 4513
1127.21 4514
1127.22 4556
1127.23 4658
1127.24 4341
1127.26 4255
1127.27 4171
1127.28 4299
1127.29 4313
1127.30 4396
1127.31 4288
1127.33 4375
1127.34 4436
1127.35 4641
1127.36 4815
1127.37 4722
1127.38 4554
1127.40 4476
1127.41 4678
1127.42 4783
1127.43 4744
1127.44 4403
1127.46 4138
1127.47 4121
1127.48 4174
1127.49 4187
1127.50 4175
1127.51 4224
1127.53 4333
1127.54 4465
1127.55 4533
1127.56 4566
1127.57 4611
1127.58 4653
1127.60 4674
1127.61 4721
1127.62 4813
1127.63 4681
1127.64 4494
1127.65 4220
1127.67 4060
1127.68 4107
1127.69 4202
1127.70 4123
1127.71 4147
1127.72 4300
1127.74 4344
1127.75 4217
1127.76 3975
1127.77 3826
1127.78 3907
1127.79 3928
1127.81 3818
1127.82 3791
1127.83 3756
1127.84 3823
1127.85 3995
1127.86 4146
1127.88 4076
1127.89 3972
1127.90 4129
1127.91 4267
1127.92 4407
1127.93 4334
1127.95 4328
1127.96 4224
1127.97 3998
1127.98 3949
1127.99 4069
1128.00 3938
1128.02 3981
1128.03 4199
1128.04 4580
1128.05 4683
1128.06 4518
1128.08 4507
1128.09 4335
1128.10 4294
1128.11 4219
1128.12 4100
1128.13 4237
1128.15 4352
1128.16 4241
1128.17 4213
1128.18 4104
1128.19 4003
1128.20 3684
1128.22 3740
1128.23 4015
1128.24 4062
1128.25 4119
1128.26 4007
1128.27 4014
1128.29 4158
1128.30 4026
1128.31 4014
1128.32 4059
1128.33 4030
1128.34 4074
1128.36 4014
1128.37 4062
1128.38 4218
1128.39 4363
1128.40 4342
1128.41 4404
1128.43 4334
1128.44 4478
1128.45 4613
1128.46 4456
1128.47 4507
1128.48 4834
1128.50 4766
1128.51 4641
1128.52 4635
1128.53 4794
1128.54 4908
1128.55 5101
1128.57 4990
1128.58 4835
1128.59 4885
1128.60 5032
1128.61 4898
1128.63 4727
1128.64 4795
1128.65 5006
1128.66 5045
1128.67 4929
1128.68 4673
1128.70 4439
1128.71 4383
1128.72 4065
1128.73 4076
1128.74 4313
1128.75 4349
1128.77 4378
1128.78 4463
1128.79 4490
1128.80 4489
1128.81 4855
1128.82 4722
1128.84 4586
1128.85 4325
1128.86 4078
1128.87 3689
1128.88 3737
1128.89 3849
1128.91 3986
1128.92 3998
1128.93 4150
1128.94 3995
1128.95 4217
1128.96 4219
1128.98 4169
1128.99 4109
1129.00 3938
1129.01 3876
1129.02 4074
1129.03 4085
1129.05 4101
1129.06 3999
1129.07 4161
1129.08 4270
1129.09 4032
1129.11 3909
1129.12 4034
1129.13 4063
1129.14 4020
1129.15 3881
1129.16 4089
1129.18 4124
1129.19 4069
1129.20 3932
1129.21 3904
1129.22 3800
1129.23 4043
1129.25 3979
1129.26 3946
1129.27 3845
1129.28 3820
1129.29 3846
1129.30 3993
1129.32 3875
1129.33 3848
1129.34 4058
1129.35 4170
1129.36 4202
1129.37 4207
1129.39 4276
1129.40 4410
1129.41 4445
1129.42 4660
1129.43 4843
1129.44 4901
1129.46 4951
1129.47 4836
1129.48 4686
1129.49 4794
1129.50 4834
1129.51 4916
1129.53 4810
1129.54 4684
1129.55 4684
1129.56 4802
1129.57 4898
1129.59 4984
1129.60 4722
1129.61 4597
1129.62 4547
1129.63 4627
1129.64 4611
1129.66 4580
1129.67 4629
1129.68 4595
1129.69 4442
1129.70 4512
1129.71 4345
1129.73 4145
1129.74 4140
1129.75 4408
1129.76 4501
1129.77 4506
1129.78 4475
1129.80 4502
1129.81 4436
1129.82 4328
1129.83 4315
1129.84 4219
1129.85 3973
1129.87 4027
1129.88 4139
1129.89 3937
1129.90 3837
1129.91 3868
1129.92 3982
1129.94 4179
1129.95 4178
1129.96 4024
1129.97 3956
1129.98 3917
1130.00 3969
1130.01 3951
1130.02 3788
1130.03 3820
1130.04 4093
1130.05 4314
1130.07 4256
1130.08 4153
1130.09 4053
1130.10 4070
1130.11 3981
1130.12 3907
1130.14 4000
1130.15 4000
1130.16 4066
1130.17 4090
1130.18 4132
1130.19 4186
1130.21 4356
1130.22 4479
1130.23 4481
1130.24 4386
1130.25 4137
1130.26 4064
1130.28 3859
1130.29 3879
1130.30 4040
1130.31 4063
1130.32 4237
1130.33 4164
1130.35 4031
1130.36 4016
1130.37 4131
1130.38 4240
1130.39 4243
1130.41 4161
1130.42 4150
1130.43 4248
1130.44 4333
1130.45 4516
1130.46 4512
1130.48 4325
1130.49 4153
1130.50 4237
1130.51 4502
1130.52 4827
1130.53 4979
1130.55 4809
1130.56 4795
1130.57 4925
1130.58 4875
1130.59 4676
1130.60 4519
1130.62 4489
1130.63 4426
1130.64 4396
1130.65 4330
1130.66 4328
1130.67 4442
1130.69 4486
1130.70 4444
1130.71 4584
1130.72 4744
1130.73 4688
1130.74 4419
1130.76 4299
1130.77 4473
1130.78 4547
1130.79 4568
1130.80 4922
1130.82 5120
1130.83 4913
1130.84 4554
1130.85 4371
1130.86 4133
1130.87 4177
1130.89 4179
1130.90 4203
1130.91 4238
1130.92 4132
1130.93 4115
1130.94 4015
1130.96 3954
1130.97 4161
1130.98 4275
1130.99 4387
1131.00 4428
1131.01 4431
1131.03 4371
1131.04 4130
1131.05 3920
1131.06 3831
1131.07 3905
1131.08 3886
1131.10 3883
1131.11 4001
1131.12 4250
1131.13 4300
1131.14 4281
1131.15 4266
1131.17 4352
1131.18 4382
1131.19 4279
1131.20 4048
1131.21 3954
1131.23 3816
1131.24 3980
1131.25 4171
1131.26 4309
1131.27 4487
1131.28 4682
1131.30 4559
1131.31 4542
1131.32 4501
1131.33 4251
1131.34 4011
1131.35 4061
1131.37 4196
1131.38 4195
1131.39 4451
1131.40 4660
1131.41 4646
1131.42 4419
1131.44 4471
1131.45 4366
1131.46 4276
1131.47 4411
1131.48 4732
1131.49 4682
1131.51 4644
1131.52 4635
1131.53 4510
1131.54 4365
1131.55 4340
1131.57 4362
1131.58 4372
1131.59 4711
1131.60 4784
1131.61 4898
1131.62 5199
1131.64 5161
1131.65 5071
1131.66 4998
1131.67 5043
1131.68 5022
1131.69 4949
1131.71 4610
1131.72 4480
1131.73 4285
1131.74 4224
1131.75 4273
1131.76 4245
1131.78 4323
1131.79 4398
1131.80 4449
1131.81 4590
1131.82 4530
1131.83 4603
1131.85 4593
1131.86 4729
1131.87 4825
1131.88 4749
1131.89 4672
1131.90 4712
1131.92 4809
1131.93 5018
1131.94 4895
1131.95 4699
1131.96 4584
1131.98 4480
1131.99 4312
1132.00 4280
1132.01 4302
1132.02 4044
1132.03 3980
1132.05 3944
1132.06 3925
1132.07 3946
1132.08 4136
1132.09 4238
1132.10 4091
1132.12 4362
1132.13 4533
1132.14 4254
1132.15 4099
1132.16 4113
1132.17 4367
1132.19 4374
1132.20 4196
1132.21 4165
1132.22 4422
1132.23 4279
1132.24 4080
1132.26 4056
1132.27 4085
1132.28 4069
1132.29 3953
1132.30 3875
1132.32 3954
1132.33 4128
1132.34 4282
1132.35 4564
1132.36 4751
1132.37 4782
1132.39 4813
1132.40 4575
1132.41 4274
1132.42 4074
1132.43 4175
1132.44 4475
1132.46 4702
1132.47 4686
1132.48 4581
1132.49 4537
1132.50 4672
1132.51 4751
1132.53 4652
1132.54 4707
1132.55 4708
1132.56 4614
1132.57 4771
1132.58 4904
1132.60 4825
1132.61 4616
1132.62 4638
1132.63 4736
1132.64 4740
1132.66 4602
1132.67 4626
1132.68 4798
1132.69 4908
1132.70 4844
1132.71 4598
1132.73 4425
1132.74 4423
1132.75 4580
1132.76 4520
1132.77 4482
1132.78 4355
1132.80 4411
1132.81 4455
1132.82 4385
1132.83 4512
1132.84 4559
1132.85 4380
1132.87 4400
1132.88 4330
1132.89 4730
1132.90 4792
1132.91 4524
1132.92 4276
1132.94 4435
1132.95 4509
1132.96 4455
1132.97 4423
1132.98 4445
1133.00 4651
1133.01 4920
1133.02 4737
1133.03 4590
1133.04 4371
1133.05 4168
1133.07 4001
1133.08 3973
1133.09 4109
1133.10 4214
1133.11 4487
1133.12 4575
1133.14 4656
1133.15 4660
1133.16 4784
1133.17 4784
1133.18 4908
1133.19 4609
1133.21 4502
1133.22 4452
1133.23 4310
1133.24 4346
1133.25 4311
1133.27 4485
1133.28 4706
1133.29 4872
1133.30 4954
1133.31 4735
1133.32 4518
1133.34 4352
1133.35 4446
1133.36 4517
1133.37 4531
1133.38 4414
1133.39 4495
1133.41 4657
1133.42 4882
1133.43 5039
1133.44 5126
1133.45 5135
1133.46 5085
1133.48 5128
1133.49 5189
1133.50 5103
1133.51 4854
1133.52 4711
1133.53 4768
1133.55 4941
1133.56 5070
1133.57 5067
1133.58 4886
1133.59 4624
1133.61 4531
1133.62 4500
1133.63 4451
1133.64 4783
1133.65 4717
1133.66 4531
1133.68 4391
1133.69 4414
1133.70 4409
1133.71 4411
1133.72 4456
1133.73 4387
1133.75 4117
1133.76 4186
1133.77 4248
1133.78 4234
1133.79 4377
1133.80 4528
1133.82 4727
1133.83 4682
1133.84 4583
1133.85 4678
1133.86 4713
1133.88 4697
1133.89 4549
1133.90 4380
1133.91 4067
1133.92 3996
1133.93 3941
1133.95 3973
1133.96 3995
1133.97 4105
1133.98 4079
1133.99 3978
1134.00 3856
1134.02 3803
1134.03 3793
1134.04 3872
1134.05 3861
1134.06 3969
1134.07 4023
1134.09 4249
1134.10 4455
1134.11 4525
1134.12 4286
1134.13 4224
1134.14 4328
1134.16 4404
1134.17 4455
1134.18 4396
1134.19 4116
1134.20 3952
1134.22 3970
1134.23 3869
1134.24 3856
1134.25 3970
1134.26 4061
1134.27 4288
1134.29 4072
1134.30 3920
1134.31 3931
1134.32 4085
1134.33 4353
1134.34 4358
1134.36 4476
1134.37 4557
1134.38 4616
1134.39 4508
1134.40 4640
1134.41 4717
1134.43 4776
1134.44 4743
1134.45 4941
1134.46 5041
1134.47 5114
1134.49 5134
1134.50 5031
1134.51 4914
1134.52 4625
1134.53 4606
1134.54 4625
1134.56 4589
1134.57 4638
1134.58 4740
1134.59 4725
1134.60 5039
1134.61 4973
1134.63 4822
1134.64 4793
1134.65 4665
1134.66 4722
1134.67 4667
1134.68 4616
1134.70 4527
1134.71 4511
1134.72 4709
1134.73 4805
1134.74 4778
1134.76 4777
1134.77 4714
1134.78 4302
1134.79 4056
1134.80 4012
1134.81 4155
1134.83 4258
1134.84 4234
1134.85 4362
1134.86 4495
1134.87 4322
1134.88 4230
1134.90 4278
1134.91 4157
1134.92 4115
1134.93 4018
1134.94 3945
1134.95 3981
1134.97 4002
1134.98 4224
1134.99 4076
1135.00 4059
1135.01 4190
1135.03 4154
1135.04 4036
1135.05 3949
1135.06 3933
1135.07 4230
1135.08 4350
1135.10 4358
1135.11 4271
1135.12 4290
1135.13 4455
1135.14 4510
1135.15 4468
1135.17 4106
1135.18 3994
1135.19 4042
1135.20 4036
1135.21 3946
1135.22 3861
1135.24 3790
1135.25 3942
1135.26 4122
1135.27 4056
1135.28 4298
1135.30 4460
1135.31 4250
1135.32 4111
1135.33 4399
1135.34 4791
1135.35 5011
1135.37 5043
1135.38 4890
1135.39 4753
1135.40 4596
1135.41 4504
1135.42 4502
1135.44 4583
1135.45 4578
1135.46 4513
1135.47 4395
1135.48 4383
1135.49 4606
1135.51 4678
1135.52 4688
1135.53 4673
1135.54 4765
1135.55 4851
1135.57 4719
1135.58 4644
1135.59 4623
1135.60 4648
1135.61 4526
1135.62 4541
1135.64 4609
1135.65 4585
1135.66 4527
1135.67 4569
1135.68 4527
1135.69 4488
1135.71 4576
1135.72 4518
1135.73 4332
1135.74 4276
1135.75 4458
1135.76 4483
1135.78 4438
1135.79 4249
1135.80 4331
1135.81 4510
1135.82 4442
1135.84 4188
1135.85 4060
1135.86 4206
1135.87 4390
1135.88 4448
1135.89 4276
1135.91 4232
1135.92 4282
1135.93 4207
1135.94 4187
1135.95 4367
1135.96 4369
1135.98 4221
1135.99 4069
1136.00 4286
1136.01 4334
1136.02 4163
1136.03 4100
1136.05 4099
1136.06 4125
1136.07 3936
1136.08 3933
1136.09 4064
1136.11 4153
1136.12 4145
1136.13 4178
1136.14 4117
1136.15 4101
1136.16 4028
1136.18 4264
1136.19 4441
1136.20 4713
1136.21 4716
1136.22 4570
1136.23 4307
1136.25 4414
1136.26 4365
1136.27 4294
1136.28 4286
1136.29 4274
1136.30 4294
1136.32 4416
1136.33 4473
1136.34 4602
1136.35 4908
1136.36 4862
1136.38 4699
1136.39 4478
1136.40 4436
1136.41 4559
1136.42 4742
1136.43 4601
1136.45 4545
1136.46 4564
1136.47 4722
1136.48 4770
1136.49 4731
1136.50 5068
1136.52 5120
1136.53 5132
1136.54 5435
1136.55 5496
1136.56 5418
1136.58 5248
1136.59 5487
1136.60 5673
1136.61 5558
1136.62 5439
1136.63 5178
1136.65 5136
1136.66 4952
1136.67 4805
1136.68 4730
1136.69 4565
1136.70 4578
1136.72 4652
1136.73 4703
1136.74 4651
1136.75 4623
1136.76 4732
1136.77 4658
1136.79 4538
1136.80 4508
1136.81 4444
1136.82 4520
1136.83 4499
1136.85 4300
1136.86 4257
1136.87 4255
1136.88 4071
1136.89 4047
1136.90 4077
1136.92 3982
1136.93 3969
1136.94 3979
1136.95 3913
1136.96 3902
1136.97 3948
1136.99 4019
1137.00 4189
1137.01 4199
1137.02 4051
1137.03 3847
1137.04 3716
1137.06 3933
1137.07 4333
1137.08 4169
1137.09 4085
1137.10 3974
1137.12 4056
1137.13 4221
1137.14 4288
1137.15 4208
1137.16 4090
1137.17 4199
1137.19 4377
1137.20 4349
1137.21 4428
1137.22 4385
1137.23 4411
1137.24 4362
1137.26 4267
1137.27 4284
1137.28 4189
1137.29 4025
1137.30 4114
1137.32 4301
1137.33 4310
1137.34 4198
1137.35 4167
1137.36 4426
1137.37 4760
1137.39 4784
1137.40 4671
1137.41 4646
1137.42 4583
1137.43 4596
1137.44 4723
1137.46 4667
1137.47 4885
1137.48 4780
1137.49 4813
1137.50 5105
1137.51 5231
1137.53 5116
1137.54 5213
1137.55 5321
1137.56 5270
1137.57 5233
1137.59 5259
1137.60 5328
1137.61 5079
1137.62 4923
1137.63 4995
1137.64 4916
1137.66 4785
1137.67 4604
1137.68 4481
1137.69 4573
1137.70 4603
1137.71 4366
1137.73 4130
1137.74 4240
1137.75 4501
1137.76 4712
1137.77 4606
1137.79 4472
1137.80 4457
1137.81 4670
1137.82 4525
1137.83 4434
1137.84 4475
1137.86 4391
1137.87 4214
1137.88 4287
1137.89 4493
1137.90 4337
1137.91 4339
1137.93 4540
1137.94 4772
1137.95 4516
1137.96 4395
1137.97 4366
1137.99 4393
1138.00 4300
1138.01 4236
1138.02 4107
1138.03 4033
1138.04 3877
1138.06 3885
1138.07 3974
1138.08 4028
1138.09 4137
1138.10 4225
1138.11 4535
1138.13 4703
1138.14 4574
1138.15 4360
1138.16 4467
1138.17 4674
1138.18 4463
1138.20 4328
1138.21 4407
1138.22 4218
1138.23 3914
1138.24 4113
1138.26 4345
1138.27 4280
1138.28 4302
1138.29 4089
1138.30 4140
1138.31 4155
1138.33 4162
1138.34 4237
1138.35 4166
1138.36 4026
1138.37 4226
1138.38 4315
1138.40 4512
1138.41 4661
1138.42 4559
1138.43 4646
1138.44 4666
1138.46 4738
1138.47 4745
1138.48 4780
1138.49 5049
1138.50 5340
1138.51 5713
1138.53 5931
1138.54 6088
1138.55 6323
1138.56 6506
1138.57 6541
1138.58 6613
1138.60 6653
1138.61 6480
1138.62 6062
1138.63 5713
1138.64 5546
1138.66 5405
1138.67 5314
1138.68 5450
1138.69 5695
1138.70 5443
1138.71 5034
1138.73 4880
1138.74 4950
1138.75 4987
1138.76 5201
1138.77 5213
1138.78 5248
1138.80 5251
1138.81 5250
1138.82 5019
1138.83 4795
1138.84 4686
1138.85 4539
1138.87 4556
1138.88 4469
1138.89 4348
1138.90 4355
1138.91 4447
1138.93 4641
1138.94 4381
1138.95 4347
1138.96 4189
1138.97 4242
1138.98 4091
1139.00 4091
1139.01 4065
1139.02 4018
1139.03 4210
1139.04 4448
1139.05 4458
1139.07 4330
1139.08 4285
1139.09 4115
1139.10 3935
1139.11 3903
1139.13 3968
1139.14 4039
1139.15 4055
1139.16 4097
1139.17 4165
1139.18 4292
1139.20 4368
1139.21 4294
1139.22 4193
1139.23 4138
1139.24 4141
1139.25 4151
1139.27 4096
1139.28 4106
1139.29 4157
1139.30 4276
1139.31 4464
1139.33 4358
1139.34 4243
1139.35 4188
1139.36 4230
1139.37 4323
1139.38 4207
1139.40 4233
1139.41 4346
1139.42 4394
1139.43 4433
1139.44 4628
1139.45 4735
1139.47 4747
1139.48 4829
1139.49 5007
1139.50 5121
1139.51 5227
1139.53 5247
1139.54 5172
1139.55 5133
1139.56 5209
1139.57 5086
1139.58 5329
1139.60 5417
1139.61 5418
1139.62 5432
1139.63 5422
1139.64 5362
1139.65 5295
1139.67 5104
1139.68 4700
1139.69 4577
1139.70 4872
1139.71 5189
1139.73 5172
1139.74 4974
1139.75 4794
1139.76 4667
1139.77 4579
1139.78 4246
1139.80 3989
1139.81 4018
1139.82 4148
1139.83 4161
1139.84 4439
1139.85 4581
1139.87 4463
1139.88 4340
1139.89 4495
1139.90 4543
1139.91 4561
1139.93 4354
1139.94 4068
1139.95 3897
1139.96 3998
1139.97 3934
1139.98 3975
1140.00 4138
1140.01 4109
1140.02 3987
1140.03 4018
1140.04 4175
1140.05 4290
1140.07 4294
1140.08 4039
1140.09 3996
1140.10 4223
1140.11 4398
1140.13 4549
1140.14 4468
1140.15 4298
1140.16 4249
1140.17 4457
1140.18 4613
1140.20 4600
1140.21 4336
1140.22 4264
1140.23 4102
1140.24 4202
1140.25 4368
1140.27 4438
1140.28 4515
1140.29 4721
1140.30 4709
1140.31 4736
1140.33 4615
1140.34 4335
1140.35 4288
1140.36 4473
1140.37 4826
1140.38 4879
1140.40 5018
1140.41 4981
1140.42 4771
1140.43 4762
1140.44 4778
1140.45 4841
1140.47 4746
1140.48 4783
1140.49 5073
1140.50 5120
1140.51 5209
1140.53 5289
1140.54 5020
1140.55 4865
1140.56 5043
1140.57 5381
1140.58 5515
1140.60 5406
1140.61 5223
1140.62 5127
1140.63 5368
1140.64 5332
1140.65 5355
1140.67 5245
1140.68 5299
1140.69 5163
1140.70 4955
1140.71 4980
1140.73 5032
1140.74 4890
1140.75 4597
1140.76 4368
1140.77 4429
1140.78 4319
1140.80 4194
1140.81 4240
1140.82 4256
1140.83 4281
1140.84 4409
1140.85 4439
1140.87 4491
1140.88 4588
1140.89 4512
1140.90 4289
1140.91 4055
1140.93 4033
1140.94 4147
1140.95 4168
1140.96 4113
1140.97 4233
1140.98 4305
1141.00 4277
1141.01 4119
1141.02 3992
1141.03 3837
1141.04 3690
1141.05 3498
1141.07 3636
1141.08 3916
1141.09 4052
1141.10 4202
1141.11 4178
1141.13 4150
1141.14 4021
1141.15 4037
1141.16 4080
1141.17 4091
1141.18 4028
1141.20 3885
1141.21 3865
1141.22 3840
1141.23 3933
1141.24 4053
1141.25 4035
1141.27 3896
1141.28 3889
1141.29 4146
1141.30 4161
1141.31 4087
1141.33 4136
1141.34 4212
1141.35 4179
1141.36 4240
1141.37 4377
1141.38 4806
1141.40 4852
1141.41 4573
1141.42 4385
1141.43 4291
1141.44 4507
1141.46 4544
1141.47 4605
1141.48 4546
1141.49 4817
1141.50 5040
1141.51 5182
1141.53 5256
1141.54 5244
1141.55 5063
1141.56 4952
1141.57 4818
1141.58 4795
1141.60 4778
1141.61 4812
1141.62 4960
1141.63 4731
1141.64 4403
1141.66 4420
1141.67 4562
1141.68 4567
1141.69 4518
1141.70 4298
1141.71 4263
1141.73 4488
1141.74 4589
1141.75 4564
1141.76 4485
1141.77 4269
1141.78 4307
1141.80 4446
1141.81 4359
1141.82 4154
1141.83 4131
1141.84 4120
1141.86 4291
1141.87 4421
1141.88 4423
1141.89 4376
1141.90 4377
1141.91 4226
1141.93 4042
1141.94 4241
1141.95 4275
1141.96 4136
1141.97 4207
1141.98 4342
1142.00 4264
1142.01 4224
1142.02 4161
1142.03 4018
1142.04 4033
1142.06 4003
1142.07 4121
1142.08 4189
1142.09 4090
1142.10 4150
1142.11 4394
1142.13 4555
1142.14 4599
1142.15 4742
1142.16 4770
1142.17 4543
1142.18 4223
1142.20 4076
1142.21 4088
1142.22 4205
1142.23 3845
1142.24 3607
1142.26 3751
1142.27 3861
1142.28 3873
1142.29 4233
1142.30 4377
1142.31 4446
1142.33 4461
1142.34 4522
1142.35 4472
1142.36 4385
1142.37 4306
1142.39 4179
1142.40 3991
1142.41 3972
1142.42 4147
1142.43 4279
1142.44 4241
1142.46 4470
1142.47 4529
1142.48 4429
1142.49 4339
1142.50 4533
1142.51 4706
1142.53 4776
1142.54 4648
1142.55 4730
1142.56 4746
1142.57 4715
1142.59 4538
1142.60 4800
1142.61 5133
1142.62 5094
1142.63 4778
1142.64 4405
1142.66 4292
1142.67 4506
1142.68 4632
1142.69 4767
1142.70 4685
1142.71 4684
1142.73 4487
1142.74 4189
1142.75 4202
1142.76 4206
1142.77 4140
1142.79 4328
1142.80 4480
1142.81 4329
1142.82 4266
1142.83 4467
1142.84 4524
1142.86 4483
1142.87 4344
1142.88 4300
1142.89 4397
1142.90 4348
1142.92 4272
1142.93 4156
1142.94 4162
1142.95 4209
1142.96 4134
1142.97 4242
1142.99 4335
1143.00 4256
1143.01 4206
1143.02 4133
1143.03 4143
1143.04 4152
1143.06 4111
1143.07 4171
1143.08 4100
1143.09 4026
1143.10 4239
1143.12 4467
1143.13 4366
1143.14 4408
1143.15 4253
1143.16 4014
1143.17 4130
1143.19 4218
1143.20 4250
1143.21 4386
1143.22 4534
1143.23 4506
1143.24 4589
1143.26 4549
1143.27 4496
1143.28 4326
1143.29 4194
1143.30 3952
1143.32 3934
1143.33 4013
1143.34 4181
1143.35 4183
1143.36 3849
1143.37 3824
1143.39 4101
1143.40 4519
1143.41 4524
1143.42 4617
1143.43 4728
1143.45 5019
1143.46 4810
1143.47 4754
1143.48 4780
1143.49 4728
1143.50 4491
1143.52 4608
1143.53 4758
1143.54 4767
1143.55 4757
1143.56 4818
1143.57 4974
1143.59 4990
1143.60 4754
1143.61 4735
1143.62 4675
1143.63 4591
1143.65 4668
1143.66 4592
1143.67 4524
1143.68 4321
1143.69 4070
1143.70 4109
1143.72 4301
1143.73 4352
1143.74 4351
1143.75 4554
1143.76 4389
1143.78 4195
1143.79 4208
1143.80 4235
1143.81 4086
1143.82 3899
1143.83 4079
1143.85 4586
1143.86 4590
1143.87 4404
1143.88 4324
1143.89 4284
1143.90 4317
1143.92 4263
1143.93 4216
1143.94 4232
1143.95 4087
1143.96 4022
1143.98 4222
1143.99 4514
1144.00 4599
1144.01 4331
1144.02 4157
1144.03 4083
1144.05 4139
1144.06 4199
1144.07 4194
1144.08 4363
1144.09 4219
1144.11 4000
1144.12 4022
1144.13 4175
1144.14 4144
1144.15 4148
1144.16 4139
1144.18 4280
1144.19 4342
1144.20 4448
1144.21 4462
1144.22 4503
1144.23 4199
1144.25 4048
1144.26 3825
1144.27 3815
1144.28 3979
1144.29 4012
1144.31 4232
1144.32 4379
1144.33 4173
1144.34 4148
1144.35 4255
1144.36 4387
1144.38 4548
1144.39 4827
1144.40 4629
1144.41 4478
1144.42 4590
1144.44 4738
1144.45 4483
1144.46 4383
1144.47 4503
1144.48 4749
1144.49 4722
1144.51 4734
1144.52 4890
1144.53 4682
1144.54 4743
1144.55 4658
1144.56 4582
1144.58 4658
1144.59 4696
1144.60 4744
1144.61 4725
1144.62 4787
1144.64 4913
1144.65 4916
1144.66 4422
1144.67 4232
1144.68 4444
1144.69 4607
1144.71 4458
1144.72 4368
1144.73 4456
1144.74 4492
1144.75 4339
1144.77 4167
1144.78 4152
1144.79 4278
1144.80 4450
1144.81 4530
1144.82 4398
1144.84 4539
1144.85 4685
1144.86 4588
1144.87 4474
1144.88 4315
1144.89 4396
1144.91 4207
1144.92 3988
1144.93 4154
1144.94 4400
1144.95 4453
1144.97 4574
1144.98 4680
1144.99 4425
1145.00 4430
1145.01 4286
1145.02 3960
1145.04 3794
1145.05 3806
1145.06 3698
1145.07 3906
1145.08 4188
1145.10 4244
1145.11 4089
1145.12 4112
1145.13 4063
1145.14 4191
1145.15 4294
1145.17 4353
1145.18 4129
1145.19 4199
1145.20 4215
1145.21 4317
1145.22 4400
1145.24 4486
1145.25 4650
1145.26 4801
1145.27 4658
1145.28 4473
1145.30 4364
1145.31 4418
1145.32 4509
1145.33 4425
1145.34 4344
1145.35 4335
1145.37 4413
1145.38 4475
1145.39 4492
1145.40 4460
1145.41 4593
1145.43 4811
1145.44 4722
1145.45 4687
1145.46 4842
1145.47 4767
1145.48 4641
1145.50 4577
1145.51 4683
1145.52 4860
1145.53 4905
1145.54 4821
1145.56 4807
1145.57 4837
1145.58 4771
1145.59 4825
1145.60 4720
1145.61 4618
1145.63 4679
1145.64 4658
1145.65 4594
1145.66 4510
1145.67 4499
1145.68 4800
1145.70 4724
1145.71 4397
1145.72 4387
1145.73 4386
1145.74 4206
1145.76 4350
1145.77 4330
1145.78 4261
1145.79 4122
1145.80 4096
1145.81 4170
1145.83 4435
1145.84 4609
1145.85 4792
1145.86 4748
1145.87 4593
1145.89 4546
1145.90 4265
1145.91 4263
1145.92 4204
1145.93 4137
1145.94 4112
1145.96 4335
1145.97 4381
1145.98 4255
1145.99 4220
1146.00 4131
1146.02 4285
1146.03 4279
1146.04 4261
1146.05 4188
1146.06 4234
1146.07 4078
1146.09 4091
1146.10 4144
1146.11 4138
1146.12 3945
1146.13 3987
1146.14 3910
1146.16 3976
1146.17 4109
1146.18 4206
1146.19 3947
1146.20 3758
1146.22 3919
1146.23 3948
1146.24 3786
1146.25 3797
1146.26 3976
1146.27 4143
1146.29 4026
1146.30 4045
1146.31 4222
1146.32 4464
1146.33 4524
1146.35 4481
1146.36 4532
1146.37 4628
1146.38 4628
1146.39 4619
1146.40 4558
1146.42 4708
1146.43 4776
1146.44 4690
1146.45 4449
1146.46 4457
1146.48 4727
1146.49 4766
1146.50 4756
1146.51 4579
1146.52 4370
1146.53 4156
1146.55 4221
1146.56 4313
1146.57 4343
1146.58 4430
1146.59 4359
1146.60 4289
1146.62 4241
1146.63 4358
1146.64 4249
1146.65 4358
1146.66 4603
1146.68 4463
1146.69 4233
1146.70 4189
1146.71 4117
1146.72 4166
1146.73 4364
1146.75 4684
1146.76 4632
1146.77 4733
1146.78 4655
1146.79 4523
1146.81 4584
1146.82 4476
1146.83 4330
1146.84 4487
1146.85 4439
1146.86 4269
1146.88 4282
1146.89 4214
1146.90 4014
1146.91 3806
1146.92 3616
1146.94 3560
1146.95 3799
1146.96 4136
1146.97 4180
1146.98 3942
1146.99 3993
1147.01 3976
1147.02 3985
1147.03 4004
1147.04 4128
1147.05 4262
1147.07 3866
1147.08 3788
1147.09 3990
1147.10 4194
1147.11 4163
1147.12 4116
1147.14 4034
1147.15 4140
1147.16 4252
1147.17 4457
1147.18 4457
1147.19 4461
1147.21 4245
1147.22 4154
1147.23 4116
1147.24 4158
1147.25 4152
1147.27 4206
1147.28 4163
1147.29 4049
1147.30 4180
1147.31 4259
1147.32 4150
1147.34 4105
1147.35 4126
1147.36 4163
1147.37 4145
1147.38 4167
1147.40 3906
1147.41 3739
1147.42 3890
1147.43 4258
1147.44 4264
1147.45 4136
1147.47 3933
1147.48 3852
1147.49 3815
1147.50 3839
1147.51 4040
1147.53 4037
1147.54 4178
1147.55 4395
1147.56 4549
1147.57 4667
1147.58 4470
1147.60 4232
1147.61 4200
1147.62 4539
[truncated: 4,861,593 more chars]
