# Supplementary material for: Efficient Purification of Cowpea Chlorotic Mottle Virus by a Novel Peptide Aptamer
Source: Viruses. 2023 Mar 7;15(3):697. doi: 10.3390/v15030697 (PMC10051510; doi:10.3390/v15030697)
Supplement: Supplementary file 1 [file viruses-15-00697-s001.zip › BAM-CCMV-29-81 tryptic digestion.dat]

798.61 2688
798.62 2601
798.63 2636
798.64 2720
798.65 2717
798.66 2532
798.67 2369
798.68 2408
798.69 2389
798.70 2403
798.71 2265
798.72 2211
798.73 2384
798.74 2371
798.75 2257
798.76 2070
798.77 1757
798.78 1751
798.79 1989
798.80 2060
798.81 2231
798.82 2286
798.83 2273
798.84 2226
798.85 2025
798.86 1885
798.87 2038
798.88 2069
798.89 2014
798.90 2014
798.91 2102
798.92 2065
798.93 2081
798.94 2179
798.95 2333
798.96 2321
798.97 2197
798.98 2108
798.99 2120
799.00 2133
799.01 2162
799.02 2119
799.03 1982
799.04 1881
799.05 2000
799.06 1912
799.07 1895
799.08 1950
799.09 1942
799.10 2014
799.11 2052
799.12 2145
799.12 2195
799.13 2215
799.14 2200
799.15 2156
799.16 2184
799.17 2304
799.18 2310
799.19 2170
799.20 2015
799.21 1971
799.22 2020
799.23 2055
799.24 2147
799.25 2282
799.26 2556
799.27 2677
799.28 2719
799.29 2481
799.30 2446
799.31 2435
799.32 2664
799.33 2677
799.34 2518
799.35 2445
799.36 2381
799.37 2258
799.38 2328
799.39 2441
799.40 2499
799.41 2490
799.42 2514
799.43 2324
799.44 2271
799.45 2360
799.46 2502
799.47 2441
799.48 2573
799.49 2581
799.50 2676
799.51 2732
799.52 2722
799.53 2589
799.54 2426
799.55 2508
799.56 2583
799.57 2622
799.58 2500
799.59 2404
799.60 2464
799.61 2647
799.62 2545
799.63 2384
799.64 2411
799.65 2386
799.66 2225
799.67 2056
799.68 2087
799.69 2184
799.70 2159
799.71 2009
799.72 2085
799.73 2170
799.74 2200
799.75 2162
799.75 2159
799.76 2121
799.77 1905
799.78 1913
799.79 1911
799.80 1895
799.81 1863
799.82 1972
799.83 2015
799.84 2013
799.85 1945
799.86 1865
799.87 1786
799.88 1638
799.89 1733
799.90 2080
799.91 2313
799.92 2301
799.93 2171
799.94 2105
799.95 2110
799.96 2004
799.97 2056
799.98 2210
799.99 2419
800.00 2617
800.01 2562
800.02 2406
800.03 2267
800.04 2164
800.05 2107
800.06 2136
800.07 2154
800.08 2267
800.09 2330
800.10 2283
800.11 2254
800.12 2121
800.13 2077
800.14 2179
800.15 2210
800.16 2281
800.17 2318
800.18 2308
800.19 2176
800.20 2112
800.21 2121
800.22 2072
800.23 2119
800.24 2199
800.25 2204
800.26 2239
800.27 2285
800.28 2220
800.29 2211
800.30 2165
800.31 2129
800.32 2111
800.33 2031
800.34 2062
800.35 2068
800.36 2076
800.37 2300
800.38 2465
800.39 2451
800.39 2432
800.40 2543
800.41 2608
800.42 2540
800.43 2594
800.44 2664
800.45 2681
800.46 2611
800.47 2698
800.48 2658
800.49 2536
800.50 2474
800.51 2570
800.52 2585
800.53 2564
800.54 2506
800.55 2508
800.56 2332
800.57 2119
800.58 2140
800.59 2126
800.60 2268
800.61 2299
800.62 2150
800.63 2023
800.64 2045
800.65 2031
800.66 2094
800.67 2192
800.68 2225
800.69 2150
800.70 2062
800.71 2086
800.72 2060
800.73 1965
800.74 2019
800.75 2189
800.76 2401
800.77 2459
800.78 2262
800.79 2104
800.80 1971
800.81 1820
800.82 1685
800.83 1763
800.84 1855
800.85 1811
800.86 1860
800.87 2016
800.88 1997
800.89 1848
800.90 1795
800.91 1847
800.92 1843
800.93 1958
800.94 2037
800.95 2110
800.96 2117
800.97 2093
800.98 2184
800.99 2291
801.00 2147
801.01 2054
801.02 2150
801.03 2275
801.04 2197
801.05 2118
801.06 2092
801.06 2110
801.07 2066
801.08 2054
801.09 2019
801.10 1936
801.11 2000
801.12 2007
801.13 1936
801.14 1991
801.15 2018
801.16 1981
801.17 2018
801.18 2121
801.19 2088
801.20 1942
801.21 2176
801.22 2253
801.23 2373
801.24 2278
801.25 2082
801.26 1896
801.27 1933
801.28 1904
801.29 1918
801.30 2024
801.31 2049
801.32 1988
801.33 2146
801.34 2308
801.35 2232
801.36 2232
801.37 2254
801.38 2437
801.39 2543
801.40 2605
801.41 2701
801.42 2547
801.43 2549
801.44 2511
801.45 2580
801.46 2727
801.47 2647
801.48 2438
801.49 2229
801.50 2192
801.51 2274
801.52 2348
801.53 2461
801.54 2423
801.55 2209
801.56 2106
801.57 2232
801.58 2200
801.59 2291
801.60 2406
801.61 2420
801.62 2382
801.63 2294
801.64 2311
801.65 2326
801.66 2225
801.67 2291
801.68 2359
801.69 2349
801.70 2131
801.71 1941
801.72 2013
801.73 2037
801.74 1881
801.74 1851
801.75 1776
801.76 1816
801.77 1956
801.78 2060
801.79 2142
801.80 2209
801.81 2263
801.82 2234
801.83 2063
801.84 2059
801.85 2069
801.86 2204
801.87 2193
801.88 2141
801.89 2041
801.90 1819
801.91 1796
801.92 1844
801.93 1862
801.94 1878
801.95 1857
801.96 1928
801.97 1935
801.98 1954
801.99 2073
802.00 2139
802.01 2061
802.02 1995
802.03 1953
802.04 2015
802.05 2250
802.06 2303
802.07 2147
802.08 2173
802.09 2421
802.10 2483
802.11 2396
802.12 2359
802.13 2204
802.14 2065
802.15 1884
802.16 1722
802.17 1801
802.18 1876
802.19 1915
802.20 2018
802.21 2062
802.22 2049
802.23 1981
802.24 2055
802.25 2071
802.26 2054
802.27 1906
802.28 2026
802.29 2241
802.30 2385
802.31 2399
802.32 2502
802.33 2552
802.34 2592
802.35 2697
802.36 3097
802.37 3179
802.38 3063
802.39 2944
802.40 3043
802.41 3164
802.42 3285
802.43 3245
802.44 3227
802.44 3310
802.45 3308
802.46 3271
802.47 3222
802.48 3253
802.49 3102
802.50 3001
802.51 2949
802.52 2908
802.53 2989
802.54 3064
802.55 2994
802.56 2766
802.57 2713
802.58 2635
802.59 2534
802.60 2452
802.61 2368
802.62 2365
802.63 2242
802.64 2176
802.65 2145
802.66 1955
802.67 1863
802.68 1977
802.69 2051
802.70 2061
802.71 2055
802.72 1921
802.73 2008
802.74 2210
802.75 2151
802.76 2088
802.77 2118
802.78 2180
802.79 2160
802.80 2139
802.81 2208
802.82 2085
802.83 1944
802.84 1952
802.85 2048
802.86 2165
802.87 2195
802.88 2177
802.89 2064
802.90 2068
802.91 2094
802.92 2020
802.93 2014
802.94 1855
802.95 1829
802.96 1922
802.97 1960
802.98 2014
802.99 2128
803.00 2383
803.01 2384
803.02 2390
803.03 2439
803.04 2568
803.05 2477
803.06 2261
803.07 2168
803.08 2303
803.09 2367
803.10 2313
803.11 2298
803.12 2329
803.13 2283
803.14 2228
803.15 2395
803.16 2431
803.17 2282
803.17 2163
803.18 2274
803.19 2263
803.20 2309
803.21 2408
803.22 2612
803.23 2504
803.24 2407
803.25 2275
803.26 2343
803.27 2370
803.28 2434
803.29 2546
803.30 2462
803.31 2472
803.32 2581
803.33 2601
803.34 2509
803.35 2539
803.36 2807
803.37 3040
803.38 3123
803.39 3255
803.40 3138
803.41 3037
803.42 3109
803.43 3214
803.44 2943
803.45 2765
803.46 2602
803.47 2532
803.48 2511
803.49 2357
803.50 2376
803.51 2410
803.52 2552
803.53 2562
803.54 2724
803.55 2879
803.56 2775
803.57 2717
803.58 2507
803.59 2381
803.60 2426
803.61 2348
803.62 2311
803.63 2242
803.64 2341
803.65 2546
803.66 2574
803.67 2506
803.68 2570
803.69 2493
803.70 2266
803.71 2008
803.72 1876
803.73 1865
803.74 1889
803.75 1826
803.76 1967
803.77 1969
803.78 2010
803.79 2029
803.80 2135
803.81 2124
803.82 2083
803.83 2067
803.84 2098
803.85 2188
803.86 2103
803.87 2050
803.88 2136
803.89 2096
803.90 2066
803.91 2093
803.92 2152
803.92 2063
803.93 2080
803.94 2152
803.95 2104
803.96 2091
803.97 2157
803.98 2028
803.99 1927
804.00 1924
804.01 1974
804.02 1762
804.03 1675
804.04 1871
804.05 1990
804.06 1845
804.07 1900
804.08 2015
804.09 2031
804.10 1889
804.11 1918
804.12 2161
804.13 2227
804.14 2146
804.15 2012
804.16 1956
804.17 2003
804.18 2006
804.19 1959
804.20 2015
804.21 2129
804.22 2100
804.23 2004
804.24 2123
804.25 2225
804.26 2527
804.27 2538
804.28 2488
804.29 2581
804.30 2841
804.31 2981
804.32 2876
804.33 2543
804.34 2496
804.35 2743
804.36 2667
804.37 2690
804.38 2704
804.39 2610
804.40 2604
804.41 2636
804.42 2618
804.43 2673
804.44 2857
804.45 3057
804.46 2985
804.47 3092
804.48 3203
804.49 3354
804.50 3494
804.51 3517
804.52 3575
804.53 3701
804.54 3549
804.55 3212
804.56 2930
804.57 2706
804.58 2627
804.59 2649
804.60 2537
804.61 2461
804.62 2413
804.63 2535
804.64 2747
804.65 2756
804.66 2658
804.67 2609
804.68 2787
804.69 2763
804.70 2516
804.70 2364
804.71 2239
804.72 2191
804.73 2091
804.74 2307
804.75 2288
804.76 2285
804.77 2302
804.78 2316
804.79 2399
804.80 2452
804.81 2254
804.82 2192
804.83 2311
804.84 2322
804.85 2292
804.86 2228
804.87 2059
804.88 2046
804.89 2046
804.90 2023
804.91 1975
804.92 1797
804.93 1734
804.94 1839
804.95 1829
804.96 1820
804.97 1681
804.98 1836
804.99 1915
805.00 2034
805.01 2137
805.02 2071
805.03 2115
805.04 2126
805.05 1967
805.06 1967
805.07 1942
805.08 2055
805.09 2109
805.10 2126
805.11 2129
805.12 2262
805.13 2228
805.14 2295
805.15 2452
805.16 2412
805.17 2508
805.18 2725
805.19 2772
805.20 2734
805.21 2554
805.22 2321
805.23 2289
805.24 2419
805.25 2377
805.26 2355
805.27 2145
805.28 2185
805.29 2307
805.30 2386
805.31 2607
805.32 2670
805.33 2693
805.34 2844
805.35 3124
805.36 3623
805.37 4002
805.38 4397
805.39 4778
805.40 5059
805.41 5671
805.42 6477
805.43 7000
805.44 7517
805.45 7654
805.46 7977
805.47 7971
805.48 7520
805.49 6769
805.50 6214
805.51 6004
805.51 5857
805.52 5818
805.53 5709
805.54 5309
805.55 4999
805.56 4753
805.57 4643
805.58 4228
805.59 3915
805.60 3652
805.61 3433
805.62 3305
805.63 3473
805.64 3319
805.65 3178
805.66 3035
805.67 2881
805.68 2721
805.69 2612
805.70 2529
805.71 2434
805.72 2542
805.73 2467
805.74 2385
805.75 2402
805.76 2554
805.77 2632
805.78 2542
805.79 2531
805.80 2316
805.81 2040
805.82 1904
805.83 2185
805.84 2252
805.85 2112
805.86 2121
805.87 2100
805.88 2055
805.89 2055
805.90 2053
805.91 2098
805.92 2117
805.93 2212
805.94 2210
805.95 2237
805.96 2039
805.97 2125
805.98 2152
805.99 2123
806.00 2005
806.01 2059
806.02 2003
806.03 2076
806.04 2119
806.05 2105
806.06 2123
806.07 2337
806.08 2339
806.09 2259
806.10 2179
806.11 2013
806.12 1931
806.13 2026
806.14 2106
806.15 2127
806.16 2098
806.17 2141
806.18 2148
806.19 2138
806.20 2111
806.21 2118
806.22 2283
806.23 2336
806.24 2372
806.25 2528
806.26 2630
806.27 2524
806.28 2471
806.29 2355
806.30 2434
806.31 2651
806.32 2648
806.33 2504
806.34 2400
806.35 2576
806.36 2830
806.36 3008
806.37 3061
806.38 3193
806.39 3219
806.40 3468
806.41 3832
806.42 4191
806.43 4406
806.44 4619
806.45 4734
806.46 4659
806.47 4492
806.48 4312
806.49 4225
806.50 4211
806.51 3882
806.52 3856
806.53 3742
806.54 3510
806.55 3069
806.56 2869
806.57 2837
806.58 2668
806.59 2670
806.60 2689
806.61 2708
806.62 2534
806.63 2443
806.64 2412
806.65 2396
806.66 2402
806.67 2434
806.68 2451
806.69 2236
806.70 2045
806.71 2035
806.72 1945
806.73 1919
806.74 2031
806.75 2128
806.76 2318
806.77 2443
806.78 2540
806.79 2469
806.80 2333
806.81 2252
806.82 2281
806.83 2343
806.84 2350
806.85 2319
806.86 2305
806.87 2318
806.88 2301
806.89 2195
806.90 2151
806.91 2087
806.92 2051
806.93 2097
806.94 2116
806.95 1944
806.96 2048
806.97 2279
806.98 2366
806.99 2189
807.00 2112
807.01 2093
807.02 2069
807.03 2021
807.04 2109
807.05 1959
807.06 1965
807.07 1972
807.08 2079
807.09 2170
807.10 2411
807.11 2347
807.12 2215
807.13 2103
807.14 1985
807.15 1874
807.16 1990
807.17 2157
807.18 2203
807.19 2213
807.20 2180
807.21 2134
807.22 2179
807.23 2126
807.24 2064
807.25 1942
807.25 2143
807.26 2319
807.27 2330
807.28 2244
807.29 2247
807.30 2214
807.31 2263
807.32 2283
807.33 2390
807.34 2557
807.35 2633
807.36 2931
807.37 3212
807.38 3288
807.39 3249
807.40 3219
807.41 3138
807.42 2988
807.43 2854
807.44 2826
807.45 2805
807.46 2993
807.47 2928
807.48 2811
807.49 2734
807.50 2730
807.51 2814
807.52 2987
807.53 3034
807.54 2973
807.55 3000
807.56 3166
807.57 3033
807.58 2781
807.59 2476
807.60 2427
807.61 2439
807.62 2420
807.63 2366
807.64 2206
807.65 2164
807.66 2174
807.67 2253
807.68 2229
807.69 2268
807.70 2288
807.71 2236
807.72 2163
807.73 2268
807.74 2200
807.75 2223
807.76 2191
807.77 2117
807.78 1923
807.79 1857
807.80 1940
807.81 2087
807.82 2085
807.83 2158
807.84 2178
807.85 2163
807.86 2127
807.87 2040
807.88 1807
807.89 1747
807.90 1902
807.91 2074
807.92 2069
807.93 1978
807.94 1896
807.95 2031
807.96 2051
807.97 2019
807.98 1878
807.99 1944
808.00 1997
808.01 1965
808.02 2001
808.03 2249
808.04 2262
808.05 2293
808.06 2297
808.07 2097
808.08 2096
808.09 2273
808.10 2195
808.11 2099
808.12 2085
808.13 2244
808.14 2234
808.15 1956
808.16 1934
808.17 1946
808.18 1895
808.19 1860
808.19 1998
808.20 1938
808.21 1952
808.22 1912
808.23 1893
808.24 1942
808.25 2023
808.26 2078
808.27 2086
808.28 2060
808.29 2066
808.30 2308
808.31 2420
808.32 2476
808.33 2450
808.34 2539
808.35 2591
808.36 2419
808.37 2270
808.38 2258
808.39 2268
808.40 2441
808.41 2606
808.42 2690
808.43 2854
808.44 2848
808.45 2854
808.46 2728
808.47 2677
808.48 2801
808.49 2994
808.50 2938
808.51 2857
808.52 2763
808.53 2631
808.54 2604
808.55 2603
808.56 2570
808.57 2395
808.58 2435
808.59 2391
808.60 2388
808.61 2308
808.62 2356
808.63 2270
808.64 2183
808.65 2307
808.66 2331
808.67 2192
808.68 2119
808.69 2131
808.70 2176
808.71 2090
808.72 1969
808.73 1940
808.74 1952
808.75 2158
808.76 2350
808.77 2330
808.78 2072
808.79 2076
808.80 2012
808.81 2005
808.82 1986
808.83 1991
808.84 2162
808.85 2188
808.86 2217
808.87 2283
808.88 2148
808.89 2142
808.90 2352
808.91 2470
808.92 2329
808.93 2102
808.94 2076
808.95 2047
808.96 2012
808.97 2139
808.98 2312
808.99 2153
809.00 2016
809.01 2075
809.02 2082
809.03 2122
809.04 2160
809.05 2052
809.06 1925
809.07 1817
809.08 1867
809.09 1886
809.10 1750
809.11 1788
809.12 1913
809.13 2080
809.14 2155
809.15 2156
809.16 2095
809.17 2188
809.18 2237
809.18 2175
809.19 2059
809.20 1927
809.21 1833
809.22 1877
809.23 2014
809.24 2132
809.25 2289
809.26 2190
809.27 2205
809.28 2255
809.29 2156
809.30 2100
809.31 2185
809.32 2375
809.33 2489
809.34 2828
809.35 2991
809.36 3017
809.37 3003
809.38 3111
809.39 3053
809.40 3082
809.41 3084
809.42 3021
809.43 3052
809.44 3120
809.45 3253
809.46 3103
809.47 2889
809.48 2622
809.49 2576
809.50 2581
809.51 2579
809.52 2651
809.53 2569
809.54 2622
809.55 2619
809.56 2745
809.57 2687
809.58 2629
809.59 2726
809.60 2627
809.61 2498
809.62 2347
809.63 2324
809.64 2287
809.65 2200
809.66 2083
809.67 1917
809.68 1998
809.69 2143
809.70 2245
809.71 2232
809.72 2178
809.73 2232
809.74 2374
809.75 2437
809.76 2342
809.77 2291
809.78 2341
809.79 2177
809.80 2083
809.81 2142
809.82 2207
809.83 2218
809.84 2324
809.85 2431
809.86 2282
809.87 2175
809.88 2196
809.89 2202
809.90 2086
809.91 1903
809.92 1801
809.93 2029
809.94 2254
809.95 2420
809.96 2382
809.97 2239
809.98 2171
809.99 2114
810.00 2077
810.01 1967
810.02 1913
810.03 2012
810.04 2110
810.05 2171
810.06 2287
810.07 2236
810.08 2199
810.09 2259
810.10 2127
810.11 2122
810.12 2107
810.13 2072
810.14 2108
810.15 2094
810.16 2151
810.17 1981
810.18 2041
810.19 2061
810.20 2110
810.21 2066
810.22 2040
810.23 2025
810.24 2042
810.24 2075
810.25 2119
810.26 2303
810.27 2399
810.28 2341
810.29 2401
810.30 2601
810.31 2674
810.32 2817
810.33 2945
810.34 2804
810.35 2690
810.36 2512
810.37 2647
810.38 2888
810.39 2968
810.40 3008
810.41 3080
810.42 2996
810.43 2838
810.44 2875
810.45 2799
810.46 2736
810.47 2797
810.48 2995
810.49 3011
810.50 3003
810.51 3028
810.52 2923
810.53 2636
810.54 2371
810.55 2236
810.56 2341
810.57 2367
810.58 2518
810.59 2443
810.60 2377
810.61 2299
810.62 2531
810.63 2529
810.64 2395
810.65 2381
810.66 2457
810.67 2331
810.68 2167
810.69 2050
810.70 1972
810.71 1986
810.72 1915
810.73 1998
810.74 2142
810.75 2219
810.76 2164
810.77 2167
810.78 2043
810.79 1954
810.80 2099
810.81 2165
810.82 2211
810.83 2288
810.84 2322
810.85 2272
810.86 2291
810.87 2110
810.88 2115
810.89 2118
810.90 2123
810.91 2095
810.92 2115
810.93 2017
810.94 1938
810.95 1871
810.96 1941
810.97 2059
810.98 2152
810.99 1973
811.00 1856
811.01 1971
811.02 2103
811.03 2121
811.04 2074
811.05 1980
811.06 2044
811.07 2125
811.08 2152
811.09 2389
811.10 2459
811.11 2383
811.12 2265
811.13 2204
811.14 2054
811.15 2014
811.16 1993
811.17 2043
811.18 1989
811.19 1929
811.20 1962
811.21 2037
811.22 2073
811.23 2125
811.24 2198
811.25 2284
811.26 2278
811.27 2213
811.28 2329
811.29 2412
811.30 2369
811.31 2393
811.32 2459
811.33 2479
811.34 2354
811.35 2197
811.36 2505
811.37 2826
811.38 2959
811.39 2957
811.39 3112
811.40 3244
811.41 3151
811.42 2998
811.43 2892
811.44 2739
811.45 2701
811.46 2682
811.47 2680
811.48 2632
811.49 2621
811.50 2673
811.51 2726
811.52 2582
811.53 2534
811.54 2477
811.55 2516
811.56 2528
811.57 2794
811.58 3181
811.59 3135
811.60 2993
811.61 2725
811.62 2625
811.63 2548
811.64 2446
811.65 2385
811.66 2428
811.67 2333
811.68 2351
811.69 2365
811.70 2551
811.71 2558
811.72 2452
811.73 2291
811.74 2302
811.75 2242
811.76 2132
811.77 2073
811.78 2074
811.79 2095
811.80 2070
811.81 2166
811.82 2280
811.83 2270
811.84 2170
811.85 2116
811.86 2046
811.87 2120
811.88 2138
811.89 2059
811.90 1996
811.91 1933
811.92 1851
811.93 1837
811.94 1825
811.95 2032
811.96 2208
811.97 1985
811.98 1858
811.99 1935
812.00 1974
812.01 1946
812.02 1892
812.03 1777
812.04 1759
812.05 1877
812.06 1915
812.07 1945
812.08 1961
812.09 1983
812.10 1950
812.11 2006
812.12 2016
812.13 2001
812.14 2015
812.15 2118
812.16 2126
812.17 2225
812.18 2235
812.19 2230
812.20 2195
812.21 2303
812.22 2401
812.23 2491
812.24 2614
812.25 2693
812.26 2625
812.27 2507
812.28 2671
812.29 2807
812.30 2690
812.31 2721
812.32 2985
812.33 3174
812.34 3166
812.35 3033
812.36 3131
812.37 3285
812.38 3508
812.39 3760
812.40 4045
812.41 4511
812.42 5368
812.43 6599
812.44 7764
812.45 8389
812.46 9139
812.47 10092
812.48 11040
812.49 11561
812.50 11609
812.51 11600
812.52 11462
812.53 11125
812.54 10542
812.55 9808
812.56 9345
812.57 8684
812.58 8044
812.59 7237
812.60 6433
812.61 5913
812.62 5521
812.63 5318
812.64 4924
812.64 4533
812.65 4550
812.66 4164
812.67 3759
812.68 3467
812.69 3437
812.70 3515
812.71 3407
812.72 3388
812.73 3215
812.74 3080
812.75 3169
812.76 3245
812.77 2988
812.78 2990
812.79 3055
812.80 2984
812.81 2764
812.82 2675
812.83 2491
812.84 2346
812.85 2321
812.86 2341
812.87 2325
812.88 2408
812.89 2370
812.90 2237
812.91 2198
812.92 2382
812.93 2564
812.94 2649
812.95 2598
812.96 2477
812.97 2382
812.98 2388
812.99 2233
813.00 2152
813.01 2253
813.02 2270
813.03 2121
813.04 2024
813.05 2037
813.06 1916
813.07 1830
813.08 2102
813.09 2281
813.10 2288
813.11 2108
813.12 2093
813.13 2180
813.14 2345
813.15 2284
813.16 2200
813.17 2201
813.18 2256
813.19 2176
813.20 2217
813.21 2461
813.22 2433
813.23 2359
813.24 2529
813.25 2758
813.26 2901
813.27 2929
813.28 2950
813.29 2965
813.30 2968
813.31 2962
813.32 3231
813.33 3458
813.34 3384
813.35 3353
813.36 3387
813.37 3432
813.38 3359
813.39 3510
813.40 3842
813.41 4086
813.42 4417
813.43 5056
813.44 5502
813.45 5905
813.46 6444
813.47 6767
813.48 6653
813.49 6794
813.50 7080
813.51 7570
813.52 7807
813.53 7397
813.54 6891
813.55 6525
813.56 5953
813.57 5617
813.58 5365
813.59 5228
813.60 5196
813.61 5092
813.62 4806
813.63 4523
813.64 4169
813.65 3907
813.66 3588
813.67 3415
813.68 3530
813.69 3421
813.70 3190
813.71 3241
813.72 3271
813.73 3041
813.74 3008
813.75 2844
813.76 2800
813.77 2740
813.78 2766
813.79 2567
813.80 2517
813.81 2459
813.82 2379
813.83 2363
813.84 2118
813.85 2098
813.86 2257
813.87 2285
813.88 2367
813.89 2373
813.90 2549
813.91 2486
813.92 2445
813.93 2469
813.94 2533
813.95 2456
813.96 2511
813.97 2511
813.98 2361
813.99 2228
814.00 2196
814.01 2311
814.02 2310
814.03 2077
814.04 2028
814.04 2166
814.05 2154
814.06 2217
814.07 2332
814.08 2415
814.09 2369
814.10 2425
814.11 2538
814.12 2620
814.13 2476
814.14 2132
814.15 2081
814.16 2112
814.17 2133
814.18 2104
814.19 2225
814.20 2319
814.21 2279
814.22 2310
814.23 2329
814.24 2351
814.25 2284
814.26 2273
814.27 2201
814.28 2346
814.29 2456
814.30 2716
814.31 2898
814.32 2877
814.33 2871
814.34 2944
814.35 2983
814.36 2964
814.37 3052
814.38 3089
814.39 3221
814.40 3124
814.41 3337
814.42 3380
814.43 3334
814.44 3648
814.45 3845
814.46 4061
814.47 4245
814.48 4097
814.49 3893
814.50 3724
814.51 3558
814.52 3432
814.53 3441
814.54 3348
814.55 3408
814.56 3312
814.57 3287
814.58 3212
814.59 3414
814.60 3239
814.61 2975
814.62 2950
814.63 2810
814.64 2623
814.65 2555
814.66 2515
814.67 2566
814.68 2604
814.69 2630
814.70 2672
814.71 2725
814.72 2671
814.73 2738
814.74 2841
814.75 2834
814.76 2666
814.77 2547
814.78 2608
814.79 2598
814.80 2479
814.81 2523
814.82 2511
814.83 2440
814.84 2361
814.85 2326
814.86 2260
814.87 2172
814.88 2151
814.89 2190
814.90 2263
814.91 2372
814.92 2393
814.93 2283
814.94 2183
814.95 2181
814.96 2220
814.97 2323
814.98 2265
814.99 2136
815.00 2065
815.01 2104
815.02 2092
815.03 2088
815.04 2148
815.05 2329
815.06 2343
815.07 2298
815.08 2247
815.09 2230
815.10 2257
815.11 2094
815.12 2047
815.13 2083
815.14 2145
815.15 2038
815.16 2031
815.17 2113
815.18 2168
815.19 2142
815.20 2196
815.21 2311
815.22 2387
815.23 2372
815.24 2293
815.25 2400
815.26 2445
815.27 2474
815.28 2505
815.29 2545
815.30 2403
815.31 2262
815.32 2335
815.33 2465
815.34 2512
815.35 2513
815.36 2457
815.37 2594
815.38 2653
815.39 2693
815.40 2666
815.41 2531
815.42 2384
815.43 2418
815.44 2483
815.45 2529
815.46 2649
815.47 2869
815.48 2970
815.49 2951
815.50 2854
815.51 2792
815.52 2804
815.53 2789
815.54 2816
815.55 2880
815.56 2813
815.57 2764
815.58 2901
815.59 2814
815.60 2754
815.61 2876
815.62 2839
815.63 2681
815.64 2493
815.65 2328
815.65 2190
815.66 2265
815.67 2314
815.68 2359
815.69 2379
815.70 2321
815.71 2309
815.72 2290
815.73 2349
815.74 2370
815.75 2377
815.76 2298
815.77 2366
815.78 2433
815.79 2405
815.80 2498
815.81 2509
815.82 2450
815.83 2382
815.84 2197
815.85 1903
815.86 1840
815.87 1895
815.88 1916
815.89 1858
815.90 1993
815.91 2118
815.92 2094
815.93 1994
815.94 2094
815.95 2003
815.96 1880
815.97 1870
815.98 1869
815.99 1841
816.00 1960
816.01 1943
816.02 1947
816.03 1954
816.04 2139
816.05 2080
816.06 1980
816.07 1913
816.08 1980
816.09 1945
816.10 1928
816.11 1856
816.12 1725
816.13 1780
816.14 1910
816.15 2091
816.16 2088
816.17 2133
816.18 2206
816.19 2168
816.20 2047
816.21 1948
816.22 2003
816.23 2107
816.24 2110
816.25 2074
816.26 1979
816.27 2091
816.28 2164
816.29 2117
816.30 2164
816.31 2230
816.32 2326
816.33 2321
816.34 2307
816.35 2252
816.36 2224
816.37 2287
816.38 2354
816.39 2450
816.40 2435
816.41 2599
816.42 2739
816.43 2720
816.44 2495
816.45 2364
816.46 2425
816.47 2472
816.48 2349
816.49 2339
816.50 2378
816.51 2434
816.52 2586
816.53 2672
816.54 2642
816.55 2650
816.56 2548
816.57 2582
816.58 2585
816.59 2498
816.60 2543
816.61 2567
816.62 2545
816.63 2578
816.64 2641
816.65 2516
816.66 2284
816.67 2114
816.68 2010
816.69 1983
816.70 2071
816.71 2187
816.72 2236
816.73 2255
816.74 2379
816.75 2409
816.76 2434
816.77 2430
816.78 2364
816.79 2247
816.80 2166
816.81 2223
816.82 2178
816.83 1999
816.84 1909
816.85 1963
816.86 1873
816.87 1929
816.88 2186
816.89 2221
816.90 2150
816.91 2115
816.92 2140
816.93 2063
816.94 2032
816.95 1984
816.96 1970
816.97 2095
816.98 2249
816.99 2371
817.00 2497
817.01 2616
817.02 2697
817.03 2657
817.04 2506
817.05 2472
817.06 2293
817.07 2146
817.08 2070
817.09 2118
817.10 2229
817.11 2136
817.12 2030
817.13 2173
817.14 2251
817.15 2099
817.16 1972
817.17 1965
817.18 1938
817.19 2037
817.20 2130
817.21 2414
817.22 2430
817.23 2237
817.24 2142
817.25 2153
817.26 2127
817.27 2148
817.28 2065
817.29 1996
817.30 2068
817.31 2261
817.32 2409
817.33 2482
817.34 2247
817.35 2400
817.36 2596
817.37 2708
817.38 2599
817.39 2640
817.40 2600
817.41 2578
817.42 2681
817.43 2924
817.44 2859
817.45 2682
817.46 2683
817.47 2761
817.48 2781
817.49 2531
817.50 2361
817.51 2341
817.52 2337
817.53 2400
817.54 2490
817.55 2492
817.56 2552
817.57 2611
817.58 2563
817.59 2511
817.60 2682
817.61 2765
817.61 2522
817.62 2448
817.63 2345
817.64 2322
817.65 2245
817.66 2210
817.67 2171
817.68 2088
817.69 1970
817.70 1936
817.71 1929
817.72 1889
817.73 1923
817.74 2039
817.75 1931
817.76 1889
817.77 1876
817.78 1894
817.79 1910
817.80 1996
817.81 1973
817.82 1996
817.83 1926
817.84 1883
817.85 1860
817.86 2000
817.87 2042
817.88 2084
817.89 2039
817.90 2144
817.91 2077
817.92 2006
817.93 2209
817.94 2428
817.95 2491
817.96 2541
817.97 2474
817.98 2227
817.99 2136
818.00 1968
818.01 1810
818.02 1716
818.03 1828
818.04 1974
818.05 1919
818.06 1704
818.07 1817
818.08 1925
818.09 2009
818.10 2086
818.11 2142
818.12 2132
818.13 2267
818.14 2409
818.15 2449
818.16 2412
818.17 2489
818.18 2514
818.19 2360
818.20 2253
818.21 2268
818.22 2407
818.23 2575
818.24 2590
818.25 2603
818.26 2503
818.27 2346
818.28 2264
818.29 2190
818.30 2136
818.31 2358
818.32 2440
818.33 2472
818.34 2659
818.35 2614
818.36 2480
818.37 2409
818.38 2275
818.39 2289
818.40 2443
818.41 2550
818.42 2703
818.43 2843
818.44 2756
818.45 2695
818.46 2612
818.47 2787
818.48 2915
818.49 2843
818.50 2704
818.51 2737
818.52 2683
818.53 2641
818.54 2565
818.55 2644
818.56 2547
818.57 2434
818.58 2331
818.59 2223
818.60 2127
818.61 2189
818.62 2288
818.63 2364
818.64 2386
818.65 2610
818.66 2621
818.67 2520
818.68 2351
818.69 2229
818.70 2244
818.71 2155
818.72 2121
818.73 2043
818.74 1987
818.75 2096
818.76 1965
818.77 1863
818.78 1892
818.79 1857
818.80 1941
818.81 2021
818.82 1964
818.83 2006
818.84 2071
818.85 2153
818.86 2171
818.87 2137
818.88 2154
818.89 2024
818.90 2022
818.91 2069
818.92 2052
818.93 2059
818.94 2049
818.95 2116
818.96 2120
818.97 2099
818.98 2034
818.99 2025
819.00 2091
819.01 2226
819.02 2146
819.03 1970
819.04 1864
819.05 1963
819.06 2024
819.07 2189
819.08 2184
819.09 2068
819.10 2047
819.11 2191
819.12 2335
819.13 2316
819.14 2297
819.15 2349
819.16 2391
819.17 2321
819.18 2243
819.19 2116
819.20 2200
819.21 2235
819.22 2317
819.23 2377
819.24 2308
819.25 2223
819.26 2157
819.27 2230
819.28 2334
819.29 2311
819.30 2203
819.31 2308
819.32 2580
819.33 2529
819.34 2590
819.35 2514
819.36 2584
819.37 2679
819.38 2523
819.39 2385
819.40 2345
819.41 2280
819.42 2397
819.43 2709
819.44 2819
819.45 2570
819.46 2569
819.47 2642
819.48 2747
819.49 2778
819.50 2694
819.51 2689
819.52 2666
819.53 2747
819.54 2834
819.55 2871
819.56 2687
819.57 2574
819.58 2638
819.59 2637
819.60 2705
819.61 2752
819.62 2716
819.63 2592
819.64 2564
819.65 2531
819.66 2369
819.67 2156
819.68 2020
819.69 1865
819.70 1824
819.71 1759
819.72 1789
819.73 1999
819.74 2157
819.75 2284
819.76 2257
819.77 2306
819.78 2147
819.79 2028
819.80 1934
819.81 2039
819.82 2079
819.83 1965
819.84 2013
819.85 2204
819.86 2209
819.87 2211
819.88 2106
819.89 1934
819.90 1854
819.91 1864
819.92 1918
819.93 1880
819.94 1910
819.95 1852
819.96 1657
819.97 1730
819.98 1750
819.99 1806
820.00 1807
820.01 1883
820.02 1937
820.03 2059
820.04 2131
820.05 2192
820.06 2240
820.07 2198
820.08 2117
820.09 2247
820.10 2358
820.11 2302
820.12 2293
820.13 2180
820.14 2197
820.15 2147
820.16 2103
820.17 2168
820.18 2216
820.19 2261
820.20 2162
820.21 1976
820.22 1846
820.23 1819
820.24 1906
820.25 2089
820.26 2237
820.27 2355
820.28 2405
820.29 2435
820.30 2534
820.31 2629
820.32 2535
820.33 2495
820.33 2473
820.34 2579
820.35 2870
820.36 3154
820.37 3471
820.38 3687
820.39 3740
820.40 3666
820.41 3648
820.42 3754
820.43 3782
820.44 3566
820.45 3452
820.46 3652
820.47 3737
820.48 3561
820.49 3340
820.50 3130
820.51 3139
820.52 3176
820.53 3199
820.54 3201
820.55 3182
820.56 3079
820.57 2801
820.58 2695
820.59 2590
820.60 2486
820.61 2398
820.62 2312
820.63 2347
820.64 2454
820.65 2408
820.66 2327
820.67 2529
820.68 2627
820.69 2418
820.70 2409
820.71 2331
820.72 2403
820.73 2529
820.74 2382
820.75 2268
820.76 2163
820.77 2173
820.78 2112
820.79 2053
820.80 2088
820.81 1965
820.82 1934
820.83 1968
820.84 2058
820.85 2093
820.86 2080
820.87 2036
820.88 2069
820.89 2139
820.90 2155
820.91 2031
820.92 1970
820.93 2065
820.94 2249
820.95 2304
820.96 2419
820.97 2435
820.98 2550
820.99 2462
821.00 2346
821.01 2232
821.02 2210
821.03 2168
821.04 2059
821.05 2031
821.06 2187
821.07 2164
821.08 2212
821.09 2296
821.10 2391
821.11 2428
821.12 2329
821.13 2258
821.14 2276
821.15 2248
821.16 2176
821.17 2112
821.18 2170
821.19 2127
821.20 2161
821.21 2206
821.22 2253
821.23 2147
821.24 2088
821.25 2044
821.26 2103
821.27 2222
821.28 2353
821.29 2295
821.30 2257
821.31 2230
821.32 2290
821.33 2516
821.34 2661
821.35 2660
821.36 2610
821.37 2624
821.38 2787
821.39 2837
821.40 2931
821.41 3093
821.42 3191
821.43 3210
821.44 3037
821.45 2902
821.46 2815
821.47 2805
821.48 2886
821.49 2972
821.50 2941
821.51 2891
821.52 2832
821.53 2732
821.54 2790
821.55 2774
821.56 2721
821.57 2683
821.58 2613
821.59 2467
821.60 2411
821.61 2370
821.62 2459
821.63 2372
821.64 2288
821.65 2289
821.66 2337
821.67 2414
821.68 2370
821.69 2361
821.70 2263
821.71 2107
821.72 1966
821.73 1996
821.74 1937
821.75 1778
821.76 1795
821.77 1881
821.78 1964
821.79 1978
821.80 2031
821.81 2088
821.82 2096
821.83 2082
821.84 1952
821.85 1938
821.86 2135
821.87 2180
821.88 2183
821.89 2026
821.90 2092
821.91 2069
821.92 2086
821.93 1958
821.94 1940
821.95 1912
821.96 1901
821.97 1866
821.98 1954
821.99 1931
822.00 1943
822.01 2010
822.02 2042
822.03 2019
822.04 2090
822.05 1927
822.06 1906
822.07 1838
822.08 1782
822.09 1754
822.10 1863
822.11 1956
822.12 1912
822.13 2006
822.14 2010
822.15 2073
822.16 2181
822.17 2195
822.18 2072
822.19 1915
822.20 1969
822.21 2236
822.22 2281
822.23 2276
822.24 2400
822.25 2420
822.26 2261
822.27 2125
822.28 2057
822.29 2190
822.30 2635
822.31 2801
822.32 2711
822.33 2721
822.34 2736
822.35 2664
822.36 2608
822.37 2580
822.38 2791
822.39 3044
822.40 3279
822.41 3286
822.42 3388
822.43 3605
822.44 4179
822.45 4712
822.46 4940
822.47 5114
822.48 5678
822.49 5819
822.50 5639
822.51 5546
822.52 5507
822.53 5562
822.54 5566
822.55 5413
822.56 5220
822.57 4930
822.58 4852
822.59 4407
822.60 4043
822.61 3841
822.62 3700
822.63 3519
822.64 3504
822.65 3516
822.66 3386
822.67 3120
822.68 3163
822.69 3239
822.70 3140
822.71 2941
822.72 2662
822.73 2665
822.74 2561
822.75 2388
822.76 2478
822.77 2387
822.78 2289
822.79 2252
822.80 2235
822.81 2000
822.82 2003
822.83 2288
822.84 2303
822.85 2199
822.86 2279
822.87 2257
822.88 2156
822.89 2058
822.90 2100
822.91 1973
822.92 2055
822.93 2011
822.94 1992
822.95 2139
822.96 2232
822.97 2322
822.98 2266
822.99 2364
823.00 2354
823.01 2195
823.02 2159
823.03 2094
823.04 2024
823.05 2046
823.06 2076
823.07 2007
823.08 1991
823.09 1938
823.10 1989
823.11 1966
823.12 1926
823.13 1886
823.14 1940
823.15 1985
823.16 2091
823.17 2069
823.18 2003
823.19 2081
823.20 2010
823.21 2120
823.22 2261
823.23 2180
823.24 2209
823.25 2383
823.26 2359
823.27 2225
823.28 2144
823.29 2082
823.30 2067
823.31 2174
823.32 2131
823.33 2062
823.34 2091
823.35 2247
823.36 2322
823.37 2450
823.38 2450
823.39 2420
823.40 2443
823.41 2607
823.42 2767
823.43 2719
823.44 3117
823.45 3457
823.46 3558
823.47 3780
823.48 4003
823.49 3973
823.50 3933
823.51 4017
823.52 3941
823.53 4093
823.54 4030
823.55 4055
823.56 3808
823.57 3693
823.58 3743
823.59 3712
823.60 3641
823.61 3352
823.62 3306
823.63 3390
823.64 3256
823.65 2974
823.66 3002
823.67 2971
823.68 2784
823.69 2567
823.70 2406
823.71 2227
823.72 2173
823.73 2246
823.74 2206
823.75 2175
823.76 2069
823.77 1931
823.78 2011
823.79 2112
823.80 2207
823.81 2331
823.82 2244
823.83 2140
823.84 2129
823.85 2156
823.86 2229
823.87 2306
823.88 2485
823.89 2535
823.90 2481
823.91 2413
823.92 2458
823.93 2497
823.94 2483
823.95 2491
823.96 2440
823.97 2261
823.98 2067
823.99 1892
824.00 1990
824.01 2143
824.02 1964
824.03 1809
824.04 1911
824.05 1900
824.06 1875
824.07 1840
824.08 1722
824.09 1822
824.10 1986
824.11 1927
824.12 1746
824.13 1915
824.14 2113
824.15 2065
824.16 2025
824.17 2047
824.18 2076
824.19 2106
824.20 2135
824.21 2101
824.22 2269
824.23 2166
824.24 2152
824.25 2072
824.26 2028
824.27 2030
824.28 2209
824.29 2299
824.30 2393
824.31 2395
824.32 2366
824.33 2481
824.34 2596
824.35 2582
824.36 2655
824.37 2840
824.38 3048
824.39 3042
824.40 2990
824.41 2835
824.42 2695
824.43 2561
824.44 2609
824.45 2668
824.46 2774
824.47 2886
824.48 3012
824.49 2928
824.50 3141
824.51 3230
824.52 3206
824.53 3063
824.54 2928
824.55 2801
824.56 2645
824.57 2592
824.58 2624
824.59 2522
824.60 2497
824.61 2526
824.62 2643
824.63 2564
824.64 2581
824.65 2477
824.66 2476
824.67 2484
824.68 2407
824.69 2321
824.70 2417
824.71 2327
824.72 2299
824.73 2350
824.74 2391
824.75 2380
824.76 2345
824.77 2210
824.78 2090
824.79 2228
824.80 2281
824.81 2141
824.82 2222
824.83 2113
824.84 1973
824.85 2004
824.86 1935
824.87 1861
824.88 1787
824.89 1841
824.90 2027
824.91 1951
824.92 1979
824.93 2083
824.94 2061
824.95 2032
824.96 2078
824.97 2141
824.98 2212
824.99 2234
825.00 2107
825.01 2101
825.02 2107
825.03 2085
825.04 2161
825.05 2159
825.06 2009
825.07 1893
825.08 1921
825.09 2123
825.10 2162
825.11 2049
825.12 1968
825.13 1999
825.14 2056
825.15 2118
825.16 1974
825.17 1967
825.18 1868
825.19 1838
825.20 1845
825.21 1890
825.22 1930
825.23 2022
825.24 1998
825.25 2015
825.26 1911
825.27 1967
825.28 1918
825.29 2007
825.30 2190
825.31 2410
825.32 2551
825.33 2638
825.34 2891
825.35 3042
825.36 3073
825.37 3101
825.38 2944
825.39 2819
825.40 2831
825.41 2889
825.42 2934
825.43 2942
825.44 2804
825.45 2830
825.46 2872
825.47 2920
825.48 2803
825.49 2777
825.50 2819
825.51 2888
825.52 3070
825.53 3302
825.54 3478
825.55 3716
825.56 3603
825.57 3412
825.58 3234
825.59 3041
825.60 2877
825.61 2689
825.62 2591
825.63 2433
825.64 2500
825.65 2574
825.66 2582
825.67 2618
825.68 2657
825.69 2619
825.70 2706
825.71 2716
825.72 2601
825.73 2594
825.74 2577
825.75 2413
825.76 2272
825.77 2192
825.78 2151
825.79 2223
825.80 2216
825.81 2155
825.82 2040
825.83 1996
825.84 2036
825.85 1946
825.86 1825
825.87 1782
825.88 1817
825.89 1880
825.90 1884
825.91 1885
825.92 1941
825.93 2005
825.94 2089
825.95 2143
825.96 2199
825.97 2243
825.98 2229
825.99 2157
826.00 2216
826.01 2121
826.02 1944
826.03 1952
826.04 1911
826.05 1917
826.06 1896
826.07 1998
826.08 2122
826.09 2199
826.10 2108
826.11 1969
826.12 1894
826.13 1816
826.14 1707
826.15 1691
826.16 1758
826.17 1823
826.18 1824
826.19 1888
826.20 2012
826.21 2044
826.22 2055
826.23 1983
826.24 1934
826.25 1905
826.26 1937
826.27 1953
826.28 2125
826.29 2274
826.30 2296
826.31 2223
826.32 2188
826.33 2230
826.34 2273
826.35 2351
826.36 2518
826.37 2628
826.38 2672
826.39 2783
826.40 2814
826.41 2831
826.42 3015
826.43 3121
826.44 3142
826.45 3015
826.46 2801
826.47 2820
826.48 2767
826.49 2783
826.50 2720
826.51 2626
826.52 2726
826.53 2678
826.54 2711
826.55 2913
826.56 2993
826.57 2972
826.58 3050
826.59 3027
826.60 2904
826.61 2868
826.62 2859
826.63 2723
826.64 2413
826.65 2277
826.66 2457
826.67 2515
826.68 2515
826.69 2581
826.70 2460
826.71 2269
826.72 2265
826.73 2229
826.74 2199
826.75 2156
826.76 2184
826.77 2184
826.78 2210
826.79 2148
826.80 2160
826.81 2115
826.82 2042
826.83 1973
826.84 1990
826.85 1964
826.86 1904
826.87 1953
826.88 2004
826.89 2013
826.90 1966
826.91 1797
826.92 1795
826.93 1752
826.94 1782
826.95 2011
826.96 2157
826.97 2107
826.98 2215
826.99 2353
827.00 2406
827.01 2278
827.02 2171
827.03 2200
827.04 2178
827.05 1981
827.06 1959
827.07 2008
827.08 2065
827.09 2143
827.10 2072
827.11 2201
827.12 2269
827.13 2287
827.14 2190
827.15 2121
827.16 2040
827.17 1940
827.18 1855
827.19 1908
827.20 2222
827.21 2539
827.22 2550
827.23 2311
827.24 2194
827.25 2177
827.26 2155
827.27 2252
827.28 2245
827.29 2249
827.30 2269
827.31 2265
827.32 2319
827.33 2145
827.34 2037
827.35 2092
827.36 2299
827.37 2495
827.38 2745
827.39 2905
827.40 3001
827.41 3130
827.42 3045
827.43 3068
827.44 3073
827.45 3003
827.46 2998
827.47 3094
827.48 2988
827.49 2902
827.50 3074
827.51 2955
827.52 2769
827.53 2720
827.54 2827
827.55 2747
827.56 2594
827.57 2745
827.58 2747
827.59 2645
827.60 2532
827.61 2531
827.62 2584
827.63 2585
827.64 2485
827.65 2270
827.66 2189
827.67 2108
827.68 1993
827.69 1800
827.70 1857
827.71 1956
827.72 2096
827.73 2163
827.74 2202
827.75 2130
827.76 2170
827.77 2145
827.78 2133
827.79 2115
827.80 2033
827.81 2010
827.82 1948
827.83 1928
827.84 2017
827.85 2105
827.86 1983
827.87 1942
827.88 1941
827.89 2023
827.90 1936
827.91 1811
827.92 1835
827.93 1832
827.94 1804
827.95 1697
827.96 1879
827.97 1844
827.98 1774
827.99 1677
828.00 1673
828.01 1797
828.02 1890
828.03 1834
828.04 1864
828.05 1954
828.06 2039
828.07 2166
828.08 2245
828.09 2225
828.10 2142
828.11 2094
828.12 2313
828.13 2271
828.14 2221
828.15 2209
828.16 2217
828.17 2215
828.18 2237
828.19 2440
828.20 2351
828.21 2215
828.22 2182
828.23 2285
828.24 2388
828.25 2437
828.26 2516
828.27 2372
828.28 2400
828.29 2465
828.30 2442
828.31 2484
828.32 2615
828.33 2757
828.34 2772
828.35 2793
828.36 2853
828.37 2717
828.38 2611
828.39 2536
828.40 2604
828.41 2716
828.42 3035
828.43 3173
828.44 3046
828.45 2889
828.46 2921
828.47 2987
828.48 3083
828.49 3232
828.50 3361
828.51 3400
828.52 3306
828.53 3113
828.54 2794
828.55 2630
828.56 2683
828.57 2593
828.58 2480
828.59 2450
828.60 2453
828.61 2496
828.62 2515
828.63 2442
828.64 2410
828.65 2312
828.66 2241
828.67 2149
828.68 2231
828.69 2377
828.70 2617
828.71 2613
828.72 2415
828.73 2358
828.74 2216
828.75 2249
828.76 2206
828.77 2158
828.78 1961
828.79 1804
828.80 1898
828.81 2048
828.82 2148
828.83 2350
828.84 2284
828.85 2259
828.86 2213
828.87 2156
828.88 2012
828.89 1874
828.90 1888
828.91 1818
828.92 1953
828.93 2093
828.94 2237
828.95 2174
828.96 2111
828.97 2085
828.98 2014
828.99 1896
829.00 1801
829.01 1896
829.02 1926
829.03 2040
829.04 2075
829.05 2162
829.06 2003
829.07 1984
829.08 2021
829.09 2015
829.10 1931
829.11 1915
829.12 1865
829.13 1774
829.14 1751
829.15 1855
829.16 1874
829.17 1931
829.18 1971
829.19 2185
829.20 2458
829.21 2490
829.22 2507
829.23 2414
829.24 2305
829.25 2375
829.26 2440
829.27 2356
829.28 2213
829.29 2196
829.30 2323
829.31 2382
829.32 2542
829.33 2396
829.34 2482
829.35 2622
829.36 2430
829.37 2302
829.38 2466
829.39 2503
829.40 2458
829.41 2525
829.42 2530
829.43 2502
829.44 2625
829.45 2595
829.46 2644
829.47 2832
829.48 2886
829.49 2728
829.50 2574
829.51 2534
829.52 2518
829.53 2508
829.54 2490
829.55 2441
829.56 2509
829.57 2414
829.58 2444
829.59 2456
829.60 2275
829.62 2218
829.63 2311
829.64 2325
829.65 2376
829.66 2476
829.67 2446
829.68 2395
829.69 2375
829.70 2467
829.71 2314
829.72 2310
829.73 2345
829.74 2393
829.75 2505
829.76 2405
829.77 2262
829.78 2248
829.79 2498
829.80 2635
829.81 2365
829.82 2068
829.83 1936
829.84 1845
829.85 1844
829.86 1915
829.87 2034
829.88 2160
829.89 2233
829.90 2151
829.91 2101
829.92 1872
829.93 1906
829.94 2066
829.95 2097
829.96 1987
829.97 1907
829.98 2081
829.99 2269
830.00 2261
830.01 2049
830.02 1877
830.03 1834
830.04 1710
830.05 1678
830.06 1819
830.07 1999
830.08 2207
830.09 2307
830.10 2162
830.11 1966
830.12 2012
830.13 2228
830.14 2251
830.15 2267
830.16 2343
830.17 2233
830.18 1941
830.19 1915
830.20 2089
830.21 2122
830.22 2085
830.23 2143
830.24 2350
830.25 2295
830.26 2321
830.27 2333
830.28 2364
830.29 2442
830.30 2475
830.31 2403
830.32 2299
830.33 2515
830.34 2586
830.35 2720
830.36 2618
830.37 2714
830.38 2832
830.39 2837
830.40 2866
830.41 2897
830.42 2900
830.43 2900
830.44 2778
830.45 2727
830.46 2655
830.47 2602
830.48 2606
830.49 2525
830.50 2443
830.51 2480
830.52 2405
830.53 2472
830.54 2440
830.55 2706
830.56 2859
830.57 2946
830.58 2650
830.59 2507
830.60 2460
830.61 2406
830.62 2313
830.63 2244
830.64 2105
830.65 2262
830.66 2260
830.67 2258
830.68 2294
830.69 2461
830.70 2381
830.71 2339
830.72 2238
830.73 2119
830.74 2005
830.75 1906
830.76 1808
830.77 1923
830.78 2170
830.79 2175
830.80 2072
830.81 2055
830.82 2038
830.83 2148
830.84 2199
830.85 2246
830.86 2358
830.87 2380
830.88 2141
830.89 2097
830.90 2245
830.91 2220
830.92 2214
830.93 2185
830.94 2172
830.95 2269
830.96 2248
830.97 2275
830.98 2404
830.99 2427
831.00 2246
831.01 2164
831.02 2103
831.03 2065
831.04 2028
831.05 2159
831.06 2180
831.07 2087
831.08 2009
831.09 2037
831.10 2273
831.11 2387
831.12 2209
831.13 2078
831.14 2076
831.15 2047
831.16 2193
831.17 2221
831.18 2083
831.19 2085
831.20 2208
831.21 2263
831.22 2163
831.23 2095
831.24 2129
831.25 2149
831.26 2365
831.27 2367
831.28 2347
831.29 2498
831.30 2498
831.31 2566
831.32 2647
831.33 2724
831.34 2618
831.35 2557
831.36 2438
831.37 2364
831.38 2413
831.39 2323
831.40 2429
831.41 2707
831.42 2866
831.43 2850
831.44 2747
831.45 2741
831.46 2756
831.47 2692
831.48 2630
831.49 2779
831.50 2762
831.51 2611
831.52 2437
831.53 2372
831.54 2367
831.55 2462
831.56 2560
831.57 2498
831.58 2433
831.59 2356
831.60 2285
831.61 2259
831.62 2474
831.63 2583
831.64 2508
831.65 2351
831.66 2309
831.67 2235
831.68 2302
831.69 2319
831.70 2220
831.71 2271
831.72 2261
831.73 2113
831.74 1915
831.75 2140
831.76 2280
831.77 2217
831.78 2019
831.79 1906
831.80 1877
831.81 1745
831.82 1728
831.83 1744
831.84 1752
831.85 1915
831.86 1955
831.87 1782
831.88 1799
831.89 1813
831.90 2095
831.91 2148
831.92 2149
831.93 2110
831.94 2112
831.95 1965
831.96 1761
831.97 1771
831.98 1714
831.99 1762
832.00 1957
832.01 2057
832.02 2023
832.03 2097
832.04 2128
832.05 2064
832.06 2084
832.07 2137
832.08 2148
832.09 2252
832.10 2343
832.11 2368
832.12 2207
832.13 2106
832.14 2188
832.15 2263
832.16 2238
832.17 2119
832.18 2164
832.19 2087
832.20 1999
832.21 2125
832.22 2271
832.23 2414
832.24 2549
832.25 2478
832.26 2490
832.27 2603
832.28 2559
832.29 2421
832.30 2397
832.31 2313
832.32 2207
832.33 2169
832.34 2288
832.36 2469
832.37 2555
832.38 2900
832.39 3087
832.40 3346
832.41 3545
832.42 3714
832.43 4010
832.44 4475
832.45 4733
832.46 4928
832.47 4822
832.48 4895
832.49 4887
832.50 4894
832.51 4748
832.52 4769
832.53 4607
832.54 4306
832.55 3981
832.56 3828
832.57 3546
832.58 3304
832.59 3270
832.60 3370
832.61 3400
832.62 3345
832.63 3250
832.64 3142
832.65 3024
832.66 3071
832.67 3000
832.68 2830
832.69 2944
832.70 2794
832.71 2602
832.72 2650
832.73 2659
832.74 2651
832.75 2609
832.76 2566
832.77 2574
832.78 2518
832.79 2380
832.80 2367
832.81 2515
832.82 2481
832.83 2416
832.84 2389
832.85 2371
832.86 2358
832.87 2425
832.88 2267
832.89 2186
832.90 2173
832.91 2198
832.92 2115
832.93 2103
832.94 2034
832.95 1888
832.96 1773
832.97 1610
832.98 1781
832.99 1959
833.00 2014
833.01 1987
833.02 1963
833.03 2012
833.04 2181
833.05 2319
833.06 2278
833.07 2126
833.08 2053
833.09 1929
833.10 1950
833.11 1970
833.12 2027
833.13 2146
833.14 2299
833.15 2213
833.16 2202
833.17 2287
833.18 2412
833.19 2459
833.20 2544
833.21 2550
833.22 2509
833.23 2469
833.24 2577
833.25 2409
833.26 2177
833.27 2287
833.28 2468
833.29 2446
833.30 2413
833.31 2342
833.32 2370
833.33 2306
833.34 2284
833.35 2153
833.36 2433
833.37 2767
833.38 2925
833.39 2913
833.40 2907
833.41 3046
833.42 3110
833.43 3197
833.44 3358
833.45 3622
833.46 3896
833.47 3973
833.48 3646
833.49 3358
833.50 3281
833.51 3363
833.52 3358
833.53 3309
833.54 3218
833.55 3044
833.56 2916
833.57 2713
833.58 2783
833.59 2900
833.60 2941
833.61 3013
833.62 3023
833.63 3028
833.64 3039
833.65 3078
833.66 2987
833.67 2913
833.68 2923
833.69 2684
833.70 2568
833.71 2547
833.72 2558
833.73 2365
833.74 2190
833.75 2235
833.76 2425
833.77 2374
833.78 2128
833.79 2048
833.80 2153
833.81 2441
833.82 2417
833.83 2409
833.84 2390
833.85 2311
833.86 2308
833.87 2358
833.88 2448
833.89 2275
833.90 2242
833.91 2240
833.92 2233
833.93 2127
833.94 2042
833.95 2088
833.96 2102
833.97 2163
833.98 2099
833.99 2097
834.00 2138
834.01 2201
834.02 2306
834.03 2279
834.04 2284
834.05 2176
834.06 1918
834.07 1644
834.08 1867
834.09 2111
834.10 2164
834.11 2126
834.12 2256
834.13 2280
834.14 2202
834.15 2110
834.16 2101
834.17 2116
834.18 2049
834.19 1905
834.20 1888
834.21 1972
834.22 2075
834.23 1940
834.24 1910
834.25 1912
834.26 2098
834.27 2073
834.28 2145
834.29 2161
834.30 2209
834.31 2203
834.32 2213
834.34 2451
834.35 2587
834.36 2690
834.37 2918
834.38 2950
834.39 2867
834.40 2997
834.41 3223
834.42 3321
834.43 3330
834.44 3622
834.45 3815
834.46 3794
834.47 3973
834.48 4159
834.49 3916
834.50 3799
834.51 3866
834.52 3884
834.53 3903
834.54 3658
834.55 3463
834.56 3450
834.57 3435
834.58 3169
834.59 3030
834.60 2956
834.61 2907
834.62 2703
834.63 2632
834.64 2696
834.65 2729
834.66 2730
834.67 2706
834.68 2557
834.69 2395
834.70 2266
834.71 2341
834.72 2345
834.73 2120
834.74 2112
834.75 2257
834.76 2287
834.77 2192
834.78 2089
834.79 2001
834.80 1971
834.81 1994
834.82 1996
834.83 2095
834.84 2043
834.85 2083
834.86 2083
834.87 2291
834.88 2589
834.89 2583
834.90 2468
834.91 2517
834.92 2614
834.93 2623
834.94 2350
834.95 2224
834.96 2138
834.97 2120
834.98 2108
834.99 2113
835.00 2132
835.01 2161
835.02 2112
835.03 1950
835.04 1899
835.05 1910
835.06 1967
835.07 2133
835.08 2143
835.09 2108
835.10 2144
835.11 2115
835.12 2173
835.13 2221
835.14 2286
835.15 2322
835.16 2315
835.17 2267
835.18 2337
835.19 2369
835.20 2420
835.21 2319
835.22 2270
835.23 2297
835.24 2269
835.25 2328
835.26 2590
835.27 2942
835.28 2971
835.29 2847
835.30 2851
835.31 3008
835.32 2977
835.33 2993
835.34 3050
835.35 3087
835.36 3145
835.37 3122
835.38 3062
835.39 3125
835.40 3228
835.41 3403
835.42 3529
835.43 3531
835.44 3684
835.45 3692
835.46 3595
835.47 3371
835.48 3378
835.49 3358
835.50 3170
835.51 3064
835.52 3129
835.53 3073
835.54 2933
835.55 2798
835.56 2769
835.57 2673
835.58 2579
835.59 2491
835.60 2365
835.61 2377
835.62 2464
835.63 2439
835.64 2348
835.65 2382
835.66 2491
835.67 2437
835.68 2331
835.69 2360
835.70 2509
835.71 2444
835.72 2454
835.73 2353
835.74 2298
835.75 2256
835.76 2226
835.77 2197
835.78 2293
835.79 2185
835.80 1882
835.81 1762
835.82 1856
835.83 1924
835.84 1712
835.85 1636
835.86 1786
835.87 1898
835.88 1902
835.89 1916
835.90 1956
835.91 2062
835.92 2069
835.93 2050
835.94 2036
835.95 2015
835.97 1888
835.98 1821
835.99 1776
836.00 1876
836.01 1997
836.02 2207
836.03 2177
836.04 2245
836.05 2324
836.06 2445
836.07 2421
836.08 2400
836.09 2509
836.10 2460
836.11 2213
836.12 2148
836.13 2210
836.14 2354
836.15 2383
836.16 2333
836.17 2246
836.18 2091
836.19 2165
836.20 2252
836.21 2430
836.22 2355
836.23 2479
836.24 2540
836.25 2475
836.26 2263
836.27 2142
836.28 2037
836.29 1961
836.30 2118
836.31 2337
836.32 2505
836.33 2861
836.34 2996
836.35 2956
836.36 3002
836.37 3182
836.38 3327
836.39 3336
836.40 3286
836.41 3188
836.42 3336
836.43 3498
836.44 3323
836.45 3255
836.46 3169
836.47 3090
836.48 3041
836.49 3227
836.50 3261
836.51 3184
836.52 3126
836.53 3027
836.54 2757
836.55 2537
836.56 2538
836.57 2581
836.58 2606
836.59 2646
836.60 2601
836.61 2343
836.62 2190
836.63 2217
836.64 2402
836.65 2495
836.66 2494
836.67 2443
836.68 2461
836.69 2605
836.70 2631
836.71 2482
836.72 2561
836.73 2485
836.74 2534
836.75 2576
836.76 2507
836.77 2338
836.78 2191
836.79 2289
836.80 2396
836.81 2409
836.82 2410
836.83 2338
836.84 2230
836.85 2048
836.86 2106
836.87 2158
836.88 1968
836.89 1904
836.90 1880
836.91 2079
836.92 2108
836.93 2100
836.94 2201
836.95 2249
836.96 2361
836.97 2444
836.98 2476
836.99 2343
837.00 2312
837.01 2456
837.02 2482
837.03 2396
837.04 2508
837.05 2562
837.06 2563
837.07 2503
837.08 2456
837.09 2294
837.10 2339
837.11 2352
837.12 2253
837.13 2142
837.14 2029
837.15 1989
837.16 2090
837.17 2153
837.18 2073
837.19 2137
837.20 2173
837.21 2150
837.22 2140
837.23 2072
837.24 2057
837.25 2209
837.26 2192
837.27 2208
837.28 2218
837.29 2236
837.30 2303
837.31 2261
837.32 2358
837.33 2629
837.34 2754
837.35 2714
837.36 2778
837.37 3204
837.39 3352
837.40 3338
837.41 3228
837.42 3245
837.43 3293
837.44 3115
837.45 2995
837.46 2886
837.47 2778
837.48 2845
837.49 2894
837.50 2910
837.51 3010
837.52 3036
837.53 2966
837.54 2613
837.55 2474
837.56 2410
837.57 2444
837.58 2469
837.59 2477
837.60 2393
837.61 2508
837.62 2402
837.63 2422
837.64 2321
837.65 2343
837.66 2351
837.67 2370
837.68 2391
837.69 2425
837.70 2601
837.71 2569
837.72 2415
837.73 2324
837.74 2322
837.75 2374
837.76 2370
837.77 2490
837.78 2329
837.79 2157
837.80 2235
837.81 2367
837.82 2298
837.83 2161
837.84 2146
837.85 2185
837.86 2118
837.87 2129
837.88 1979
837.89 1937
837.90 1940
837.91 2025
837.92 2206
837.93 2131
837.94 2146
837.95 2096
837.96 2040
837.97 2004
837.98 2122
837.99 2144
838.00 2151
838.01 2216
838.02 2277
838.03 2320
838.04 2305
838.05 2065
838.06 2143
838.07 2189
838.08 2274
838.09 2311
838.10 2236
838.11 2224
838.12 2213
838.13 2182
838.14 2104
838.15 2174
838.16 2066
838.17 1970
838.18 2068
838.19 2093
838.20 2075
838.21 2117
838.22 2090
838.23 2173
838.24 2365
838.25 2325
838.26 2255
838.27 2198
838.28 2216
838.29 2314
838.30 2229
838.31 2131
838.32 2172
838.33 2139
838.34 2160
838.35 2320
838.36 2533
838.37 2631
838.38 2710
838.39 2850
838.40 2830
838.41 2859
838.42 2945
838.43 3009
838.44 3084
838.45 3116
838.46 3100
838.47 3099
838.48 3149
838.49 3168
838.50 2991
838.51 3043
838.52 3101
838.53 3062
838.54 2949
838.55 2871
838.56 2721
838.57 2675
838.58 2700
838.59 2712
838.60 2504
838.61 2374
838.62 2357
838.63 2219
838.64 2266
838.66 2284
838.67 2332
838.68 2319
838.69 2251
838.70 2253
838.71 2252
838.72 2278
838.73 2208
838.74 2212
838.75 2184
838.76 2066
838.77 2074
838.78 2057
838.79 2180
838.80 2377
838.81 2330
838.82 2172
838.83 2014
838.84 2048
838.85 2084
838.86 2069
838.87 2069
838.88 2131
838.89 2144
838.90 2142
838.91 1961
838.92 1823
838.93 1811
838.94 1882
838.95 1929
838.96 2028
838.97 2109
838.98 2221
838.99 2128
839.00 2060
839.01 2073
839.02 1981
839.03 1932
839.04 2006
839.05 2154
839.06 1988
839.07 1626
839.08 1591
839.09 1655
839.10 1665
839.11 1869
839.12 2175
839.13 2276
839.14 2259
839.15 2206
839.16 2219
839.17 2258
839.18 2373
839.19 2492
839.20 2626
839.21 2572
839.22 2548
839.23 2365
839.24 2289
839.25 2241
839.26 2407
839.27 2623
839.28 2761
839.29 2714
839.30 2602
839.31 2683
839.32 2737
839.33 2759
839.34 2923
839.35 2992
839.36 3000
839.37 2921
839.38 2685
839.39 2738
839.40 2865
839.41 3029
839.42 3110
839.43 3431
839.44 3406
839.45 3448
839.46 3544
839.47 3772
839.48 3783
839.49 3828
839.50 3754
839.51 3692
839.52 3528
839.53 3321
839.54 3240
839.55 3297
839.56 3311
839.57 3002
839.58 2869
839.59 2814
839.60 2741
839.61 2722
839.62 2634
839.63 2634
839.64 2696
839.65 2664
839.66 2751
839.67 2832
839.68 2689
839.69 2644
839.70 2738
839.71 2731
839.72 2636
839.73 2361
839.74 2317
839.75 2204
839.76 2156
839.77 2282
839.78 2456
839.79 2527
839.80 2581
839.82 2675
839.83 2498
839.84 2477
839.85 2603
839.86 2723
839.87 2663
839.88 2629
839.89 2544
839.90 2470
839.91 2577
839.92 2561
839.93 2418
839.94 2349
839.95 2264
839.96 2191
839.97 2200
839.98 2224
839.99 2211
840.00 2183
840.01 2156
840.02 2351
840.03 2432
840.04 2503
840.05 2457
840.06 2447
840.07 2486
840.08 2400
840.09 2230
840.10 2115
840.11 2093
840.12 2033
840.13 1998
840.14 1950
840.15 1851
840.16 1946
840.17 2038
840.18 2076
840.19 2144
840.20 2097
840.21 1933
840.22 1985
840.23 2245
840.24 2429
840.25 2480
840.26 2566
840.27 2534
840.28 2435
840.29 2418
840.30 2390
840.31 2327
840.32 2357
840.33 2536
840.34 2453
840.35 2623
840.36 2661
840.37 2715
840.38 2500
840.39 2531
840.40 2632
840.41 2928
840.42 3140
840.43 3235
840.44 3135
840.45 3161
840.46 3267
840.47 3339
840.48 3578
840.49 3558
840.50 3462
840.51 3447
840.52 3458
840.53 3356
840.54 3175
840.55 2991
840.56 2916
840.57 2943
840.58 3005
840.59 3042
840.60 3010
840.61 3008
840.62 2888
840.63 2787
840.64 2699
840.65 2701
840.66 2666
840.67 2595
840.68 2553
840.69 2586
840.70 2677
840.71 2541
840.72 2379
840.73 2193
840.74 2132
840.75 2077
840.76 1981
840.77 1928
840.78 1901
840.79 1993
840.80 2052
840.81 2081
840.82 2058
840.83 2134
840.84 2140
840.85 2073
840.86 1860
840.87 1980
840.88 2128
840.89 2369
840.91 2476
840.92 2480
840.93 2356
840.94 2180
840.95 2142
840.96 2011
840.97 1783
840.98 1871
840.99 1997
841.00 2097
841.01 2091
841.02 2131
841.03 2187
841.04 2123
841.05 2096
841.06 2168
841.07 2181
841.08 2081
841.09 2020
841.10 1977
841.11 2040
841.12 2246
841.13 2319
841.14 2363
841.15 2308
841.16 2136
841.17 2015
841.18 1966
841.19 2031
841.20 2145
841.21 2257
841.22 2327
841.23 2253
841.24 2391
841.25 2494
841.26 2480
841.27 2409
841.28 2280
841.29 2319
841.30 2369
841.31 2349
841.32 2474
841.33 2623
841.34 2398
841.35 2299
841.36 2475
841.37 2869
841.38 3028
841.39 2879
841.40 3146
841.41 3352
841.42 3405
841.43 3206
841.44 3371
841.45 3736
841.46 3890
841.47 4367
841.48 4693
841.49 4998
841.50 5237
841.51 5096
841.52 4963
841.53 4754
841.54 4656
841.55 4329
841.56 4089
841.57 4156
841.58 4026
841.59 3591
841.60 3333
841.61 3065
841.62 2970
841.63 2804
841.64 2740
841.65 2770
841.66 2715
841.67 2580
841.68 2540
841.69 2411
841.70 2359
841.71 2324
841.72 2325
841.73 2361
841.74 2488
841.75 2508
841.76 2373
841.77 2328
841.78 2355
841.79 2448
841.80 2482
841.81 2205
841.82 2156
841.83 2157
841.84 2286
841.85 2295
841.86 2388
841.87 2381
841.88 2474
841.89 2540
841.90 2344
841.92 2245
841.93 2210
841.94 2246
841.95 2147
841.96 2069
841.97 2234
841.98 2344
841.99 2178
842.00 2071
842.01 2103
842.02 2102
842.03 1871
842.04 1843
842.05 1989
842.06 1910
842.07 1857
842.08 1832
842.09 1843
842.10 1827
842.11 1920
842.12 1922
842.13 1844
842.14 1927
842.15 2125
842.16 2159
842.17 2165
842.18 2201
842.19 2237
842.20 2465
842.21 2447
842.22 2261
842.23 2244
842.24 2289
842.25 2302
842.26 2405
842.27 2429
842.28 2320
842.29 2178
842.30 2266
842.31 2123
842.32 2073
842.33 2179
842.34 2339
842.35 2481
842.36 2516
842.37 2719
842.38 2987
842.39 3171
842.40 3446
842.41 3475
842.42 3735
842.43 4299
842.44 4691
842.45 5193
842.46 5635
842.47 5841
842.48 6078
842.49 6324
842.50 6426
842.51 6633
842.52 6590
842.53 6394
842.54 6042
842.55 5599
842.56 5475
842.57 5094
842.58 4745
842.59 4456
842.60 4174
842.61 3927
842.62 3931
842.63 3741
842.64 3435
842.65 3207
842.66 2947
842.67 3076
842.68 3233
842.69 3042
842.70 2899
842.71 2905
842.72 2907
842.73 2968
842.74 2982
842.75 2960
842.76 2933
842.77 2842
842.78 2712
842.79 2817
842.80 2807
842.81 2489
842.82 2301
842.83 2323
842.84 2340
842.85 2392
842.86 2362
842.88 2351
842.89 2272
842.90 2034
842.91 2019
842.92 2036
842.93 1953
842.94 2005
842.95 2092
842.96 2072
842.97 1968
842.98 2058
842.99 2002
843.00 2002
843.01 2089
843.02 2237
843.03 2225
843.04 2256
843.05 2336
843.06 2378
843.07 2419
843.08 2472
843.09 2448
843.10 2337
843.11 2217
843.12 2042
843.13 1888
843.14 2021
843.15 2036
843.16 2139
843.17 2188
843.18 2198
843.19 2153
843.20 2066
843.21 2237
843.22 2442
843.23 2343
843.24 2146
843.25 2066
843.26 2263
843.27 2485
843.28 2589
843.29 2702
843.30 2681
843.31 2508
843.32 2555
843.33 2711
843.34 2621
843.35 2539
843.36 2505
843.37 2561
843.38 2549
843.39 2617
843.40 2704
843.41 2813
843.42 3052
843.43 3444
843.44 3639
843.45 3895
843.46 4105
843.47 4253
843.48 4158
843.49 4094
843.50 3937
843.51 3971
843.52 4044
843.53 3806
843.54 3648
843.55 3426
843.56 3215
843.57 3021
843.58 3099
843.59 3048
843.60 2891
843.61 2826
843.62 2733
843.63 2748
843.64 2741
843.65 2616
843.66 2382
843.67 2272
843.68 2234
843.69 2250
843.70 2260
843.71 2207
843.72 2059
843.73 2080
843.74 2056
843.75 1972
843.76 1942
843.77 2006
843.79 2063
843.80 2181
843.81 2388
843.82 2466
843.83 2389
843.84 2263
843.85 2143
843.86 2022
843.87 2112
843.88 2142
843.89 2106
843.90 1966
843.91 1933
843.92 1848
843.93 1826
843.94 1785
843.95 1810
843.96 1891
843.97 1828
843.98 2072
843.99 2282
844.00 2332
844.01 2323
844.02 2253
844.03 2084
844.04 2095
844.05 2113
844.06 2076
844.07 2139
844.08 2312
844.09 2499
844.10 2322
844.11 2254
844.12 2198
844.13 2153
844.14 2319
844.15 2347
844.16 2421
844.17 2709
844.18 2678
844.19 2505
844.20 2384
844.21 2473
844.22 2437
844.23 2455
844.24 2567
844.25 2730
844.26 2677
844.27 2556
844.28 2604
844.29 2473
844.30 2507
844.31 2415
844.32 2269
844.33 2336
844.34 2379
844.35 2307
844.36 2328
844.37 2526
844.38 2661
844.39 2658
844.40 2679
844.41 2757
844.42 2883
844.43 3128
844.44 3028
844.45 2964
844.46 3071
844.47 3141
844.48 3235
844.49 3286
844.50 3285
844.51 3300
844.52 3033
844.53 2821
844.54 2616
844.55 2650
844.56 2553
844.57 2328
844.58 2507
844.59 2678
844.60 2478
844.61 2394
844.62 2544
844.63 2640
844.64 2525
844.66 2393
844.67 2207
844.68 2174
844.69 2101
844.70 2082
844.71 1982
844.72 2066
844.73 2104
844.74 2001
844.75 1974
844.76 2046
844.77 2056
844.78 2038
844.79 2076
844.80 2202
844.81 2090
844.82 1861
844.83 1909
844.84 1874
844.85 1892
844.86 1918
844.87 1800
844.88 1751
844.89 1781
844.90 1913
844.91 2054
844.92 2041
844.93 1973
844.94 1987
844.95 2205
844.96 2359
844.97 2224
844.98 2131
844.99 2171
845.00 2313
845.01 2098
845.02 2059
845.03 2206
845.04 2316
845.05 2296
845.06 2273
845.07 2173
845.08 2066
845.09 2054
845.10 1987
845.11 1894
845.12 1899
845.13 2068
845.14 2186
845.15 2174
845.16 2099
845.17 1983
845.18 1941
845.19 1970
845.20 2035
845.21 1981
845.22 1885
845.23 1726
845.24 1693
845.25 1828
845.26 1959
845.27 2225
845.28 2382
845.29 2372
845.30 2395
845.31 2475
845.32 2558
845.33 2532
845.34 2476
845.35 2355
845.36 2385
845.37 2356
845.38 2298
845.39 2260
845.40 2395
845.41 2434
845.42 2545
845.43 2605
845.44 2768
845.45 2888
845.46 2928
845.47 2881
845.49 2951
845.50 3118
845.51 3024
845.52 2917
845.53 2979
845.54 2859
845.55 2644
845.56 2553
845.57 2462
845.58 2244
845.59 2140
845.60 2017
845.61 2058
845.62 2191
845.63 2462
845.64 2452
845.65 2362
845.66 2340
845.67 2368
845.68 2448
845.69 2343
845.70 2217
845.71 2290
845.72 2308
845.73 2198
845.74 2227
845.75 2230
845.76 2187
845.77 2075
845.78 2006
845.79 1996
845.80 2046
845.81 2156
845.82 2145
845.83 2126
845.84 1994
845.85 2069
845.86 2081
845.87 2031
845.88 2078
845.89 2074
845.90 2079
845.91 2196
845.92 2126
845.93 2031
845.94 2026
845.95 1962
845.96 1945
845.97 1954
845.98 1965
845.99 1932
846.00 1838
846.01 1927
846.02 1901
846.03 1978
846.04 1971
846.05 2024
846.06 2104
846.07 2310
846.08 2360
846.09 2284
846.10 2144
846.11 2201
846.12 2104
846.13 1974
846.14 2041
846.15 2117
846.16 2087
846.17 2157
846.18 2201
846.19 2096
846.20 2068
846.21 2200
846.22 2248
846.23 2111
846.24 2011
846.25 2057
846.26 2227
846.27 2503
846.29 2487
846.30 2379
846.31 2465
846.32 2527
846.33 2535
846.34 2502
846.35 2478
846.36 2335
846.37 2218
846.38 2328
846.39 2357
846.40 2391
846.41 2372
846.42 2327
846.43 2470
846.44 2599
846.45 2602
846.46 2613
846.47 2620
846.48 2818
846.49 2888
846.50 2737
846.51 2685
846.52 2771
846.53 2885
846.54 2946
846.55 2819
846.56 2701
846.57 2632
846.58 2562
846.59 2359
846.60 2300
846.61 2294
846.62 2280
846.63 2204
846.64 2149
846.65 2104
846.66 2035
846.67 2001
846.68 1877
846.69 1836
846.70 1930
846.71 2010
846.72 2224
846.73 2179
846.74 2102
846.75 1988
846.76 1934
846.77 1951
846.78 1993
846.79 2072
846.80 2087
846.81 2021
846.82 1952
846.83 1874
846.84 1882
846.85 1903
846.86 1921
846.87 1948
846.88 2051
846.89 2068
846.90 1998
846.91 1845
846.92 2197
846.93 2301
846.94 2204
846.95 2126
846.96 2124
846.97 2082
846.98 2127
846.99 2258
847.00 2306
847.01 2268
847.02 2279
847.03 2269
847.04 2122
847.06 2080
847.07 2227
847.08 2302
847.09 2163
847.10 2121
847.11 2124
847.12 2146
847.13 2034
847.14 1955
847.15 1988
847.16 1935
847.17 1792
847.18 1868
847.19 1987
847.20 2235
847.21 2358
847.22 2413
847.23 2391
847.24 2365
847.25 2280
847.26 2332
847.27 2533
847.28 2598
847.29 2451
847.30 2424
847.31 2514
847.32 2462
847.33 2548
847.34 2593
847.35 2501
847.36 2495
847.37 2740
847.38 2959
847.39 3182
847.40 3316
847.41 3337
847.42 3236
847.43 3119
847.44 2959
847.45 3005
847.46 2882
847.47 2764
847.48 2852
847.49 2857
847.50 2893
847.51 2799
847.52 2684
847.53 2675
847.54 2758
847.55 2653
847.56 2741
847.57 2878
847.58 2745
847.59 2596
847.60 2428
847.61 2330
847.62 2386
847.63 2531
847.64 2560
847.65 2406
847.66 2264
847.67 2338
847.68 2314
847.69 2106
847.70 2025
847.71 1908
847.72 1731
847.73 1671
847.74 1742
847.75 1765
847.76 1855
847.77 1820
847.78 1749
847.79 1682
847.81 1705
847.82 1936
847.83 2065
847.84 2158
847.85 2075
847.86 2022
847.87 1814
847.88 1843
847.89 1932
847.90 2035
847.91 1989
847.92 1925
847.93 1840
847.94 1867
847.95 1759
847.96 1857
847.97 1886
847.98 1871
847.99 1830
848.00 1877
848.01 1981
848.02 1874
848.03 1768
848.04 1822
848.05 1836
848.06 1865
848.07 1886
848.08 2091
848.09 2206
848.10 2224
848.11 2250
848.12 2192
848.13 2178
848.14 2148
848.15 2109
848.16 2087
848.17 2052
848.18 2076
848.19 2032
848.20 2018
848.21 1932
848.22 1785
848.23 1733
848.24 1857
848.25 1927
848.26 2058
848.27 2210
848.28 2339
848.29 2411
848.30 2336
848.31 2249
848.32 2286
848.33 2274
848.34 2347
848.35 2334
848.36 2305
848.37 2418
848.38 2507
848.39 2736
848.40 2931
848.41 3007
848.42 3086
848.43 2982
848.44 3093
848.45 3254
848.46 3254
848.47 3206
848.48 3119
848.49 2948
848.50 3035
848.51 3173
848.53 3289
848.54 3279
848.55 3166
848.56 3082
848.57 3041
848.58 2977
848.59 2952
848.60 2870
848.61 2879
848.62 2857
848.63 2810
848.64 2772
848.65 2757
848.66 2700
848.67 2623
848.68 2445
848.69 2366
848.70 2325
848.71 2279
848.72 2221
848.73 2326
848.74 2416
848.75 2379
848.76 2253
848.77 2209
848.78 2266
848.79 2213
848.80 2210
848.81 2439
848.82 2541
848.83 2607
848.84 2541
848.85 2359
848.86 2199
848.87 2110
848.88 2020
848.89 1930
848.90 1968
848.91 2106
848.92 2024
848.93 1901
848.94 1807
848.95 1827
848.96 1805
848.97 1834
848.98 1884
848.99 2075
849.00 2136
849.01 2095
849.02 1997
849.03 1880
849.04 1655
849.05 1561
849.06 1553
849.07 1875
849.08 1962
849.09 2059
849.10 2117
849.11 2087
849.12 2150
849.13 2138
849.14 2057
849.15 2115
849.16 1997
849.17 2081
849.18 2106
849.19 2051
849.20 2198
849.21 2337
849.23 2481
849.24 2564
849.25 2262
849.26 2110
849.27 2139
849.28 2128
849.29 2051
849.30 2094
849.31 1980
849.32 2010
849.33 2042
849.34 2209
849.35 2240
849.36 2346
849.37 2327
849.38 2358
849.39 2455
849.40 2614
849.41 2603
849.42 2714
849.43 2845
849.44 2921
849.45 2894
849.46 3048
849.47 3002
849.48 2901
849.49 2898
849.50 3072
849.51 3097
849.52 3174
849.53 3137
849.54 3084
849.55 2823
849.56 2526
849.57 2328
849.58 2305
849.59 2541
849.60 2867
849.61 3075
849.62 2965
849.63 2694
849.64 2528
849.65 2328
849.66 2241
849.67 2312
849.68 2404
849.69 2390
849.70 2241
849.71 2197
849.72 2305
849.73 2336
849.74 2208
849.75 2202
849.76 2312
849.77 2285
849.78 2179
849.79 2124
849.80 2192
849.81 2133
849.82 2112
849.83 2086
849.84 1993
849.85 2045
849.86 2157
849.87 2043
849.88 1857
849.89 1903
849.91 2001
849.92 2007
849.93 1882
849.94 1993
849.95 2084
849.96 1960
849.97 1910
849.98 1932
849.99 2020
850.00 1992
850.01 2078
850.02 2190
850.03 2258
850.04 2240
850.05 2347
850.06 2312
850.07 2177
850.08 2021
850.09 2125
850.10 2178
850.11 2112
850.12 2083
850.13 2242
850.14 2196
850.15 2165
850.16 2089
850.17 2168
850.18 2261
850.19 2176
850.20 2111
850.21 2147
850.22 2129
850.23 2102
850.24 2046
850.25 2055
850.26 2085
850.27 2045
850.28 2112
850.29 2209
850.30 2208
850.31 2286
850.32 2445
850.33 2703
850.34 2815
850.35 2757
850.36 2781
850.37 3008
850.38 3125
850.39 3284
850.40 3387
850.41 3586
850.42 3466
850.43 3546
850.44 3600
850.45 3548
850.46 3409
850.47 3349
850.48 3316
850.49 3307
850.50 3437
850.51 3411
850.52 3268
850.53 3358
850.54 3340
850.55 3047
850.56 2776
850.58 2742
850.59 2574
850.60 2409
850.61 2460
850.62 2514
850.63 2395
850.64 2419
850.65 2512
850.66 2478
850.67 2500
850.68 2455
850.69 2224
850.70 1965
850.71 1853
850.72 1945
850.73 2019
850.74 1986
850.75 1780
850.76 1740
850.77 1922
850.78 2013
850.79 2068
850.80 2178
850.81 2313
850.82 2533
850.83 2452
850.84 2367
850.85 2304
850.86 2347
850.87 2304
850.88 2267
850.89 2245
850.90 2444
850.91 2455
850.92 2502
850.93 2416
850.94 2254
850.95 2315
850.96 2354
850.97 2293
850.98 2179
850.99 2253
851.00 2176
851.01 2068
851.02 1967
851.03 1967
851.04 2056
851.05 2070
851.06 2145
851.07 2128
851.08 2165
851.09 1991
851.10 1986
851.11 1967
851.12 1820
851.13 1730
851.14 1925
851.15 2036
851.16 2150
851.17 2258
851.18 2345
851.19 2303
851.20 2352
851.21 2292
851.23 2299
851.24 2354
851.25 2467
851.26 2400
851.27 2250
851.28 2163
851.29 2258
851.30 2228
851.31 2285
851.32 2098
851.33 2177
851.34 2259
851.35 2291
851.36 2308
851.37 2381
851.38 2538
851.39 2705
851.40 2819
851.41 2935
851.42 3243
851.43 3195
851.44 3075
851.45 3182
851.46 3266
851.47 3244
851.48 2990
851.49 3003
851.50 3106
851.51 3251
851.52 3203
851.53 2988
851.54 2818
851.55 2843
851.56 2705
851.57 2544
851.58 2607
851.59 2710
851.60 2699
851.61 2635
851.62 2511
851.63 2372
851.64 2202
851.65 2080
851.66 1956
851.67 2065
851.68 2269
851.69 2454
851.70 2339
851.71 2165
851.72 2075
851.73 2131
851.74 2032
851.75 1975
851.76 2024
851.77 2246
851.78 2252
851.79 2264
851.80 2222
851.81 2069
851.82 2056
851.83 2222
851.84 2141
851.86 2012
851.87 2022
851.88 2061
851.89 1883
851.90 1858
851.91 2113
851.92 2294
851.93 2277
851.94 2117
851.95 1942
851.96 1817
851.97 1744
851.98 1765
851.99 1758
852.00 1801
852.01 1778
852.02 1803
852.03 1772
852.04 1852
852.05 1953
852.06 2141
852.07 2136
852.08 2088
852.09 2173
852.10 2136
852.11 2015
852.12 1989
852.13 2012
852.14 2055
852.15 2014
852.16 2086
852.17 2150
852.18 2310
852.19 2136
852.20 2145
852.21 2129
852.22 2325
852.23 2551
852.24 2653
852.25 2646
852.26 2574
852.27 2695
852.28 2623
852.29 2574
852.30 2529
852.31 2562
852.32 2543
852.33 2449
852.34 2429
852.35 2335
852.36 2319
852.37 2336
852.38 2450
852.39 2386
852.40 2510
852.41 2763
852.42 2845
852.43 2938
852.44 3037
852.45 3062
852.46 2861
852.48 2896
852.49 2983
852.50 2923
852.51 2944
852.52 2892
852.53 2819
852.54 2756
852.55 2783
852.56 2790
852.57 2636
852.58 2578
852.59 2539
852.60 2615
852.61 2456
852.62 2359
852.63 2380
852.64 2532
852.65 2462
852.66 2267
852.67 2208
852.68 2137
852.69 2228
852.70 2373
852.71 2409
852.72 2316
852.73 2079
852.74 1918
852.75 2140
852.76 2370
852.77 2215
852.78 2152
852.79 2007
852.80 2102
852.81 2080
852.82 2190
852.83 2310
852.84 2134
852.85 1921
852.86 1833
852.87 1964
852.88 2013
852.89 2106
852.90 2125
852.91 2276
852.92 2363
852.93 2392
852.94 2236
852.95 2076
852.96 2048
852.97 2063
852.98 1933
852.99 1770
853.00 1729
853.01 1673
853.02 1755
853.03 1934
853.04 2015
853.05 2174
853.06 2097
853.08 2121
853.09 2039
853.10 2103
853.11 2143
853.12 2145
853.13 2113
853.14 2121
853.15 2091
853.16 2161
853.17 2187
853.18 2266
853.19 2334
853.20 2327
853.21 2314
853.22 2134
853.23 2196
853.24 2236
853.25 2323
853.26 2463
853.27 2535
853.28 2635
853.29 2707
853.30 2791
853.31 2795
853.32 2653
853.33 2531
853.34 2626
853.35 2590
853.36 2704
853.37 2493
853.38 2334
853.39 2391
853.40 2454
853.41 2601
853.42 2646
853.43 2826
853.44 2959
853.45 2927
853.46 2893
853.47 2932
853.48 3028
853.49 2877
853.50 3035
853.51 3182
853.52 3312
853.53 3198
853.54 2982
853.55 2901
853.56 2879
853.57 2620
853.58 2751
853.59 2913
853.60 2874
853.61 2562
853.62 2386
853.63 2213
853.64 2253
853.65 2536
853.66 2499
853.68 2255
853.69 2247
853.70 2300
853.71 2246
853.72 2185
853.73 2326
853.74 2564
853.75 2529
853.76 2494
853.77 2485
853.78 2520
853.79 2397
853.80 2339
853.81 2214
853.82 2143
853.83 2112
853.84 2315
853.85 2423
853.86 2406
853.87 2446
853.88 2416
853.89 2438
853.90 2336
853.91 2420
853.92 2582
853.93 2684
853.94 2635
853.95 2604
853.96 2566
853.97 2412
853.98 2169
853.99 2134
854.00 2133
854.01 2254
854.02 2355
854.03 2293
854.04 2271
854.05 2485
854.06 2593
854.07 2461
854.08 2360
854.09 2490
854.10 2394
854.11 2224
854.12 2162
854.13 2121
854.14 2275
854.15 2470
854.16 2427
854.17 2283
854.18 2053
854.19 2021
854.20 1929
854.21 1959
854.22 1988
854.23 2169
854.24 2213
854.26 2196
854.27 2038
854.28 2044
854.29 2230
854.30 2391
854.31 2362
854.32 2342
854.33 2310
854.34 2377
854.35 2510
854.36 2666
854.37 2698
854.38 2980
854.39 3603
854.40 4191
854.41 4900
854.42 5546
854.43 6057
854.44 6785
854.45 7295
854.46 7545
854.47 7722
854.48 8056
854.49 8066
854.50 7934
854.51 7599
854.52 7250
854.53 6913
854.54 6501
854.55 6183
854.56 5998
854.57 5685
854.58 5519
854.59 5224
854.60 4676
854.61 4176
854.62 3821
854.63 3625
854.64 3510
854.65 3448
854.66 3305
854.67 3274
854.68 3247
854.69 3062
854.70 3131
854.71 2962
854.72 2798
854.73 2754
854.74 2668
854.75 2401
854.76 2423
854.77 2474
854.78 2477
854.79 2343
854.80 2369
854.81 2363
854.83 2370
854.84 2350
854.85 2428
854.86 2416
854.87 2333
854.88 2242
854.89 2258
854.90 2142
854.91 2302
854.92 2345
854.93 2338
854.94 2165
854.95 2222
854.96 2302
854.97 2260
854.98 2323
854.99 2437
855.00 2519
855.01 2478
855.02 2363
855.03 2507
855.04 2523
855.05 2420
855.06 2177
855.07 2304
855.08 2240
855.09 2068
855.10 2094
855.11 2223
855.12 2047
855.13 2032
855.14 2028
855.15 2141
855.16 2324
855.17 2333
855.18 2362
855.19 2349
855.20 2381
855.21 2490
855.22 2395
855.23 2254
855.24 2200
855.25 2193
855.26 2119
855.27 2176
855.28 2345
855.29 2481
855.30 2334
855.31 2341
855.32 2388
855.33 2327
855.34 2224
855.35 2297
855.36 2511
855.37 2535
855.39 2601
855.40 2808
855.41 2949
855.42 3245
855.43 3478
855.44 3732
855.45 4212
855.46 4675
855.47 4741
855.48 4908
855.49 5029
855.50 5259
855.51 5431
855.52 5284
855.53 5212
855.54 5026
855.55 4608
855.56 4460
855.57 4296
855.58 4036
855.59 3558
855.60 3187
855.61 3116
855.62 3084
855.63 2943
855.64 3022
855.65 3114
855.66 2988
855.67 2722
855.68 2693
855.69 2767
855.70 2755
855.71 2710
855.72 2603
855.73 2451
855.74 2410
855.75 2403
855.76 2428
855.77 2490
855.78 2402
855.79 2467
855.80 2470
855.81 2459
855.82 2261
855.83 2285
855.84 2398
855.85 2267
855.86 2183
855.87 2154
855.88 2121
855.89 1952
855.90 1953
855.91 2121
855.92 2382
855.94 2534
855.95 2574
855.96 2422
855.97 2352
855.98 2269
855.99 2191
856.00 2152
856.01 2013
856.02 1961
856.03 2016
856.04 2029
856.05 2075
856.06 2110
856.07 2109
856.08 2138
856.09 2222
856.10 2003
856.11 1913
856.12 1929
856.13 2008
856.14 2033
856.15 2076
856.16 1977
856.17 1973
856.18 2039
856.19 2163
856.20 2043
856.21 2020
856.22 1961
856.23 1948
856.24 1910
856.25 2076
856.26 2169
856.27 2331
856.28 2416
856.29 2419
856.30 2301
856.31 2289
856.32 2471
856.33 2561
856.34 2572
856.35 2565
856.36 2495
856.37 2479
856.38 2447
856.39 2443
856.40 2559
856.41 2620
856.42 2745
856.43 2673
856.44 2691
856.45 2739
856.46 2868
856.48 3213
856.49 3174
856.50 3177
856.51 3080
856.52 3118
856.53 2931
856.54 2787
856.55 2741
856.56 2756
856.57 2819
856.58 2744
856.59 2731
856.60 2641
856.61 2499
856.62 2371
856.63 2345
856.64 2365
856.65 2268
856.66 2302
856.67 2244
856.68 2214
856.69 2363
856.70 2405
856.71 2248
856.72 2171
856.73 2217
856.74 2229
856.75 2024
856.76 1858
856.77 1973
856.78 2159
856.79 2157
856.80 2177
856.81 2163
856.82 2155
856.83 2100
856.84 2164
856.85 2276
856.86 2352
856.87 2186
856.88 1946
856.89 1800
856.90 1909
856.91 2004
856.92 2066
856.93 2135
856.94 2216
856.95 2194
856.96 1953
856.97 1825
856.98 1776
856.99 1732
857.01 1825
857.02 1969
857.03 1971
857.04 2035
857.05 2055
857.06 2007
857.07 2018
857.08 2094
857.09 2161
857.10 2053
857.11 2068
857.12 2094
857.13 2091
857.14 2071
857.15 2204
857.16 2268
857.17 2240
857.18 2108
857.19 2115
857.20 2063
857.21 2102
857.22 2094
857.23 2154
857.24 2115
857.25 2024
857.26 2148
857.27 2233
857.28 2308
857.29 2442
857.30 2493
857.31 2499
857.32 2411
857.33 2296
857.34 2343
857.35 2441
857.36 2485
857.37 2447
857.38 2370
857.39 2525
857.40 2717
857.41 2884
857.42 2756
857.43 2709
857.44 2807
857.45 2910
857.46 2976
857.47 3056
857.48 3050
857.49 3091
857.50 3031
857.51 2848
857.53 2757
857.54 2681
857.55 2465
857.56 2339
857.57 2356
857.58 2463
857.59 2359
857.60 2185
857.61 2197
857.62 2309
857.63 2446
857.64 2480
857.65 2434
857.66 2311
857.67 2300
857.68 2260
857.69 2014
857.70 1933
857.71 1973
857.72 2040
857.73 2025
857.74 1916
857.75 1826
857.76 2021
857.77 2149
857.78 2118
857.79 2143
857.80 2127
857.81 2155
857.82 2439
857.83 2494
857.84 2389
857.85 2272
857.86 2195
857.87 2170
857.88 2264
857.89 2197
857.90 2299
857.91 2334
857.92 2158
857.93 2070
857.94 2033
857.95 2088
857.96 2152
857.97 2161
857.98 2108
857.99 1902
858.00 1798
858.01 1778
858.02 1777
858.03 2012
858.05 2314
858.06 2295
858.07 2124
858.08 1982
858.09 2047
858.10 2124
858.11 2136
858.12 2362
858.13 2337
858.14 2108
858.15 2139
858.16 2293
858.17 2323
858.18 2202
858.19 2137
858.20 2076
858.21 2077
858.22 1944
858.23 1870
858.24 1873
858.25 2004
858.26 2237
858.27 2211
858.28 2149
858.29 2196
858.30 2415
858.31 2469
858.32 2464
858.33 2372
858.34 2338
858.35 2665
858.36 2916
858.37 2963
858.38 2964
858.39 2863
858.40 2701
858.41 2640
858.42 2631
858.43 2643
858.44 2778
858.45 3048
858.46 3138
858.47 2919
858.48 2647
858.49 2518
858.50 2540
858.51 2537
858.52 2589
858.53 2700
858.54 2798
858.56 2798
858.57 2632
858.58 2499
858.59 2436
858.60 2436
858.61 2482
858.62 2533
858.63 2563
858.64 2341
858.65 2229
858.66 2135
858.67 2058
858.68 2084
858.69 2251
858.70 2293
858.71 2386
858.72 2267
858.73 2160
858.74 2121
858.75 2139
858.76 2018
858.77 2003
858.78 2123
858.79 2114
858.80 2104
858.81 2110
858.82 2142
858.83 2079
858.84 2102
858.85 2136
858.86 2114
858.87 2104
858.88 2218
858.89 2303
858.90 2449
858.91 2434
858.92 2295
858.93 2285
858.94 2316
858.95 2292
858.96 2449
858.97 2518
858.98 2514
858.99 2510
859.00 2466
859.01 2503
859.02 2311
859.03 2247
859.04 2241
859.06 2115
859.07 2050
859.08 2068
859.09 1980
859.10 2017
859.11 2008
859.12 1842
859.13 1946
859.14 1998
859.15 2093
859.16 2262
859.17 2341
859.18 2106
859.19 2040
859.20 2162
859.21 2156
859.22 1986
859.23 2217
859.24 2222
859.25 2166
859.26 2139
859.27 2203
859.28 2211
859.29 2356
859.30 2082
859.31 1948
859.32 2038
859.33 2159
859.34 2290
859.35 2388
859.36 2294
859.37 2386
859.38 2536
859.39 2838
859.40 2888
859.41 2723
859.42 2530
859.43 2671
859.44 2839
859.45 3001
859.46 3003
859.47 3050
859.48 3018
859.49 2870
859.50 2765
859.51 2581
859.52 2487
859.53 2544
859.55 2511
859.56 2462
859.57 2586
859.58 2736
859.59 2820
859.60 2794
859.61 2646
859.62 2600
859.63 2532
859.64 2259
859.65 2093
859.66 2029
859.67 2029
859.68 1998
859.69 2002
859.70 1988
859.71 1881
859.72 1929
859.73 2144
859.74 2414
859.75 2503
859.76 2434
859.77 2475
859.78 2527
859.79 2435
859.80 2321
859.81 2243
859.82 2305
859.83 2459
859.84 2532
859.85 2521
859.86 2498
859.87 2340
859.88 2379
859.89 2357
859.90 2211
859.91 2133
859.92 2139
859.93 2132
859.94 2050
859.95 1911
859.96 1856
859.97 1941
859.98 2152
859.99 2193
860.00 2305
860.01 2442
860.02 2483
860.04 2348
860.05 2318
860.06 2158
860.07 2018
860.08 2023
860.09 2043
860.10 1985
860.11 2074
860.12 2077
860.13 2154
860.14 2045
860.15 1936
860.16 1958
860.17 1927
860.18 1972
860.19 2092
860.20 2156
860.21 2072
860.22 1936
860.23 1960
860.24 2089
860.25 2268
860.26 2128
860.27 2222
860.28 2167
860.29 1913
860.30 1854
860.31 2063
860.32 2288
860.33 2560
860.34 2799
860.35 2907
860.36 2768
860.37 2755
860.38 2628
860.39 2541
860.40 2481
860.41 2658
860.42 2706
860.43 2750
860.44 2630
860.45 2654
860.46 2739
860.47 2741
860.48 2795
860.49 2671
860.50 2575
860.52 2583
860.53 2560
860.54 2560
860.55 2634
860.56 2520
860.57 2426
860.58 2338
860.59 2385
860.60 2576
860.61 2545
860.62 2455
860.63 2383
860.64 2330
860.65 2409
860.66 2426
860.67 2362
860.68 2361
860.69 2388
860.70 2340
860.71 2233
860.72 2142
860.73 2206
860.74 2217
860.75 2006
860.76 1887
860.77 1832
860.78 1890
860.79 1725
860.80 1783
860.81 1925
860.82 2097
860.83 2051
860.84 2073
860.85 2041
860.86 2069
860.87 2072
860.88 2195
860.89 2335
860.90 2371
860.91 2462
860.92 2450
860.93 2200
860.94 1980
860.95 1946
860.96 2098
860.97 2072
860.99 2060
861.00 2186
861.01 2218
861.02 2137
861.03 2156
861.04 2168
861.05 2153
861.06 2025
861.07 1931
861.08 2014
861.09 2100
861.10 2153
861.11 2048
861.12 1965
861.13 1882
861.14 2012
861.15 2119
861.16 2171
861.17 2265
861.18 2149
861.19 2245
861.20 2251
861.21 2207
861.22 2165
861.23 2321
861.24 2141
861.25 2108
861.26 2087
861.27 2090
861.28 2131
861.29 2270
861.30 2350
861.31 2392
861.32 2332
861.33 2355
861.34 2353
861.35 2489
861.36 2480
861.37 2463
861.38 2447
861.39 2681
861.40 2818
861.41 2765
861.42 2770
861.43 2735
861.44 2606
861.46 2551
861.47 2561
861.48 2710
861.49 2732
861.50 2566
861.51 2709
861.52 2740
861.53 2816
861.54 2704
861.55 2576
861.56 2585
861.57 2373
861.58 2404
861.59 2400
861.60 2430
861.61 2582
861.62 2589
861.63 2682
861.64 2734
861.65 2774
861.66 2576
861.67 2448
861.68 2547
861.69 2682
861.70 2765
861.71 2722
861.72 2657
861.73 2611
861.74 2314
861.75 2112
861.76 2027
861.77 1918
861.78 1843
861.79 1896
861.80 1969
861.81 2082
861.82 2096
861.83 2165
861.84 2171
861.85 2134
861.86 2130
861.87 2096
861.88 1962
861.89 1949
861.90 2002
861.92 1888
861.93 1821
861.94 1877
861.95 1903
861.96 2072
861.97 2141
861.98 2310
861.99 2179
862.00 2124
862.01 2197
862.02 2256
862.03 2140
862.04 2302
862.05 2401
862.06 2335
862.07 2178
862.08 2229
862.09 2020
862.10 1798
862.11 1645
862.12 1752
862.13 1922
862.14 2036
862.15 2066
862.16 1960
862.17 1874
862.18 1810
862.19 1819
862.20 1913
862.21 1915
862.22 1790
862.23 1857
862.24 2018
862.25 2096
862.26 2021
862.27 2076
862.28 2262
862.29 2417
862.30 2482
862.31 2446
862.32 2274
862.33 2169
862.34 2188
862.35 2255
862.36 2274
862.38 2285
862.39 2515
862.40 2761
862.41 2812
862.42 2756
862.43 2646
862.44 2876
862.45 3268
862.46 3421
862.47 3458
862.48 3576
862.49 3830
862.50 3768
862.51 3535
862.52 3317
862.53 3266
862.54 3225
862.55 3191
862.56 3226
862.57 3200
862.58 3246
862.59 3229
862.60 3191
862.61 3041
862.62 2939
862.63 2856
862.64 2779
862.65 2860
862.66 2756
862.67 2772
862.68 2765
862.69 2625
862.70 2545
862.71 2568
862.72 2661
862.73 2635
862.74 2509
862.75 2470
862.76 2334
862.77 2227
862.78 2296
862.79 2318
862.80 2250
862.81 2127
862.83 2370
862.84 2496
862.85 2455
862.86 2422
862.87 2595
862.88 2707
862.89 2420
862.90 2263
862.91 2138
862.92 2085
862.93 1987
862.94 2000
862.95 2018
862.96 2104
862.97 2237
862.98 2396
862.99 2363
863.00 2083
863.01 2033
863.02 2167
863.03 2146
863.04 2070
863.05 2058
863.06 1969
863.07 2174
863.08 2260
863.09 2236
863.10 2155
863.11 2011
863.12 1922
863.13 2183
863.14 2415
863.15 2397
863.16 2293
863.17 2379
863.18 2429
863.19 2417
863.20 2388
863.21 2394
863.22 2320
863.23 2271
863.24 2303
863.25 2273
863.26 2335
863.28 2559
863.29 2597
863.30 2564
863.31 2548
863.32 2553
863.33 2495
863.34 2477
863.35 2470
863.36 2530
863.37 2714
863.38 2783
863.39 2789
863.40 2872
863.41 2981
863.42 3169
863.43 3369
863.44 3904
863.45 4154
863.46 4131
863.47 4228
863.48 4437
863.49 4483
863.50 4399
863.51 4224
863.52 4164
863.53 3909
863.54 3547
863.55 3348
863.56 3344
863.57 3301
863.58 3052
863.59 2922
863.60 2783
863.61 2636
863.62 2635
863.63 2824
863.64 2933
863.65 2808
863.66 2627
863.67 2527
863.68 2309
863.69 2277
863.70 2251
863.72 2167
863.73 2065
863.74 2252
863.75 2407
863.76 2432
863.77 2380
863.78 2251
863.79 2156
863.80 2031
863.81 1950
863.82 2022
863.83 2070
863.84 2041
863.85 2094
863.86 1956
863.87 1997
863.88 2039
863.89 2100
863.90 2092
863.91 2060
863.92 2365
863.93 2598
863.94 2647
863.95 2583
863.96 2526
863.97 2286
863.98 2297
863.99 2301
864.00 2076
864.01 2052
864.02 2045
864.03 1953
864.04 1941
864.05 2095
864.06 2123
864.07 2142
864.08 2060
864.09 2082
864.10 2015
864.11 2029
864.12 2026
864.13 1957
864.15 1879
864.16 1968
864.17 2033
864.18 2191
864.19 2174
864.20 2045
864.21 2080
864.22 2160
864.23 2211
864.24 2161
864.25 2302
864.26 2336
864.27 2384
864.28 2261
864.29 2333
864.30 2515
864.31 2553
864.32 2697
864.33 3093
864.34 3600
864.35 3975
864.36 4311
864.37 4536
864.38 4757
864.39 5092
864.40 5488
864.41 5604
864.42 5594
864.43 5532
864.44 5712
864.45 5928
864.46 5906
864.47 5615
864.48 5437
864.49 5232
864.50 4979
864.51 4721
864.52 4486
864.53 4378
864.54 4384
864.55 4024
864.56 3673
864.57 3773
864.59 3713
864.60 3429
864.61 3358
864.62 3390
864.63 3138
864.64 2853
864.65 2832
864.66 2850
864.67 2810
864.68 2820
864.69 2724
864.70 2591
864.71 2678
864.72 2505
864.73 2355
864.74 2290
864.75 2218
864.76 2256
864.77 2258
864.78 2282
864.79 2303
864.80 2308
864.81 2379
864.82 2300
864.83 2224
864.84 2194
864.85 2188
864.86 2103
864.87 2208
864.88 2282
864.89 2461
864.90 2506
864.91 2561
864.92 2571
864.93 2565
864.94 2445
864.95 2361
864.96 2364
864.97 2152
864.98 2044
864.99 1962
865.01 1980
865.02 2059
865.03 2054
865.04 2052
865.05 2287
865.06 2441
865.07 2331
865.08 2229
865.09 2064
865.10 1946
865.11 1894
865.12 1833
865.13 1784
865.14 1922
865.15 2129
865.16 2176
865.17 2041
865.18 2030
865.19 2045
865.20 2238
865.21 2234
865.22 2245
865.23 2278
865.24 2255
865.25 2203
865.26 2274
865.27 2326
865.28 2600
865.29 2647
865.30 2625
865.31 2554
865.32 2725
865.33 2937
865.34 3149
865.35 3505
865.36 3834
865.37 3861
865.38 3964
865.39 4097
865.40 4264
865.41 4376
865.42 4545
865.44 4787
865.45 4848
865.46 4649
865.47 4306
865.48 4390
865.49 4329
865.50 3948
865.51 3714
865.52 3529
865.53 3325
865.54 3263
865.55 3283
865.56 3221
865.57 3024
865.58 2833
865.59 2863
865.60 2846
865.61 2691
865.62 2695
865.63 2647
865.64 2501
865.65 2337
865.66 2290
865.67 2322
865.68 2506
865.69 2578
865.70 2550
865.71 2674
865.72 2742
865.73 2588
865.74 2392
865.75 2356
865.76 2357
865.77 2283
865.78 2261
865.79 2390
865.80 2281
865.81 2143
865.82 2326
865.83 2364
865.84 2267
865.86 2226
865.87 2181
865.88 2299
865.89 2255
865.90 2059
865.91 1947
865.92 2100
865.93 2156
865.94 2170
865.95 2315
865.96 2285
865.97 2223
865.98 2132
865.99 2122
866.00 2111
866.01 1954
866.02 1989
866.03 2103
866.04 2047
866.05 2092
866.06 2285
866.07 2419
866.08 2306
866.09 2406
866.10 2410
866.11 2325
866.12 2168
866.13 2161
866.14 2163
866.15 2137
866.16 2111
866.17 2000
866.18 1893
866.19 1910
866.20 1954
866.21 2003
866.22 2110
866.23 2108
866.24 2173
866.25 2126
866.27 2071
866.28 2287
866.29 2405
866.30 2431
866.31 2264
866.32 2267
866.33 2430
866.34 2525
866.35 2615
866.36 2701
866.37 2905
866.38 3064
866.39 3190
866.40 3284
866.41 3384
866.42 3137
866.43 3086
866.44 3102
866.45 3127
866.46 2975
866.47 2983
866.48 2993
866.49 3003
866.50 2881
866.51 2835
866.52 2686
866.53 2623
866.54 2739
866.55 2705
866.56 2815
866.57 2903
866.58 2873
866.59 2779
866.60 2593
866.61 2562
866.62 2557
866.63 2398
866.64 2491
866.65 2600
866.66 2515
866.68 2321
866.69 2259
866.70 2227
866.71 2085
866.72 2176
866.73 2250
866.74 2204
866.75 2069
866.76 2064
866.77 2045
866.78 2173
866.79 2335
866.80 2351
866.81 2220
866.82 2246
866.83 2477
866.84 2585
866.85 2393
866.86 2304
866.87 2316
866.88 2292
866.89 2061
866.90 1996
866.91 1924
866.92 1890
866.93 1901
866.94 2000
866.95 2003
866.96 2078
866.97 2100
866.98 2233
866.99 2396
867.00 2367
867.01 2259
867.02 2319
867.03 2352
867.04 2320
867.05 2190
867.06 2089
867.07 2030
867.09 2048
867.10 2137
867.11 2119
867.12 2009
867.13 1784
867.14 1787
867.15 1854
867.16 1807
867.17 1745
867.18 1876
867.19 1978
867.20 1932
867.21 1941
867.22 2037
867.23 2051
867.24 2121
867.25 2083
867.26 1989
867.27 2224
867.28 2417
867.29 2500
867.30 2390
867.31 2339
867.32 2389
867.33 2383
867.34 2360
867.35 2531
867.36 2732
867.37 2932
867.38 2971
867.39 3093
867.40 3088
867.41 3007
867.42 2840
867.43 2997
867.44 3252
867.45 3220
867.46 3163
867.47 3077
867.49 2979
867.50 2977
867.51 3006
867.52 3181
867.53 3163
867.54 3043
867.55 2724
867.56 2530
867.57 2467
867.58 2555
867.59 2514
867.60 2553
867.61 2602
867.62 2627
867.63 2496
867.64 2414
867.65 2301
867.66 2302
867.67 2426
867.68 2412
867.69 2240
867.70 2178
867.71 2087
867.72 2001
867.73 1959
867.74 2057
867.75 1965
867.76 1899
867.77 1828
867.78 1953
867.79 2007
867.80 1935
867.81 1923
867.82 1853
867.83 1817
867.84 1860
867.85 1909
867.86 2122
867.87 2295
867.89 2355
867.90 2309
867.91 2060
867.92 2139
867.93 2102
867.94 2076
867.95 2095
867.96 2124
867.97 2008
867.98 2006
867.99 2019
868.00 1928
868.01 2005
868.02 2120
868.03 2288
868.04 2175
868.05 2002
868.06 1807
868.07 1699
868.08 1744
868.09 1773
868.10 1935
868.11 2052
868.12 2091
868.13 2108
868.14 2184
868.15 2237
868.16 2205
868.17 1993
868.18 1956
868.19 1906
868.20 1877
868.21 1998
868.22 1988
868.23 1946
868.24 2003
868.25 2096
868.26 2150
868.27 2261
868.29 2390
868.30 2511
868.31 2491
868.32 2594
868.33 2594
868.34 2573
868.35 2424
868.36 2461
868.37 2704
868.38 2840
868.39 2865
868.40 2958
868.41 2923
868.42 2952
868.43 2942
868.44 2825
868.45 2893
868.46 3048
868.47 3061
868.48 2963
868.49 2973
868.50 2987
868.51 3065
868.52 2975
868.53 2992
868.54 3070
868.55 2999
868.56 2686
868.57 2662
868.58 2559
868.59 2338
868.60 2282
868.61 2266
868.62 2231
868.63 2299
868.64 2415
868.65 2267
868.66 2107
868.68 2097
868.69 2183
868.70 2193
868.71 2179
868.72 2315
868.73 2344
868.74 2306
868.75 2265
868.76 2146
868.77 2214
868.78 2152
868.79 2149
868.80 2190
868.81 2203
868.82 2148
868.83 2217
868.84 2282
868.85 2135
868.86 2125
868.87 2006
868.88 1985
868.89 2002
868.90 2078
868.91 1956
868.92 1866
868.93 1794
868.94 1862
868.95 1852
868.96 1774
868.97 1844
868.98 2020
868.99 2088
869.00 2085
869.01 2080
869.02 2005
869.03 2018
869.04 2069
869.05 2089
869.07 2099
869.08 2198
869.09 2118
869.10 2012
869.11 2057
869.12 2249
869.13 2173
869.14 2096
869.15 2156
869.16 2163
869.17 2130
869.18 1974
869.19 2009
869.20 1971
869.21 1989
869.22 2114
869.23 2229
869.24 2372
869.25 2554
869.26 2593
869.27 2672
869.28 2715
869.29 2663
869.30 2679
869.31 2765
869.32 2970
869.33 3052
869.34 3017
869.35 3057
869.36 3192
869.37 3324
869.38 3362
869.39 3385
869.40 3323
869.41 3093
869.42 2978
869.43 2930
869.45 3172
869.46 3081
869.47 2821
869.48 2816
869.49 3041
869.50 3065
869.51 3219
869.52 3148
869.53 3220
869.54 3056
869.55 2850
869.56 2890
869.57 2887
869.58 2853
869.59 2728
869.60 2509
869.61 2303
869.62 2293
869.63 2453
869.64 2529
869.65 2489
869.66 2637
869.67 2621
869.68 2482
869.69 2473
869.70 2441
869.71 2432
869.72 2388
869.73 2277
869.74 2268
869.75 2305
869.76 2235
869.77 2121
869.78 2037
869.79 2187
869.80 2260
869.81 2296
869.82 2377
869.84 2379
869.85 2275
869.86 2198
869.87 2135
869.88 2115
869.89 2127
869.90 2038
869.91 1920
869.92 1901
869.93 1903
869.94 1979
869.95 1968
869.96 2139
869.97 2180
869.98 2141
869.99 2116
870.00 2094
870.01 2062
870.02 2041
870.03 1976
870.04 2000
870.05 2012
870.06 2004
870.07 1830
870.08 1792
870.09 1970
870.10 1975
870.11 2008
870.12 1992
870.13 2008
870.14 2170
870.15 2201
870.16 2119
870.17 1998
870.18 1922
870.19 1838
870.21 1882
870.22 1944
870.23 2011
870.24 1980
870.25 2086
870.26 2109
870.27 2286
870.28 2364
870.29 2401
870.30 2448
870.31 2457
870.32 2606
870.33 2702
870.34 2786
870.35 3204
870.36 3307
870.37 3208
870.38 3280
870.39 3275
870.40 3269
870.41 3339
870.42 3279
870.43 3430
870.44 3614
870.45 3609
870.46 3466
870.47 3379
870.48 3364
870.49 3415
870.50 3208
870.51 3036
870.52 2882
870.53 2831
870.54 2793
870.55 2674
870.56 2611
870.57 2527
870.59 2400
870.60 2386
870.61 2467
870.62 2425
870.63 2382
870.64 2436
870.65 2420
870.66 2391
870.67 2338
870.68 2305
870.69 2261
870.70 2041
870.71 1939
870.72 2111
870.73 2144
870.74 2098
870.75 2020
870.76 2109
870.77 2157
870.78 2214
870.79 2271
870.80 2350
870.81 2234
870.82 2389
870.83 2414
870.84 2138
870.85 2029
870.86 2100
870.87 2290
870.88 2150
870.89 2032
870.90 2104
870.91 2028
870.92 2153
870.93 2071
870.94 1891
870.96 1848
870.97 1925
870.98 1907
870.99 1933
871.00 1970
871.01 2005
871.02 2098
871.03 2310
871.04 2426
871.05 2359
871.06 2369
871.07 2318
871.08 2192
871.09 1996
871.10 2005
871.11 2080
871.12 1954
871.13 1946
871.14 1943
871.15 1876
871.16 1816
871.17 1821
871.18 1916
871.19 1944
871.20 1807
871.21 1888
871.22 1967
871.23 2052
871.24 2279
871.25 2369
871.26 2223
871.27 2194
871.28 2203
871.29 2307
871.30 2437
871.31 2533
871.33 2562
871.34 2447
871.35 2509
871.36 2570
871.37 2488
871.38 2738
871.39 2784
871.40 2808
871.41 2633
871.42 2723
871.43 2912
871.44 2999
871.45 3064
871.46 3056
871.47 3051
871.48 3043
871.49 3109
871.50 2979
871.51 2809
871.52 2818
871.53 2770
871.54 2644
871.55 2612
871.56 2548
871.57 2502
871.58 2673
871.59 2616
871.60 2450
871.61 2309
871.62 2301
871.63 2231
871.64 2264
871.65 2370
871.66 2539
871.67 2520
871.68 2422
871.70 2439
871.71 2564
871.72 2688
871.73 2634
871.74 2548
871.75 2595
871.76 2475
871.77 2289
871.78 2192
871.79 2309
871.80 2301
871.81 2161
871.82 2021
871.83 2006
871.84 2020
871.85 2025
871.86 1900
871.87 2045
871.88 2036
871.89 1948
871.90 2020
871.91 2131
871.92 2010
871.93 2026
871.94 2052
871.95 2193
871.96 2249
871.97 2242
871.98 2171
871.99 2052
872.00 2000
872.01 1959
872.02 1947
872.03 1996
872.04 2137
872.05 2232
872.07 2148
872.08 2198
872.09 2233
872.10 2113
872.11 1955
872.12 2024
872.13 2195
872.14 2353
872.15 2308
872.16 2208
872.17 2248
872.18 2213
872.19 2222
872.20 2336
872.21 2325
872.22 2314
872.23 2358
872.24 2231
872.25 2033
872.26 1988
872.27 2012
872.28 2134
872.29 2208
872.30 2255
872.31 2271
872.32 2360
872.33 2489
872.34 2630
872.35 2746
872.36 2800
872.37 2596
872.38 2471
872.39 2497
872.40 2480
872.41 2476
872.43 2521
872.44 2572
872.45 2637
872.46 2779
872.47 2788
872.48 2717
872.49 2689
872.50 2731
872.51 2782
872.52 2738
872.53 2535
872.54 2408
872.55 2255
872.56 2203
872.57 2214
872.58 2355
872.59 2464
872.60 2498
872.61 2453
872.62 2446
872.63 2368
872.64 2384
872.65 2280
872.66 2291
872.67 2441
872.68 2305
872.69 2343
872.70 2662
872.71 2693
872.72 2605
872.73 2616
872.74 2639
872.75 2356
872.76 2194
872.77 2157
872.79 2192
872.80 2094
872.81 2015
872.82 2027
872.83 1926
872.84 1789
872.85 1787
872.86 1767
872.87 1937
872.88 2024
872.89 1926
872.90 1932
872.91 1935
872.92 1916
872.93 1867
872.94 1783
872.95 1735
872.96 1771
872.97 1760
872.98 1866
872.99 2110
873.00 2208
873.01 2124
873.02 2106
873.03 2177
873.04 2006
873.05 1933
873.06 1997
873.07 2075
873.08 2033
873.09 2032
873.10 2065
873.11 2199
873.12 2258
873.13 2204
873.15 2038
873.16 1962
873.17 1988
873.18 2023
873.19 1998
873.20 2012
873.21 2008
873.22 1931
873.23 1841
873.24 1869
873.25 2033
873.26 2162
873.27 2204
873.28 2172
873.29 2200
873.30 2274
873.31 2420
873.32 2553
873.33 2796
873.34 2924
873.35 3229
873.36 3878
873.37 4530
873.38 5054
873.39 5491
873.40 6089
873.41 6934
873.42 7608
873.43 8005
873.44 8191
873.45 8210
873.46 8109
873.47 8057
873.48 8150
873.50 8090
873.51 7543
873.52 7098
873.53 6580
873.54 6049
873.55 5622
873.56 5450
873.57 5119
873.58 4625
873.59 4205
873.60 4091
873.61 3855
873.62 3592
873.63 3599
873.64 3458
873.65 3273
873.66 2941
873.67 2733
873.68 2655
873.69 2620
873.70 2540
873.71 2452
873.72 2444
873.73 2397
873.74 2308
873.75 2285
873.76 2287
873.77 2305
873.78 2229
873.79 2214
873.80 2226
873.81 2253
873.82 2310
873.83 2218
873.85 2208
873.86 2258
873.87 2393
873.88 2402
873.89 2333
873.90 2269
873.91 2364
873.92 2426
873.93 2447
873.94 2447
873.95 2538
873.96 2447
873.97 2344
873.98 2132
873.99 2244
874.00 2313
874.01 2049
874.02 1973
874.03 1911
874.04 1944
874.05 2113
874.06 2172
874.07 2191
874.08 2175
874.09 2166
874.10 2002
874.11 1973
874.12 1994
874.13 2075
874.14 2110
874.15 2217
874.16 2373
874.17 2281
874.18 2059
874.20 2128
874.21 2170
874.22 1988
874.23 1959
874.24 2086
874.25 2163
874.26 2142
874.27 2120
874.28 2082
874.29 2039
874.30 2055
874.31 2121
874.32 2313
874.33 2403
874.34 2428
874.35 2691
874.36 3023
874.37 3193
874.38 3493
874.39 3811
874.40 4190
874.41 4514
874.42 4796
874.43 5106
874.44 4938
874.45 4895
874.46 4851
874.47 4927
874.48 4794
874.49 4552
874.50 4323
874.51 4148
874.52 4019
874.53 3932
874.55 3808
874.56 3422
874.57 3215
874.58 3031
874.59 2962
874.60 2991
874.61 3015
874.62 2798
874.63 2582
874.64 2455
874.65 2443
874.66 2530
874.67 2606
874.68 2671
874.69 2591
874.70 2706
874.71 2766
874.72 2837
874.73 2765
874.74 2646
874.75 2616
874.76 2494
874.77 2317
874.78 2236
874.79 2308
874.80 2275
874.81 2095
874.82 2141
874.83 2252
874.84 2363
874.85 2282
874.86 2181
874.87 2074
874.88 2065
874.90 2042
874.91 2073
874.92 2174
874.93 2255
874.94 2209
874.95 2225
874.96 2276
874.97 2218
874.98 2060
874.99 1974
875.00 1996
875.01 1940
875.02 1846
875.03 1806
875.04 1902
875.05 1825
875.06 1690
875.07 1771
875.08 1917
875.09 1985
875.10 1852
875.11 1851
875.12 1867
875.13 1879
875.14 1898
875.15 2031
875.16 2339
875.17 2438
875.18 2287
875.19 2070
875.20 2041
875.21 2001
875.22 1970
875.24 1972
875.25 1961
875.26 1867
875.27 1968
875.28 2095
875.29 2113
875.30 2186
875.31 2494
875.32 2509
875.33 2533
875.34 2494
875.35 2469
875.36 2513
875.37 2577
875.38 2665
875.39 2786
875.40 2835
875.41 3291
875.42 3576
875.43 3672
875.44 3770
875.45 3836
875.46 3835
875.47 3802
875.48 3615
875.49 3509
875.50 3328
875.51 3203
875.52 3184
875.53 3212
875.54 2873
875.55 2607
875.56 2661
875.58 2755
875.59 2714
875.60 2644
875.61 2735
875.62 2792
875.63 2752
875.64 2656
875.65 2572
875.66 2749
875.67 2769
875.68 2638
875.69 2540
875.70 2402
875.71 2376
875.72 2341
875.73 2334
875.74 2211
875.75 2176
875.76 2090
875.77 2097
875.78 2100
875.79 2052
875.80 2083
875.81 2259
875.82 2408
875.83 2373
875.84 2400
875.85 2547
875.86 2450
875.87 2262
875.88 2240
875.89 2295
875.90 2120
875.92 2019
875.93 1984
875.94 2091
875.95 2146
875.96 2201
875.97 2165
875.98 2313
875.99 2547
876.00 2715
876.01 2518
876.02 2271
876.03 2251
876.04 2322
876.05 2331
876.06 2333
876.07 2248
876.08 2237
876.09 2334
876.10 2339
876.11 2312
876.12 2314
876.13 2396
876.14 2371
876.15 2191
876.16 2272
876.17 2280
876.18 2191
876.19 2151
876.20 1983
876.21 1896
876.22 1837
876.23 1889
876.25 1971
876.26 1944
876.27 1963
876.28 2141
876.29 2244
876.30 2332
876.31 2366
876.32 2424
876.33 2463
876.34 2465
876.35 2536
876.36 2676
876.37 2900
876.38 3037
876.39 3216
876.40 3514
876.41 3772
876.42 4193
876.43 4305
876.44 4530
876.45 4749
876.46 4899
876.47 4958
876.48 4915
876.49 4776
876.50 4834
876.51 4572
876.52 4154
876.53 3932
876.54 3876
876.55 3538
876.56 3217
876.57 3084
876.59 2879
876.60 2749
876.61 2672
876.62 2613
876.63 2614
876.64 2592
876.65 2693
876.66 2620
876.67 2530
876.68 2314
876.69 2288
876.70 2191
876.71 2229
876.72 2221
876.73 2244
876.74 2364
876.75 2487
876.76 2532
876.77 2587
876.78 2577
876.79 2510
876.80 2318
876.81 2202
876.82 2202
876.83 2153
876.84 2094
876.85 2045
876.86 2080
876.87 2063
876.88 2131
876.89 2144
876.90 2087
876.92 2033
876.93 2142
876.94 2252
876.95 2265
876.96 2156
876.97 2156
876.98 2214
876.99 2130
877.00 2114
877.01 2219
877.02 2118
877.03 2011
877.04 2023
877.05 2049
877.06 2215
877.07 2147
877.08 2233
877.09 2179
877.10 2012
877.11 1824
877.12 1900
877.13 2020
877.14 2135
877.15 2146
877.16 2012
877.17 1933
877.18 1976
877.19 2038
877.20 2099
877.21 2285
877.22 2429
877.23 2412
877.25 2505
877.26 2399
877.27 2521
877.28 2493
877.29 2369
877.30 2302
877.31 2269
877.32 2246
877.33 2366
877.34 2470
877.35 2554
877.36 2591
877.37 2905
877.38 3119
877.39 3303
877.40 3457
877.41 3822
877.42 4174
877.43 4392
877.44 4363
877.45 4551
877.46 4635
877.47 4691
877.48 4614
877.49 4783
877.50 4743
877.51 4589
877.52 4240
877.53 4002
877.54 3902
877.55 3735
877.56 3495
877.58 3427
877.59 3294
877.60 3054
877.61 2948
877.62 2986
877.63 2972
877.64 2787
877.65 2425
877.66 2428
877.67 2333
877.68 2382
877.69 2148
877.70 2053
877.71 2203
877.72 2276
877.73 2285
877.74 2354
877.75 2417
877.76 2375
877.77 2224
877.78 2121
877.79 2102
877.80 2261
877.81 2338
877.82 2220
877.83 2129
877.84 2245
877.85 2323
877.86 2289
877.87 2208
877.88 2282
877.90 2273
877.91 2204
877.92 2352
877.93 2187
877.94 1923
877.95 2016
877.96 2079
877.97 2133
877.98 1964
877.99 2157
878.00 2297
878.01 2338
878.02 2101
878.03 2025
878.04 2106
878.05 2052
878.06 2039
878.07 2051
878.08 2177
878.09 2324
878.10 2327
878.11 2223
878.12 2172
878.13 2197
878.14 2126
878.15 2037
878.16 2068
878.17 2235
878.18 2234
878.19 2248
878.20 2169
878.21 2199
878.23 2240
878.24 2357
878.25 2389
878.26 2434
878.27 2489
878.28 2634
878.29 2583
878.30 2448
878.31 2546
878.32 2573
878.33 2425
878.34 2475
878.35 2643
878.36 2727
878.37 2816
878.38 3002
878.39 2941
878.40 2777
878.41 2797
878.42 2932
878.43 3080
878.44 3269
878.45 3360
878.46 3588
878.47 3726
878.48 3575
878.49 3435
878.50 3522
878.51 3453
878.52 3175
878.53 3016
878.55 3009
878.56 2865
878.57 2830
878.58 2853
878.59 2905
878.60 2677
878.61 2657
878.62 2780
878.63 2718
878.64 2514
878.65 2422
878.66 2516
878.67 2695
878.68 2607
878.69 2488
878.70 2460
878.71 2550
878.72 2559
878.73 2559
878.74 2417
878.75 2329
878.76 2407
878.77 2486
878.78 2420
878.79 2303
878.80 2276
878.81 2349
878.82 2357
878.83 2344
878.84 2317
878.85 2426
878.87 2744
878.88 2995
878.89 2774
878.90 2585
878.91 2622
878.92 2602
878.93 2476
878.94 2394
878.95 2231
878.96 1965
878.97 1920
878.98 1926
878.99 1977
879.00 2179
879.01 2374
879.02 2420
879.03 2348
879.04 2280
879.05 2211
879.06 2299
879.07 2249
879.08 2233
879.09 2021
879.10 2009
879.11 2023
879.12 2016
879.13 2078
879.14 2159
879.15 2209
879.16 2272
879.17 2346
879.19 2526
879.20 2574
879.21 2501
879.22 2451
879.23 2341
879.24 2367
879.25 2423
879.26 2259
879.27 2127
879.28 2082
879.29 2185
879.30 2222
879.31 2147
879.32 2209
879.33 2353
879.34 2533
879.35 2709
879.36 2953
879.37 3091
879.38 3241
879.39 3222
879.40 3306
879.41 3303
879.42 3332
879.43 3387
879.44 3470
879.45 3480
879.46 3536
879.47 3480
879.48 3427
879.49 3347
879.51 3387
879.52 3178
879.53 3002
879.54 3063
879.55 2864
879.56 2766
879.57 2822
879.58 2919
879.59 2936
879.60 2941
879.61 2700
879.62 2554
879.63 2581
879.64 2641
879.65 2636
879.66 2474
879.67 2326
879.68 2152
879.69 2050
879.70 2229
879.71 2401
879.72 2311
879.73 2279
879.74 2288
879.75 2229
879.76 2301
879.77 2281
879.78 2264
879.79 2282
879.80 2263
879.82 2221
879.83 2309
879.84 2396
879.85 2242
879.86 2179
879.87 2254
879.88 2316
879.89 2274
879.90 2166
879.91 2188
879.92 2256
879.93 2332
879.94 2423
879.95 2493
879.96 2460
879.97 2501
879.98 2389
879.99 2418
880.00 2599
880.01 2629
880.02 2613
880.03 2541
880.04 2490
880.05 2556
880.06 2509
880.07 2357
880.08 2291
880.09 2248
880.10 2112
880.11 2264
880.12 2314
880.14 2248
880.15 2274
880.16 2397
880.17 2407
880.18 2378
880.19 2337
880.20 2395
880.21 2382
880.22 2303
880.23 2368
880.24 2306
880.25 2189
880.26 2103
880.27 2149
880.28 2154
880.29 2122
880.30 2190
880.31 2429
880.32 2392
880.33 2269
880.34 2271
880.35 2600
880.36 3119
880.37 3127
880.38 3096
880.39 3150
880.40 3227
880.41 3121
880.42 3388
880.43 3484
880.45 3398
880.46 3450
880.47 3382
880.48 3104
880.49 2972
880.50 2935
880.51 2924
880.52 3092
880.53 3225
880.54 3124
880.55 3158
880.56 3199
880.57 3082
880.58 2882
880.59 2861
880.60 2849
880.61 2853
880.62 2848
880.63 2824
880.64 2665
880.65 2693
880.66 2693
880.67 2644
880.68 2318
880.69 2281
880.70 2271
880.71 2360
880.72 2280
880.73 2368
880.74 2365
880.76 2222
880.77 2239
880.78 2240
880.79 2322
880.80 2262
880.81 2230
880.82 2342
880.83 2365
880.84 2467
880.85 2344
880.86 2268
880.87 2164
880.88 2170
880.89 2095
880.90 2165
880.91 2243
880.92 2149
880.93 2102
880.94 2078
880.95 1984
880.96 2049
880.97 2203
880.98 2234
880.99 2269
881.00 2433
881.01 2275
881.02 2210
881.03 2242
881.04 2226
881.05 2313
881.07 2389
881.08 2335
881.09 2484
881.10 2581
881.11 2547
881.12 2568
881.13 2435
881.14 2251
881.15 2160
881.16 2230
881.17 2178
881.18 2213
881.19 2403
881.20 2497
881.21 2396
881.22 2248
881.23 2360
881.24 2302
881.25 2109
881.26 1999
881.27 2141
881.28 2498
881.29 2533
881.30 2541
881.31 2496
881.32 2618
881.33 2496
881.34 2322
881.35 2309
881.37 2563
881.38 2649
881.39 2712
881.40 2923
881.41 3121
881.42 3231
881.43 3517
881.44 3609
881.45 3705
881.46 3610
881.47 3562
881.48 3576
881.49 3555
881.50 3401
881.51 3130
881.52 3085
881.53 3067
881.54 2853
881.55 2785
881.56 2916
881.57 2727
881.58 2731
881.59 2741
881.60 2671
881.61 2461
881.62 2609
881.63 2585
881.64 2592
881.65 2566
881.66 2482
881.68 2475
881.69 2601
881.70 2709
881.71 2707
881.72 2632
881.73 2487
881.74 2413
881.75 2425
881.76 2222
881.77 2114
881.78 2142
881.79 2164
881.80 2068
881.81 2075
881.82 2156
881.83 2306
881.84 2153
881.85 2214
881.86 2311
881.87 2315
881.88 2159
881.89 2081
881.90 2086
881.91 2157
881.92 2215
881.93 2101
881.94 2043
881.95 2142
881.96 2177
881.98 2146
881.99 2052
882.00 2007
882.01 2032
882.02 2089
882.03 2114
882.04 2353
882.05 2434
882.06 2433
882.07 2402
882.08 2319
882.09 2249
882.10 2147
882.11 2177
882.12 2111
882.13 2064
882.14 2164
882.15 1995
882.16 1918
882.17 2035
882.18 2121
882.19 2235
882.20 2370
882.21 2519
882.22 2574
882.23 2510
882.24 2433
882.25 2398
882.26 2388
882.28 2344
882.29 2349
882.30 2271
882.31 2314
882.32 2244
882.33 2203
882.34 2335
882.35 2304
882.36 2424
882.37 2467
882.38 2523
882.39 2521
882.40 2639
882.41 2759
882.42 2821
882.43 3003
882.44 3119
882.45 3045
882.46 2962
882.47 3008
882.48 2934
882.49 2988
882.50 2897
882.51 2754
882.52 2785
882.53 2778
882.54 2752
882.55 2908
882.56 3045
882.58 3044
882.59 2928
882.60 2913
882.61 2876
882.62 2712
882.63 2499
882.64 2649
882.65 2647
882.66 2595
882.67 2572
882.68 2604
882.69 2681
882.70 2592
882.71 2404
882.72 2096
882.73 2067
882.74 2227
882.75 2328
882.76 2417
882.77 2376
882.78 2355
882.79 2327
882.80 2400
882.81 2371
882.82 2389
882.83 2246
882.84 2090
882.85 1981
882.86 2007
882.88 2052
882.89 2339
882.90 2544
882.91 2430
882.92 2286
882.93 2353
882.94 2510
882.95 2451
882.96 2427
882.97 2467
882.98 2312
882.99 2253
883.00 2143
883.01 2100
883.02 1997
883.03 1953
883.04 2093
883.05 2007
883.06 1979
883.07 2104
883.08 2241
883.09 2279
883.10 2197
883.11 2160
883.12 2127
883.13 2357
883.14 2339
883.15 2159
883.16 2120
883.18 2119
883.19 2128
883.20 2113
883.21 2158
883.22 2087
883.23 2043
883.24 2291
883.25 2540
883.26 2510
883.27 2434
883.28 2342
883.29 2276
883.30 2181
883.31 2244
883.32 2249
883.33 2073
883.34 2127
883.35 2251
883.36 2446
883.37 2491
883.38 2664
883.39 2872
883.40 3154
883.41 3355
883.42 3426
883.43 3664
883.44 3907
883.45 3998
883.46 4163
883.48 4293
883.49 4243
883.50 4215
883.51 4117
883.52 3889
883.53 3693
883.54 3498
883.55 3423
883.56 3374
883.57 3236
883.58 3228
883.59 3112
883.60 2987
883.61 2714
883.62 2459
883.63 2390
883.64 2393
883.65 2442
883.66 2405
883.67 2414
883.68 2521
883.69 2628
883.70 2460
883.71 2480
883.72 2551
883.73 2268
883.74 2276
883.75 2355
883.77 2511
883.78 2439
883.79 2379
883.80 2168
883.81 2212
883.82 2390
883.83 2467
883.84 2563
883.85 2456
883.86 2283
883.87 2326
883.88 2562
883.89 2654
883.90 2532
883.91 2318
883.92 2245
883.93 2351
883.94 2408
883.95 2368
883.96 2497
883.97 2547
883.98 2559
883.99 2407
884.00 2341
884.01 2221
884.02 2143
884.03 2086
884.04 2074
884.05 2135
884.07 2201
884.08 2161
884.09 2055
884.10 2019
884.11 1980
884.12 1978
884.13 2067
884.14 2095
884.15 2141
884.16 2221
884.17 2165
884.18 2071
884.19 2183
884.20 2198
884.21 2328
884.22 2395
884.23 2550
884.24 2332
884.25 2170
884.26 2109
884.27 2262
884.28 2265
884.29 2188
884.30 2249
884.31 2425
884.32 2476
884.33 2473
884.34 2419
884.36 2497
884.37 2535
884.38 2511
884.39 2632
884.40 2632
884.41 2625
884.42 2814
884.43 3133
884.44 3277
884.45 3157
884.46 3016
884.47 3077
884.48 3224
884.49 3388
884.50 3516
884.51 3462
884.52 3342
884.53 3479
884.54 3725
884.55 3548
884.56 3374
884.57 3310
884.58 3207
884.59 2999
884.60 2790
884.61 2714
884.62 2609
884.63 2729
884.65 2736
884.66 2700
884.67 2533
884.68 2484
884.69 2519
884.70 2428
884.71 2269
884.72 2154
884.73 2068
884.74 1885
884.75 2028
884.76 2105
884.77 2124
884.78 2001
884.79 2024
884.80 2013
884.81 1987
884.82 1956
884.83 2158
884.84 2349
884.85 2354
884.86 2276
884.87 2281
884.88 2324
884.89 2370
884.90 2388
884.91 2318
884.92 2186
884.94 2177
884.95 2089
884.96 2127
884.97 2232
884.98 2385
884.99 2459
885.00 2332
885.01 2314
885.02 2334
885.03 2309
885.04 2115
885.05 1998
885.06 2064
885.07 1974
885.08 1909
885.09 1929
885.10 2012
885.11 1908
885.12 1870
885.13 1941
885.14 2069
885.15 2118
885.16 2237
885.17 2288
885.18 2201
885.19 2067
885.20 2207
885.21 2347
885.23 2358
885.24 2235
885.25 2154
885.26 2222
885.27 2216
885.28 2049
885.29 2002
885.30 1971
885.31 1988
885.32 1966
885.33 1863
885.34 1902
885.35 2080
885.36 2350
885.37 2458
885.38 2452
885.39 2498
885.40 2632
885.41 2793
885.42 2966
885.43 2891
885.44 2930
885.45 3103
885.46 3242
885.47 3118
885.48 2989
885.49 2802
885.51 2716
885.52 2791
885.53 3049
885.54 3059
885.55 3117
885.56 3394
885.57 3355
885.58 3006
885.59 2705
885.60 2505
885.61 2448
885.62 2378
885.63 2297
885.64 2240
885.65 2356
885.66 2357
885.67 2239
885.68 2260
885.69 2310
885.70 2244
885.71 2163
885.72 1980
885.73 1889
885.74 1894
885.75 1999
885.76 2070
885.77 2127
885.78 2029
885.80 1965
885.81 2031
885.82 2036
885.83 1904
885.84 1806
885.85 1869
885.86 1791
885.87 1668
885.88 1664
885.89 1728
885.90 1699
885.91 1954
885.92 2074
885.93 2068
885.94 2072
885.95 2151
885.96 2054
885.97 1897
885.98 1832
885.99 1701
886.00 1644
886.01 1876
886.02 2127
886.03 2216
886.04 2079
886.05 1965
886.06 1945
886.08 1911
886.09 1858
886.10 1874
886.11 1903
886.12 1976
886.13 1995
886.14 1951
886.15 1910
886.16 1987
886.17 2139
886.18 2240
886.19 2015
886.20 1996
886.21 2032
886.22 2235
886.23 2267
886.24 2270
886.25 2178
886.26 2189
886.27 2137
886.28 2251
886.29 2231
886.30 2095
886.31 1972
886.32 2007
886.33 1971
886.34 2058
886.35 1995
886.37 2053
886.38 2147
886.39 2166
886.40 2159
886.41 2296
886.42 2347
886.43 2281
886.44 2212
886.45 2354
886.46 2588
886.47 2678
886.48 2619
886.49 2508
886.50 2566
886.51 2674
886.52 2620
886.53 2521
886.54 2377
886.55 2438
886.56 2526
886.57 2668
886.58 2665
886.59 2608
886.60 2526
886.61 2385
886.62 2405
886.63 2498
886.65 2449
886.66 2504
886.67 2552
886.68 2598
886.69 2324
886.70 2167
886.71 2222
886.72 2045
886.73 1923
886.74 1891
886.75 1975
886.76 2033
886.77 2007
886.78 1912
886.79 1999
886.80 2132
886.81 2140
886.82 2149
886.83 2180
886.84 2343
886.85 2277
886.86 2081
886.87 2121
886.88 2084
886.89 1908
886.90 1895
886.91 1970
886.93 2027
886.94 2210
886.95 2392
886.96 2525
886.97 2453
886.98 2305
886.99 2125
887.00 1919
887.01 2055
887.02 2159
887.03 2184
887.04 2135
887.05 2226
887.06 2214
887.07 2179
887.08 2142
887.09 2123
887.10 2164
887.11 2364
887.12 2463
887.13 2340
887.14 2307
887.15 2090
887.16 1908
887.17 1988
887.18 2151
887.19 2238
887.21 2178
887.22 2209
887.23 2154
887.24 1886
887.25 1961
887.26 2110
887.27 2078
887.28 2028
887.29 2142
887.30 2221
887.31 2200
887.32 2127
887.33 2036
887.34 2095
887.35 2235
887.36 2354
887.37 2201
887.38 2235
887.39 2352
887.40 2329
887.41 2372
887.42 2388
887.43 2145
887.44 2224
887.45 2331
887.46 2454
887.47 2512
887.49 2566
887.50 2679
887.51 2694
887.52 2593
887.53 2559
887.54 2657
887.55 2621
887.56 2470
887.57 2630
887.58 2960
887.59 3200
887.60 3129
887.61 3065
887.62 2732
887.63 2592
887.64 2300
887.65 2291
887.66 2213
887.67 1985
887.68 2009
887.69 2038
887.70 2018
887.71 2112
887.72 2095
887.73 1975
887.74 2031
887.76 1969
887.77 1869
887.78 1858
887.79 1905
887.80 2114
887.81 2189
887.82 2288
887.83 2142
887.84 2042
887.85 2058
887.86 1985
887.87 1921
887.88 1994
887.89 2045
887.90 1988
887.91 1993
887.92 1964
887.93 1991
887.94 2047
887.95 2070
887.96 2065
887.97 2143
887.98 2395
887.99 2421
888.00 2213
888.01 1989
888.02 1842
888.04 1806
888.05 1660
888.06 1632
888.07 1699
888.08 1856
888.09 1972
888.10 2072
888.11 2416
888.12 2675
888.13 2539
888.14 2466
888.15 2551
888.16 2559
888.17 2391
888.18 2153
888.19 2090
888.20 2166
888.21 2266
888.22 2246
888.23 2124
888.24 2123
888.25 2037
888.26 1936
888.27 1997
888.28 1992
888.29 2087
888.31 2238
888.32 2196
888.33 2203
888.34 2322
888.35 2375
888.36 2204
888.37 2006
888.38 2032
888.39 2282
888.40 2549
888.41 2823
888.42 2681
888.43 2566
888.44 2605
888.45 2594
888.46 2502
888.47 2430
888.48 2474
888.49 2351
888.50 2399
888.51 2513
888.52 2558
888.53 2441
888.54 2310
888.55 2214
888.56 2210
888.57 2235
888.59 2356
888.60 2352
888.61 2402
888.62 2424
888.63 2407
888.64 2345
888.65 2452
888.66 2516
888.67 2287
888.68 2122
888.69 2075
888.70 1962
888.71 1794
888.72 1980
888.73 2133
888.74 2086
888.75 2066
888.76 1975
888.77 1910
888.78 1846
888.79 1910
888.80 1978
888.81 1995
888.82 1970
888.83 1906
888.84 1875
888.86 1821
888.87 1858
888.88 2050
888.89 2292
888.90 2363
888.91 2213
888.92 2182
888.93 2146
888.94 2113
888.95 2040
888.96 1931
888.97 1757
888.98 1896
888.99 2051
889.00 1988
889.01 1905
889.02 1910
889.03 1929
889.04 2087
889.05 2085
889.06 1934
889.07 1692
889.08 1717
889.09 1811
889.10 1956
889.11 1892
889.13 1839
889.14 2071
889.15 2392
889.16 2330
889.17 2191
889.18 2073
889.19 1956
889.20 1921
889.21 1990
889.22 2100
889.23 2167
889.24 2286
889.25 2322
889.26 2298
889.27 2175
889.28 2093
889.29 2215
889.30 2378
889.31 2374
889.32 2250
889.33 2253
889.34 2352
889.35 2374
889.36 2252
889.37 2192
889.38 2233
889.40 2509
889.41 2340
889.42 2286
889.43 2334
889.44 2411
889.45 2251
889.46 2120
889.47 2068
889.48 2068
889.49 2118
889.50 2092
889.51 2112
889.52 2006
889.53 2210
889.54 2191
889.55 2209
889.56 2159
889.57 2205
889.58 2069
889.59 2046
889.60 2152
889.61 2240
889.62 2263
889.63 2124
889.64 2008
889.65 2003
889.67 2064
889.68 2020
889.69 2030
889.70 2004
889.71 1968
889.72 2027
889.73 2078
889.74 2150
889.75 2063
889.76 2004
889.77 2121
889.78 2247
889.79 2092
889.80 1811
889.81 1766
889.82 1822
889.83 1853
889.84 1653
889.85 1713
889.86 1816
889.87 1905
889.88 2029
889.89 2104
889.90 2076
889.91 2069
889.92 2043
889.94 1981
889.95 2030
889.96 2078
889.97 2217
889.98 2304
889.99 2230
890.00 2337
890.01 2320
890.02 2216
890.03 2013
890.04 1981
890.05 1975
890.06 1955
890.07 1722
890.08 1644
890.09 1717
890.10 1835
890.11 1731
890.12 1591
890.13 1538
890.14 1602
890.15 1778
890.16 1718
890.17 1644
890.18 1838
890.19 1855
890.21 1806
890.22 1999
890.23 1932
890.24 1967
890.25 2133
890.26 2151
890.27 2070
890.28 2117
890.29 2194
890.30 2124
890.31 1919
890.32 1907
890.33 1994
890.34 2042
890.35 2137
890.36 2312
890.37 2425
890.38 2474
890.39 2404
890.40 2143
890.41 2195
890.42 2397
890.43 2359
890.44 2411
890.45 2446
890.47 2448
890.48 2423
890.49 2446
890.50 2442
890.51 2538
890.52 2579
890.53 2559
890.54 2382
890.55 2330
890.56 2326
890.57 2437
890.58 2451
890.59 2416
890.60 2204
890.61 2138
890.62 2241
890.63 2200
890.64 2353
890.65 2406
890.66 2449
890.67 2344
890.68 2220
890.69 2014
890.70 2192
890.71 2414
890.72 2628
890.74 2471
890.75 2232
890.76 2132
890.77 2141
890.78 2251
890.79 2208
890.80 2172
890.81 2071
890.82 2116
890.83 2184
890.84 2092
890.85 2157
890.86 2268
890.87 2286
890.88 2115
890.89 1995
890.90 1919
890.91 2009
890.92 2106
890.93 1976
890.94 1944
890.95 2037
890.96 2131
890.97 2130
890.98 2095
891.00 1988
891.01 2082
891.02 2059
891.03 2026
891.04 1982
891.05 1968
891.06 1922
891.07 1873
891.08 1758
891.09 1723
891.10 1864
891.11 1955
891.12 2027
891.13 2003
891.14 2063
891.15 2094
891.16 2113
891.17 2063
891.18 2143
891.19 2034
891.20 1916
891.21 1712
891.22 1827
891.23 1816
891.24 1810
891.26 1804
891.27 1880
891.28 2119
891.29 2077
891.30 1995
891.31 2022
891.32 2175
891.33 2287
891.34 2310
891.35 2442
891.36 2653
891.37 2869
891.38 2990
891.39 3091
891.40 3201
891.41 3199
891.42 3146
891.43 3122
891.44 3004
891.45 2801
891.46 2649
891.47 2709
891.48 2810
891.49 2877
891.50 2878
891.51 2739
891.53 2656
891.54 2564
891.55 2553
891.56 2508
891.57 2605
891.58 2711
891.59 2530
891.60 2299
891.61 2214
891.62 2208
891.63 2186
891.64 2338
891.65 2160
891.66 2025
891.67 2053
891.68 2091
891.69 1995
891.70 1876
891.71 1864
891.72 1879
891.73 2049
891.74 2089
891.75 2084
891.76 2138
891.77 2249
891.79 2192
891.80 2007
891.81 1854
891.82 1855
891.83 1980
891.84 2107
891.85 2157
891.86 2155
891.87 2192
891.88 2275
891.89 2233
891.90 2279
891.91 2306
891.92 2289
891.93 2239
891.94 2233
891.95 2251
891.96 2033
891.97 1933
891.98 1997
891.99 2169
892.00 2022
892.01 2047
892.02 1919
892.03 1842
892.05 1962
892.06 2281
892.07 2274
892.08 2235
892.09 2214
892.10 2414
892.11 2237
892.12 1908
892.13 1911
892.14 1907
892.15 1853
892.16 1904
892.17 1971
892.18 1972
892.19 2027
892.20 2097
892.21 1927
892.22 1994
892.23 2161
892.24 2246
892.25 2214
892.26 2126
892.27 2140
892.28 2284
892.29 2255
892.31 2265
892.32 2397
892.33 2405
892.34 2635
892.35 2915
892.36 3144
892.37 3337
892.38 3457
892.39 3763
892.40 4026
892.41 4139
892.42 4202
892.43 4081
892.44 3782
892.45 3696
892.46 3713
892.47 3459
892.48 3178
892.49 3076
892.50 3155
892.51 3085
892.52 3086
892.53 2947
892.54 2782
892.55 2684
892.57 2815
892.58 2890
892.59 2991
892.60 2941
892.61 2662
892.62 2483
892.63 2426
892.64 2326
892.65 2348
892.66 2357
892.67 2302
892.68 2389
892.69 2511
892.70 2492
892.71 2455
892.72 2364
892.73 2275
892.74 2335
892.75 2445
892.76 2299
892.77 2203
892.78 2170
892.79 2174
892.80 2151
892.82 2129
892.83 2248
892.84 2203
892.85 2192
892.86 2124
892.87 2246
892.88 2215
892.89 2141
892.90 2175
892.91 2262
892.92 2248
892.93 2275
892.94 2272
892.95 2314
892.96 2560
892.97 2522
892.98 2197
892.99 1937
893.00 2048
893.01 2290
893.02 2268
893.03 2160
893.04 2125
893.05 2214
893.06 2247
893.08 2252
893.09 2202
893.10 2202
893.11 2282
893.12 2472
893.13 2380
893.14 2146
893.15 2295
893.16 2497
893.17 2422
893.18 2160
893.19 2035
893.20 1961
893.21 1887
893.22 1977
893.23 2052
893.24 2100
893.25 2216
893.26 2162
893.27 2254
893.28 2440
893.29 2439
893.30 2451
893.31 2538
893.32 2677
893.34 2887
893.35 2987
893.36 3011
893.37 3098
893.38 3253
893.39 3399
893.40 3553
893.41 3646
893.42 3778
893.43 3913
893.44 3619
893.45 3267
893.46 3036
893.47 2949
893.48 2931
893.49 2913
893.50 2779
893.51 2940
893.52 2923
893.53 2909
893.54 2773
893.55 2765
893.56 2815
893.57 2793
893.59 2848
893.60 2805
893.61 2713
893.62 2734
893.63 2668
893.64 2485
893.65 2324
893.66 2230
893.67 2280
893.68 2325
893.69 2350
893.70 2224
893.71 2207
893.72 2379
893.73 2376
893.74 2294
893.75 2122
893.76 2034
893.77 2022
893.78 2159
893.79 2217
893.80 2325
893.81 2383
893.82 2149
893.84 2103
893.85 2201
893.86 2277
893.87 2450
893.88 2478
893.89 2300
893.90 2326
893.91 2394
893.92 2348
893.93 2238
893.94 2080
893.95 2134
893.96 2245
893.97 2284
893.98 2357
893.99 2311
894.00 2246
894.01 2274
894.02 2267
894.03 2197
894.04 2080
894.05 1969
894.06 2035
894.07 2072
894.08 1992
894.10 1928
894.11 1955
894.12 1849
894.13 1829
894.14 1818
894.15 1922
894.16 1932
894.17 1786
894.18 1907
894.19 2108
894.20 2180
894.21 2149
894.22 2127
894.23 2095
894.24 2016
894.25 1944
894.26 1995
894.27 2041
894.28 2084
894.29 2060
894.30 2165
894.31 2258
894.32 2368
894.33 2318
894.35 2316
894.36 2333
894.37 2403
894.38 2494
894.39 2602
894.40 2700
894.41 2793
894.42 2923
894.43 3067
894.44 2988
894.45 2972
894.46 2835
894.47 2710
894.48 2674
894.49 2890
894.50 2778
894.51 2832
894.52 2992
894.53 3086
894.54 3198
894.55 3175
894.56 2923
894.57 2852
894.58 2618
894.60 2424
894.61 2397
894.62 2308
894.63 2166
894.64 2126
894.65 2098
894.66 2072
894.67 2224
894.68 2510
894.69 2526
894.70 2357
894.71 2207
894.72 2311
894.73 2450
894.74 2295
894.75 2129
894.76 2067
894.77 2219
894.78 2316
894.79 2365
894.80 2323
894.81 2261
894.82 2087
894.83 2092
894.85 2170
894.86 2014
894.87 1867
894.88 1911
894.89 2004
894.90 2073
894.91 2093
894.92 2191
894.93 2227
894.94 2339
894.95 2323
894.96 2173
894.97 1938
894.98 1997
894.99 2190
895.00 2248
895.01 2121
895.02 2131
895.03 2244
895.04 2203
895.05 2145
895.06 2155
895.07 2224
895.08 2284
895.10 2260
895.11 2167
895.12 2180
895.13 2129
895.14 2119
895.15 1985
895.16 1940
895.17 2002
895.18 2072
895.19 2003
895.20 1976
895.21 1972
895.22 2039
895.23 1997
895.24 2141
895.25 2216
895.26 2098
895.27 2087
895.28 2167
895.29 2351
895.30 2534
895.31 2766
895.32 2912
895.33 3044
895.35 3224
895.36 3244
895.37 3323
895.38 3258
895.39 3158
895.40 3344
895.41 3388
895.42 3458
895.43 3369
895.44 3351
895.45 3355
895.46 3257
895.47 3418
895.48 3503
895.49 3545
895.50 3542
895.51 3602
895.52 3294
895.53 3097
895.54 3118
895.55 3011
895.56 2786
895.57 2846
895.58 2975
895.60 2984
895.61 2999
895.62 3092
895.63 2913
895.64 2732
895.65 2654
895.66 2758
895.67 2740
895.68 2790
895.69 2563
895.70 2368
895.71 2370
895.72 2289
895.73 2355
895.74 2376
895.75 2441
895.76 2224
895.77 2155
895.78 2135
895.79 2204
895.80 2130
895.81 2114
895.82 2158
895.84 2167
895.85 1994
895.86 1953
895.87 1913
895.88 1816
895.89 1817
895.90 1963
895.91 2149
895.92 2068
895.93 2047
895.94 2148
895.95 2221
895.96 2229
895.97 2246
895.98 2132
895.99 2182
896.00 2166
896.01 2098
896.02 1984
896.03 1947
896.04 1971
896.05 2081
896.06 2152
896.07 2352
896.09 2404
896.10 2410
896.11 2452
896.12 2452
896.13 2308
896.14 2161
896.15 2052
896.16 1828
896.17 1751
896.18 1885
896.19 1957
896.20 1998
896.21 1989
896.22 1947
896.23 2008
896.24 2020
896.25 1887
896.26 1906
896.27 2026
896.28 2156
896.29 2181
896.30 2224
896.31 2330
896.33 2392
896.34 2433
896.35 2486
896.36 2509
896.37 2572
896.38 2651
896.39 2914
896.40 3041
896.41 3241
896.42 3368
896.43 3228
896.44 3091
896.45 3127
896.46 3258
896.47 3396
896.48 3438
896.49 3326
896.50 3229
896.51 3071
896.52 2783
896.53 2805
896.54 2842
896.55 2872
896.56 2756
896.58 2845
896.59 3073
896.60 3168
896.61 3063
896.62 2969
896.63 2624
896.64 2309
896.65 2288
896.66 2341
896.67 2375
896.68 2411
896.69 2504
896.70 2522
896.71 2459
896.72 2386
896.73 2432
896.74 2453
896.75 2231
896.76 2093
896.77 1970
896.78 2064
896.79 2226
896.80 2225
896.82 2089
896.83 1986
896.84 1849
896.85 1855
896.86 1848
896.87 1747
896.88 1840
896.89 2017
896.90 2168
896.91 2098
896.92 2070
896.93 2176
896.94 2314
896.95 2231
896.96 2063
896.97 2055
896.98 2039
896.99 1980
897.00 1875
897.01 1834
897.02 1825
897.03 1945
897.04 2103
897.05 2028
897.07 2042
897.08 2021
897.09 1944
897.10 2030
897.11 2188
897.12 2296
897.13 2270
897.14 2307
897.15 2297
897.16 2313
897.17 2137
897.18 1838
897.19 1758
897.20 1904
897.21 1990
897.22 2134
897.23 2384
897.24 2432
897.25 2220
897.26 2138
897.27 2199
897.28 2157
897.29 1958
897.31 2023
897.32 2134
897.33 2317
897.34 2406
897.35 2702
897.36 3001
897.37 3439
897.38 3786
897.39 4377
897.40 5316
897.41 6778
897.42 8289
897.43 9915
897.44 11210
897.45 11924
897.46 12732
897.47 13172
897.48 13483
897.49 13540
897.50 13374
897.51 13443
897.52 13042
897.53 11921
897.55 10917
897.56 9982
897.57 9311
897.58 8647
897.59 8052
897.60 7585
897.61 7039
897.62 6721
897.63 6302
897.64 5865
897.65 5283
897.66 4772
897.67 4603
897.68 4458
897.69 4137
897.70 4003
897.71 3968
897.72 3782
897.73 3508
897.74 3313
897.75 3288
897.76 3141
897.77 2982
897.79 2979
897.80 2901
897.81 2892
897.82 2851
897.83 2720
897.84 2576
897.85 2656
897.86 2765
897.87 2787
897.88 2839
897.89 2909
897.90 2823
897.91 2818
897.92 2891
897.93 2867
897.94 2679
897.95 2525
897.96 2457
897.97 2424
897.98 2451
897.99 2185
898.00 2176
898.01 2248
898.03 2080
898.04 2090
898.05 2000
898.06 2163
898.07 2272
898.08 2345
898.09 2358
898.10 2301
898.11 2351
898.12 2322
898.13 2299
898.14 2287
898.15 2211
898.16 2222
898.17 2102
898.18 2135
898.19 2153
898.20 2168
898.21 2120
898.22 2092
898.23 2014
898.24 2088
898.25 2317
898.27 2485
898.28 2597
898.29 2844
898.30 2718
898.31 2552
898.32 2493
898.33 2620
898.34 2694
898.35 2978
898.36 3349
898.37 3543
898.38 3561
898.39 3770
898.40 4165
898.41 4972
898.42 5617
898.43 6198
898.44 6566
898.45 6880
898.46 7217
898.47 7352
898.48 7564
898.49 7677
898.51 7659
898.52 7626
898.53 7334
898.54 6816
898.55 6527
898.56 6251
898.57 5964
898.58 5659
898.59 5164
898.60 4742
898.61 4351
898.62 4056
898.63 3700
898.64 3589
898.65 3434
898.66 3255
898.67 3121
898.68 3223
898.69 3211
898.70 3119
898.71 2928
898.72 2824
898.73 2816
898.75 2658
898.76 2423
898.77 2491
898.78 2469
898.79 2390
898.80 2409
898.81 2394
898.82 2399
898.83 2313
898.84 2371
898.85 2406
898.86 2471
898.87 2617
898.88 2614
898.89 2552
898.90 2456
898.91 2520
898.92 2611
898.93 2633
898.94 2494
898.95 2325
898.96 2290
898.98 2347
898.99 2304
899.00 2293
899.01 2277
899.02 2367
899.03 2392
899.04 2449
899.05 2312
899.06 2172
899.07 2098
899.08 2111
899.09 2111
899.10 2103
899.11 2247
899.12 2251
899.13 2235
899.14 2126
899.15 2054
899.16 2091
899.17 2106
899.18 2070
899.19 1916
899.20 1972
899.22 1950
899.23 1989
899.24 1956
899.25 2024
899.26 1986
899.27 2122
899.28 2186
899.29 2271
899.30 2317
899.31 2342
899.32 2465
899.33 2624
899.34 2658
899.35 2643
899.36 2664
899.37 2637
899.38 2741
899.39 2905
899.40 3141
899.41 3583
899.42 4081
899.43 4313
899.44 4367
899.46 4573
899.47 4891
899.48 5386
899.49 5430
899.50 5155
899.51 5013
899.52 4818
899.53 4669
899.54 4448
899.55 4224
899.56 3791
899.57 3535
899.58 3468
899.59 3477
899.60 3552
899.61 3534
899.62 3430
899.63 3229
899.64 3153
899.65 3117
899.66 3078
899.67 2839
899.69 2584
899.70 2415
899.71 2266
899.72 2186
899.73 2343
899.74 2409
899.75 2458
899.76 2411
899.77 2474
899.78 2471
899.79 2485
899.80 2506
899.81 2558
899.82 2495
899.83 2383
899.84 2279
899.85 2338
899.86 2366
899.87 2359
899.88 2191
899.89 2088
899.90 1942
899.91 1817
899.93 1869
899.94 2004
899.95 2165
899.96 2339
899.97 2432
899.98 2426
899.99 2322
900.00 2278
900.01 2257
900.02 2177
900.03 2239
900.04 2297
900.05 2394
900.06 2474
900.07 2378
900.08 2247
900.09 2077
900.10 1933
900.11 1826
900.12 1881
900.13 1919
900.14 1837
900.16 1795
900.17 1996
900.18 2255
900.19 2333
900.20 2570
900.21 2649
900.22 2669
900.23 2663
900.24 2584
900.25 2443
900.26 2470
900.27 2522
900.28 2528
900.29 2547
900.30 2462
900.31 2553
900.32 2489
900.33 2279
900.34 2381
900.35 2580
900.36 2580
900.37 2592
900.39 2462
900.40 2601
900.41 2891
900.42 3320
900.43 3292
900.44 3392
900.45 3743
900.46 3944
900.47 3819
900.48 3826
900.49 3826
900.50 3906
900.51 3817
900.52 3682
900.53 3576
900.54 3271
900.55 3119
900.56 3124
900.57 3179
900.58 3207
900.59 3150
900.60 2926
900.62 2751
900.63 2799
900.64 2828
900.65 2788
900.66 2707
900.67 2645
900.68 2495
900.69 2602
900.70 2623
900.71 2560
900.72 2635
900.73 2532
900.74 2387
900.75 2467
900.76 2537
900.77 2503
900.78 2308
900.79 2333
900.80 2352
900.81 2334
900.82 2290
900.83 2366
900.84 2262
900.86 2242
900.87 2368
900.88 2458
900.89 2346
900.90 2283
900.91 2260
900.92 2282
900.93 2095
900.94 1966
900.95 1969
900.96 1984
900.97 2080
900.98 2109
900.99 2062
901.00 2216
901.01 2271
901.02 2339
901.03 2252
901.04 2246
901.05 2193
901.06 2084
901.07 2066
901.09 2107
901.10 2208
901.11 2164
901.12 2006
901.13 1871
901.14 2089
901.15 2253
901.16 2427
901.17 2633
901.18 2605
901.19 2466
901.20 2455
901.21 2314
901.22 2303
901.23 2351
901.24 2284
901.25 2169
901.26 2185
901.27 2276
901.28 2224
901.29 2397
901.30 2620
901.32 2654
901.33 2416
901.34 2452
901.35 2575
901.36 2572
901.37 2506
901.38 2686
901.39 2974
901.40 3234
901.41 3242
901.42 3170
901.43 3240
901.44 3252
901.45 3141
901.46 2986
901.47 2940
901.48 3130
901.49 3299
901.50 3372
901.51 3153
901.52 3288
901.53 3331
901.55 3233
901.56 2972
901.57 2693
901.58 2618
901.59 2620
901.60 2631
901.61 2643
901.62 2716
901.63 2746
901.64 2676
901.65 2569
901.66 2515
901.67 2442
901.68 2325
901.69 2277
901.70 2406
901.71 2478
901.72 2330
901.73 2277
901.74 2324
901.75 2355
901.76 2206
901.78 2214
901.79 2327
901.80 2336
901.81 2358
901.82 2413
901.83 2517
901.84 2631
901.85 2663
901.86 2516
901.87 2347
901.88 2430
901.89 2359
901.90 2178
901.91 2047
901.92 2096
901.93 1946
901.94 1948
901.95 2054
901.96 2343
901.97 2356
901.98 2324
902.00 2312
902.01 2339
902.02 2365
902.03 2258
902.04 2131
902.05 2123
902.06 2154
902.07 2170
902.08 2105
902.09 2045
902.10 2000
902.11 2035
902.12 1946
902.13 1850
902.14 1747
902.15 1699
902.16 1670
902.17 1730
902.18 1855
902.19 1985
902.20 2037
902.21 2157
902.23 2232
902.24 2303
902.25 2390
902.26 2366
902.27 2211
902.28 2170
902.29 2203
902.30 2319
902.31 2403
902.32 2577
902.33 2646
902.34 2697
902.35 2630
902.36 2645
902.37 2660
902.38 2679
902.39 2564
902.40 2638
902.41 2868
902.42 3002
902.43 2949
902.44 2795
902.46 2710
902.47 2631
902.48 2613
902.49 2633
902.50 2474
902.51 2343
902.52 2416
902.53 2394
902.54 2441
902.55 2454
902.56 2356
902.57 2262
902.58 2467
902.59 2579
902.60 2539
902.61 2449
902.62 2336
902.63 2294
902.64 2202
902.65 2101
902.66 2009
902.67 1964
902.69 2127
902.70 2209
902.71 2166
902.72 2242
902.73 2146
902.74 2193
902.75 2132
902.76 2030
902.77 1886
902.78 1828
902.79 1793
902.80 2000
902.81 2109
902.82 2132
902.83 2220
902.84 2310
902.85 2390
902.86 2300
902.87 2361
902.88 2259
902.89 2150
902.91 2053
902.92 2039
902.93 2226
902.94 2167
902.95 2177
902.96 2151
902.97 2240
902.98 2288
902.99 2094
903.00 1982
903.01 2079
903.02 2195
903.03 2393
903.04 2402
903.05 2281
903.06 2172
903.07 2206
903.08 2147
903.09 2096
903.10 2134
903.11 2090
903.12 2078
903.14 2059
903.15 1989
903.16 2042
903.17 2115
903.18 2131
903.19 2231
903.20 2187
903.21 2144
903.22 2076
903.23 2014
903.24 1941
903.25 1784
903.26 1742
903.27 1740
903.28 2020
903.29 2284
903.30 2462
903.31 2507
903.32 2511
903.33 2521
903.34 2477
903.36 2333
903.37 2410
903.38 2686
903.39 3001
903.40 3054
903.41 3027
903.42 3088
903.43 2940
903.44 2890
903.45 2990
903.46 3179
903.47 3170
903.48 3074
903.49 2940
903.50 2657
903.51 2711
903.52 2814
903.53 2749
903.54 2639
903.55 2584
903.56 2658
903.57 2753
903.59 2688
903.60 2454
903.61 2389
903.62 2432
903.63 2397
903.64 2422
903.65 2433
903.66 2361
903.67 2365
903.68 2287
903.69 2224
903.70 2099
903.71 1905
903.72 1972
903.73 1877
903.74 1942
903.75 1932
903.76 2070
903.77 2115
903.78 2067
903.79 2040
903.81 2110
903.82 2050
903.83 2099
903.84 2051
903.85 2139
903.86 2231
903.87 2362
903.88 2216
903.89 2001
903.90 2098
903.91 2072
903.92 1889
903.93 1956
903.94 2059
903.95 2165
903.96 2231
903.97 2156
903.98 2081
903.99 2175
904.00 2155
904.01 2033
904.03 2134
904.04 2112
904.05 2050
904.06 1986
904.07 2154
904.08 2160
904.09 2082
904.10 1984
904.11 1861
904.12 1761
904.13 1711
904.14 1859
904.15 2011
904.16 2092
904.17 1953
904.18 1817
904.19 1850
904.20 1977
904.21 2069
904.22 2197
904.23 2076
904.25 1977
904.26 1897
904.27 1991
904.28 1995
904.29 2141
904.30 2256
904.31 2363
904.32 2241
904.33 2204
904.34 2256
904.35 2448
904.36 2512
904.37 2285
904.38 2473
904.39 2926
904.40 3091
904.41 2879
904.42 2941
904.43 2990
904.44 2924
904.45 2860
904.46 2803
904.48 2747
904.49 2715
904.50 2734
904.51 2596
904.52 2616
904.53 2648
904.54 2448
904.55 2320
904.56 2318
904.57 2445
904.58 2472
904.59 2398
904.60 2438
904.61 2336
904.62 2248
904.63 2284
904.64 2199
904.65 2217
904.66 2369
904.67 2480
904.68 2317
904.70 2246
904.71 2183
904.72 2221
904.73 2213
904.74 2149
904.75 2139
904.76 2152
904.77 2099
904.78 2056
904.79 1950
904.80 2049
904.81 2159
904.82 2173
904.83 2362
904.84 2619
904.85 2521
904.86 2256
904.87 1991
904.88 1999
904.89 2126
904.90 2150
904.92 2146
904.93 2142
904.94 2030
904.95 1992
904.96 2213
904.97 2231
904.98 2131
904.99 2118
905.00 2256
905.01 2307
905.02 2206
905.03 2053
905.04 1954
905.05 1988
905.06 2154
905.07 2263
905.08 2329
905.09 2307
905.10 2490
905.11 2425
905.12 2325
905.14 2297
905.15 2455
905.16 2506
905.17 2459
905.18 2270
905.19 2148
905.20 2087
905.21 2279
905.22 2204
905.23 1985
905.24 2105
905.25 2232
905.26 2127
905.27 2173
905.28 2244
905.29 2316
905.30 2275
905.31 2166
905.32 2247
905.33 2361
905.34 2271
905.36 2250
905.37 2285
905.38 2502
905.39 2697
905.40 2636
905.41 2702
905.42 2832
905.43 2815
905.44 2694
905.45 2621
905.46 2678
905.47 2768
905.48 2745
905.49 2696
905.50 2675
905.51 2696
905.52 2616
905.53 2495
905.54 2309
905.55 2249
905.56 2258
905.58 2374
905.59 2519
905.60 2580
905.61 2638
905.62 2519
905.63 2674
905.64 2799
905.65 2716
905.66 2618
905.67 2624
905.68 2619
905.69 2529
905.70 2285
905.71 2219
905.72 2180
905.73 2105
905.74 1939
905.75 2034
905.76 1990
905.77 1993
905.79 1930
905.80 1923
905.81 1860
905.82 1963
905.83 2169
905.84 2216
905.85 2027
905.86 2109
905.87 2279
905.88 2244
905.89 1978
905.90 1949
905.91 1940
905.92 1920
905.93 1980
905.94 2030
905.95 1951
905.96 1728
905.97 1663
905.98 1796
905.99 1916
906.01 1977
906.02 1971
906.03 1964
906.04 2005
906.05 2121
906.06 2135
906.07 2192
906.08 2223
906.09 2032
906.10 2090
906.11 2228
906.12 2451
906.13 2264
906.14 2079
906.15 2060
906.16 1795
906.17 1801
906.18 2012
906.19 2187
906.20 2326
906.21 2486
906.23 2500
906.24 2613
906.25 2680
906.26 2657
906.27 2537
906.28 2266
906.29 2041
906.30 2031
906.31 1876
906.32 1827
906.33 1751
906.34 1972
906.35 2206
906.36 2274
906.37 2351
906.38 2414
906.39 2643
906.40 2900
906.41 3168
906.42 3189
906.43 3172
906.45 3262
906.46 3343
906.47 3130
906.48 3225
906.49 3434
906.50 3681
906.51 3622
906.52 3574
906.53 3434
906.54 3255
906.55 3186
906.56 3038
906.57 2768
906.58 2733
906.59 2834
906.60 2727
906.61 2619
906.62 2586
906.63 2697
906.64 2613
906.66 2606
906.67 2593
906.68 2717
906.69 2655
906.70 2431
906.71 2457
906.72 2494
906.73 2389
906.74 2293
906.75 2300
906.76 2195
906.77 2149
906.78 2351
906.79 2515
906.80 2594
906.81 2395
906.82 2514
906.83 2631
906.84 2462
906.85 2357
906.86 2350
906.88 2449
906.89 2512
906.90 2380
906.91 2332
906.92 2394
906.93 2508
906.94 2413
906.95 2310
906.96 2324
906.97 2395
906.98 2293
906.99 2147
907.00 2175
907.01 2161
907.02 2156
907.03 2134
907.04 2038
907.05 1947
907.06 1826
907.07 1779
907.09 1787
907.10 1782
907.11 1938
907.12 2186
907.13 2472
907.14 2514
907.15 2344
907.16 2279
907.17 2195
907.18 1966
907.19 1903
907.20 1969
907.21 2120
907.22 2258
907.23 2298
907.24 2334
907.25 2200
907.26 2062
907.27 2074
907.28 2175
907.29 2178
907.31 2225
907.32 2306
907.33 2413
907.34 2451
907.35 2578
907.36 2767
907.37 3006
907.38 3020
907.39 3282
907.40 3581
907.41 3870
907.42 4349
907.43 4480
907.44 4495
907.45 4470
907.46 4528
907.47 4294
907.48 4043
907.49 3782
907.50 3532
907.52 3445
907.53 3324
907.54 3184
907.55 3315
907.56 3429
907.57 3395
907.58 3295
907.59 3129
907.60 3070
907.61 2947
907.62 2732
907.63 2468
907.64 2395
907.65 2340
907.66 2353
907.67 2311
907.68 2500
907.69 2428
907.70 2522
907.71 2590
907.73 2433
907.74 2416
907.75 2491
907.76 2461
907.77 2401
907.78 2287
907.79 2284
907.80 2295
907.81 2221
907.82 2270
907.83 2186
907.84 2115
907.85 2279
907.86 2291
907.87 2393
907.88 2387
907.89 2414
907.90 2497
907.91 2680
907.92 2609
907.93 2470
907.95 2229
907.96 2096
907.97 2058
907.98 2181
907.99 2205
908.00 2143
908.01 2176
908.02 2160
908.03 2015
908.04 1943
908.05 1930
908.06 2005
908.07 2197
908.08 2445
908.09 2473
908.10 2464
908.11 2458
908.12 2594
908.13 2523
908.14 2473
908.16 2432
908.17 2325
908.18 2183
908.19 2143
908.20 2208
908.21 2412
908.22 2502
908.23 2353
908.24 2210
908.25 2037
908.26 2011
908.27 2052
908.28 2027
908.29 1987
908.30 1976
908.31 2070
908.32 2141
908.33 2306
908.34 2475
908.35 2576
908.37 2754
908.38 2870
908.39 3057
908.40 2968
908.41 2926
908.42 2946
908.43 2967
908.44 3053
908.45 3145
908.46 3234
908.47 3146
908.48 3060
908.49 3218
908.50 3188
908.51 3175
908.52 3140
908.53 3016
908.54 2822
908.55 2641
908.56 2578
908.58 2659
908.59 2699
908.60 2699
908.61 2733
908.62 2753
908.63 2924
908.64 2850
908.65 2643
908.66 2361
908.67 2286
908.68 2334
908.69 2343
908.70 2419
908.71 2459
908.72 2379
908.73 2292
908.74 2292
908.75 2226
908.76 2180
908.77 2207
908.79 2121
908.80 1970
908.81 1933
908.82 2148
908.83 2210
908.84 2291
908.85 2261
908.86 2300
908.87 2405
908.88 2328
908.89 2246
908.90 2118
908.91 1995
908.92 1944
908.93 1960
908.94 2007
908.95 1958
908.96 2092
908.97 2171
908.98 2220
908.99 2152
909.01 2101
909.02 2027
909.03 1887
909.04 1737
909.05 1715
909.06 1624
909.07 1568
909.08 1620
909.09 1811
909.10 1994
909.11 2018
909.12 2100
909.13 2125
909.14 2144
909.15 2283
909.16 2399
909.17 2371
909.18 2354
909.19 2440
909.20 2297
909.22 2176
909.23 2209
909.24 2312
909.25 2255
909.26 2224
909.27 2323
909.28 2412
909.29 2346
909.30 2282
909.31 2142
909.32 2126
909.33 2013
909.34 2049
909.35 2206
909.36 2263
909.37 2463
909.38 2800
909.39 3132
909.40 3432
909.41 3854
909.43 4260
909.44 4431
909.45 4747
909.46 4943
909.47 5038
909.48 5127
909.49 5044
909.50 5060
909.51 4991
909.52 4809
909.53 4480
909.54 4336
909.55 4132
909.56 4023
909.57 3744
909.58 3508
909.59 3492
909.60 3290
909.61 3225
909.63 3265
909.64 3104
909.65 2955
909.66 2974
909.67 2893
909.68 2817
909.69 2732
909.70 2681
909.71 2730
909.72 2527
909.73 2451
909.74 2582
909.75 2498
909.76 2347
909.77 2309
909.78 2194
909.79 2000
909.80 2001
909.81 2067
909.82 2232
909.84 2203
909.85 2016
909.86 2010
909.87 1990
909.88 2043
909.89 2105
909.90 2176
909.91 2049
909.92 2125
909.93 2208
909.94 2029
909.95 1908
909.96 1958
909.97 1953
909.98 1943
909.99 2011
910.00 2075
910.01 2227
910.02 2221
910.03 2156
910.05 2053
910.06 2114
910.07 2245
910.08 2224
910.09 2169
910.10 2508
910.11 2632
910.12 2433
910.13 2229
910.14 2166
910.15 2116
910.16 2130
910.17 2227
910.18 2279
910.19 2164
910.20 2230
910.21 2265
910.22 2339
910.23 2250
910.24 2334
910.26 2374
910.27 2348
910.28 2310
910.29 2247
910.30 2209
910.31 2282
910.32 2451
910.33 2564
910.34 2589
910.35 2673
910.36 2685
910.37 2630
910.38 2765
910.39 2968
910.40 3225
910.41 3463
910.42 3678
910.43 3932
910.44 4074
910.45 3912
910.47 3602
910.48 3685
910.49 3690
910.50 3768
910.51 3741
910.52 3695
910.53 3809
910.54 3800
910.55 3404
910.56 3183
910.57 3120
910.58 3383
910.59 3264
910.60 2970
910.61 2827
910.62 2781
910.63 2629
910.64 2558
910.65 2637
910.67 2800
910.68 2657
910.69 2475
910.70 2417
910.71 2567
910.72 2548
910.73 2646
910.74 2531
910.75 2296
910.76 2362
910.77 2534
910.78 2515
910.79 2399
910.80 2221
910.81 2163
910.82 2270
910.83 2530
910.84 2597
910.85 2619
910.86 2671
910.88 2715
910.89 2517
910.90 2380
910.91 2314
910.92 2299
910.93 2292
910.94 2186
910.95 2138
910.96 2069
910.97 2104
910.98 2136
910.99 2265
911.00 2424
911.01 2418
911.02 2310
911.03 2146
911.04 2143
911.05 2082
911.06 2078
911.08 2225
911.09 2362
911.10 2293
911.11 2053
911.12 2026
911.13 2107
911.14 2078
911.15 1973
911.16 1968
911.17 2116
911.18 2287
911.19 2374
911.20 2237
911.21 2191
911.22 2210
911.23 2245
911.24 2121
911.25 2142
911.26 2196
911.27 2200
911.29 2050
911.30 2213
911.31 2400
911.32 2449
911.33 2489
911.34 2601
911.35 2699
911.36 2717
911.37 2575
911.38 2571
911.39 2710
911.40 2815
911.41 2655
911.42 2641
911.43 2812
911.44 2930
911.45 3010
911.46 3200
911.47 3327
911.49 3126
911.50 3015
911.51 3127
911.52 3226
911.53 3135
911.54 3006
911.55 3138
911.56 3003
911.57 2890
911.58 2861
911.59 2737
911.60 2735
911.61 2790
911.62 2864
911.63 2808
911.64 2680
911.65 2541
911.66 2337
911.67 2144
911.68 2234
911.70 2372
911.71 2458
911.72 2475
911.73 2445
911.74 2401
911.75 2244
911.76 2189
911.77 2041
911.78 1992
911.79 1915
911.80 1805
911.81 1831
911.82 1910
911.83 1921
911.84 1821
911.85 1822
911.86 2090
911.87 2174
911.88 2163
911.90 2052
911.91 2074
911.92 2159
911.93 2145
911.94 1943
911.95 2004
911.96 2133
911.97 2148
911.98 2071
911.99 2107
912.00 2195
912.01 2271
912.02 2345
912.03 2256
912.04 2090
912.05 2052
912.06 2173
912.07 2161
912.08 2215
912.09 2277
912.11 2193
912.12 2381
912.13 2421
912.14 2436
912.15 2327
912.16 2355
912.17 2402
912.18 2463
912.19 2191
912.20 1964
912.21 1811
912.22 1806
912.23 2017
912.24 2196
912.25 2151
912.26 2127
912.27 2162
912.28 2206
912.29 2235
912.31 2230
912.32 2262
912.33 2330
912.34 2238
912.35 2255
912.36 2339
912.37 2414
912.38 2568
912.39 2814
912.40 3025
912.41 3169
912.42 3243
912.43 3267
912.44 3238
912.45 3165
912.46 2928
912.47 2909
912.48 2959
912.49 3029
912.51 3076
912.52 3041
912.53 2933
912.54 2869
912.55 2738
912.56 2752
912.57 2644
912.58 2629
912.59 2671
912.60 2689
912.61 2657
912.62 2618
912.63 2425
912.64 2431
912.65 2422
912.66 2430
912.67 2183
912.68 2227
912.69 2441
912.71 2569
912.72 2392
912.73 2388
912.74 2533
912.75 2545
912.76 2449
912.77 2327
912.78 2375
912.79 2345
912.80 2295
912.81 2186
912.82 2228
912.83 2289
912.84 2215
912.85 2220
912.86 2207
912.87 2257
912.88 2260
912.89 2259
912.90 2195
912.92 2338
912.93 2436
912.94 2555
912.95 2288
912.96 2244
912.97 2267
912.98 2368
912.99 2346
913.00 2234
913.01 2197
913.02 2229
913.03 2237
913.04 2163
913.05 2199
913.06 2239
913.07 2060
913.08 2078
913.09 2220
913.10 2095
913.12 1962
913.13 1950
913.14 1961
913.15 2014
913.16 2016
913.17 2114
913.18 2288
913.19 2329
913.20 2237
913.21 2140
913.22 2121
913.23 2027
913.24 1915
913.25 2103
913.26 2123
913.27 1992
913.28 1846
913.29 1891
913.30 2045
913.32 2169
913.33 2073
913.34 2286
913.35 2521
913.36 2646
913.37 2663
913.38 2649
913.39 2726
913.40 2799
913.41 2875
913.42 3151
913.43 3208
913.44 3318
913.45 3323
913.46 3352
913.47 3237
913.48 3158
913.49 3217
913.50 3263
913.52 3025
913.53 2964
913.54 2931
913.55 2923
913.56 2761
913.57 2585
913.58 2586
913.59 2436
913.60 2284
913.61 2282
913.62 2301
913.63 2309
913.64 2260
913.65 2394
913.66 2588
913.67 2602
913.68 2568
913.69 2639
913.70 2667
913.72 2718
913.73 2614
913.74 2474
913.75 2478
913.76 2611
913.77 2720
913.78 2757
913.79 2619
913.80 2371
913.81 2360
913.82 2410
913.83 2423
913.84 2354
913.85 2296
913.86 2322
913.87 2475
913.88 2578
913.89 2480
913.90 2483
913.92 2332
913.93 2275
913.94 2217
913.95 2164
913.96 2262
913.97 2167
913.98 2154
913.99 2282
914.00 2260
914.01 2304
914.02 2373
914.03 2515
914.04 2477
914.05 2436
914.06 2328
914.07 2335
914.08 2373
914.09 2505
914.10 2464
914.12 2381
914.13 2303
914.14 2184
914.15 2191
914.16 2277
914.17 2369
914.18 2431
914.19 2199
914.20 2008
914.21 2016
914.22 1984
914.23 1964
914.24 1929
914.25 1965
914.26 2094
914.27 2139
914.28 2227
914.29 2335
914.30 2450
914.32 2494
914.33 2644
914.34 2725
914.35 2627
914.36 2535
914.37 2525
914.38 2700
914.39 2972
914.40 3103
914.41 3037
914.42 2990
914.43 3084
914.44 2939
914.45 2772
914.46 2636
914.47 2618
914.48 2514
914.49 2566
914.50 2758
914.52 2827
914.53 2707
914.54 2653
914.55 2623
914.56 2655
914.57 2460
914.58 2390
914.59 2387
914.60 2489
914.61 2539
914.62 2502
914.63 2332
914.64 2296
914.65 2383
914.66 2502
914.67 2521
914.68 2370
914.69 2569
914.71 2750
914.72 2543
914.73 2408
914.74 2585
914.75 2618
914.76 2561
914.77 2487
914.78 2519
914.79 2578
914.80 2424
914.81 2357
914.82 2372
914.83 2520
914.84 2675
914.85 2593
914.86 2520
914.87 2566
914.88 2577
914.89 2508
914.91 2384
914.92 2277
914.93 2415
914.94 2616
914.95 2551
914.96 2471
914.97 2481
914.98 2511
914.99 2470
915.00 2490
915.01 2248
915.02 2079
915.03 1918
915.04 1876
915.05 2066
915.06 2250
915.07 2342
915.08 2355
915.09 2327
915.11 2208
915.12 2116
915.13 2213
915.14 2161
915.15 2139
915.16 2133
915.17 2235
915.18 2373
915.19 2422
915.20 2244
915.21 2161
915.22 2188
915.23 2126
915.24 1974
915.25 2016
915.26 1994
915.27 1869
915.28 1908
915.29 1987
915.31 2215
915.32 2175
915.33 2214
915.34 2124
915.35 2150
915.36 2327
915.37 2638
915.38 2786
915.39 2776
915.40 2773
915.41 2673
915.42 2607
915.43 2683
915.44 2591
915.45 2603
915.46 2680
915.47 2514
915.48 2301
915.50 2447
915.51 2802
915.52 2890
915.53 2784
915.54 2512
915.55 2411
915.56 2346
915.57 2352
915.58 2452
915.59 2426
915.60 2367
915.61 2381
915.62 2258
915.63 2218
915.64 2355
915.65 2397
915.66 2442
915.67 2392
915.68 2281
915.70 2281
915.71 2272
915.72 2087
915.73 2045
915.74 2051
915.75 2133
915.76 2172
915.77 2226
915.78 2357
915.79 2378
915.80 2338
915.81 2279
915.82 2247
915.83 2125
915.84 2223
915.85 2406
915.86 2286
915.87 2081
915.89 2119
915.90 2244
915.91 2193
915.92 2142
915.93 2192
915.94 2348
915.95 2249
915.96 2017
915.97 1915
915.98 1995
915.99 2078
916.00 2091
916.01 2268
916.02 2307
916.03 2179
916.04 2063
916.05 2071
916.06 2279
916.07 2404
916.09 2303
916.10 2310
916.11 2355
916.12 2330
916.13 2385
916.14 2226
916.15 2151
916.16 2140
916.17 2053
916.18 2115
916.19 2194
916.20 2238
916.21 2258
916.22 2234
916.23 2107
916.24 2167
916.25 2264
916.26 2315
916.28 2299
916.29 2498
916.30 2484
916.31 2386
916.32 2224
916.33 2165
916.34 2202
916.35 2113
916.36 2159
916.37 2214
916.38 2169
916.39 2223
916.40 2242
916.41 2407
916.42 2494
916.43 2654
916.44 2689
916.45 2712
916.46 2592
916.48 2632
916.49 2581
916.50 2553
916.51 2674
916.52 2624
916.53 2598
916.54 2725
916.55 2806
916.56 2798
916.57 2608
916.58 2437
916.59 2559
916.60 2663
916.61 2644
916.62 2592
916.63 2252
916.64 2151
916.65 2184
916.67 2234
916.68 2174
916.69 2215
916.70 2237
916.71 2194
916.72 2192
916.73 2218
916.74 2263
916.75 2293
916.76 2417
916.77 2372
916.78 2435
916.79 2401
916.80 2288
916.81 2081
916.82 2165
916.83 2215
916.84 2256
916.85 2211
916.87 2158
916.88 2214
916.89 2164
916.90 2061
916.91 2048
916.92 2159
916.93 2326
916.94 2438
916.95 2433
916.96 2443
916.97 2424
916.98 2302
916.99 2149
917.00 2219
917.01 2422
917.02 2271
917.03 2179
917.04 2034
917.06 1974
917.07 1968
917.08 1909
917.09 2053
917.10 2170
917.11 2213
917.12 2006
917.13 2001
917.14 1982
917.15 1893
917.16 1899
917.17 2111
917.18 2264
917.19 2251
917.20 2134
917.21 1959
917.22 1989
917.23 2021
917.25 2083
917.26 2045
917.27 2053
917.28 2135
917.29 2194
917.30 2161
917.31 2119
917.32 2258
917.33 2276
917.34 2391
917.35 2350
917.36 2276
917.37 2317
917.38 2288
917.39 2366
917.40 2493
917.41 2625
917.42 2695
917.43 2784
917.45 2712
917.46 2607
917.47 2463
917.48 2682
917.49 2860
917.50 2748
917.51 2584
917.52 2388
917.53 2172
917.54 2026
917.55 2144
917.56 2304
917.57 2207
917.58 2151
917.59 2331
917.60 2339
917.61 2264
917.62 2276
917.64 2485
917.65 2337
917.66 2197
917.67 2156
917.68 2047
917.69 1985
917.70 1966
917.71 2139
917.72 2255
917.73 2143
917.74 2133
917.75 2200
917.76 2186
917.77 2054
917.78 2123
917.79 2179
917.80 2392
917.81 2555
917.83 2549
917.84 2331
917.85 2250
917.86 2242
917.87 2275
917.88 2295
917.89 2206
917.90 2186
917.91 2196
917.92 2119
917.93 2101
917.94 2115
917.95 2072
917.96 1906
917.97 1929
917.98 2031
917.99 2104
918.00 2038
918.02 2058
918.03 1996
918.04 1918
918.05 1787
918.06 1790
918.07 1843
918.08 1910
918.09 1877
918.10 1948
918.11 2097
918.12 2106
918.13 1875
918.14 1869
918.15 1948
918.16 2059
918.17 2004
918.18 2068
918.19 2175
918.21 2100
918.22 2028
918.23 1934
918.24 1933
918.25 2016
918.26 1842
918.27 1969
918.28 1985
918.29 2050
918.30 2229
918.31 2411
918.32 2407
918.33 2383
918.34 2607
918.35 2732
918.36 2666
918.37 2542
918.38 2605
918.40 2591
918.41 2610
918.42 2570
918.43 2642
918.44 2618
918.45 2720
918.46 2661
918.47 2604
918.48 2611
918.49 2553
918.50 2585
918.51 2549
918.52 2535
918.53 2533
918.54 2526
918.55 2515
918.56 2496
918.57 2366
918.59 2250
918.60 2242
918.61 2105
918.62 2040
918.63 2087
918.64 2181
918.65 2229
918.66 2103
918.67 2060
918.68 2244
918.69 2422
918.70 2285
918.71 2163
918.72 2093
918.73 2024
918.74 2086
918.75 2246
918.76 2204
918.78 2186
918.79 2225
918.80 2323
918.81 2108
918.82 1825
918.83 1880
918.84 1982
918.85 2034
918.86 2164
918.87 2017
918.88 1841
918.89 1820
918.90 1840
918.91 1912
918.92 1993
918.93 1946
918.94 2053
918.95 2064
918.97 2165
918.98 2068
918.99 2174
919.00 2251
919.01 2217
919.02 2006
919.03 1947
919.04 1997
919.05 2237
919.06 2310
919.07 2253
919.08 2189
919.09 2255
919.10 2362
919.11 2379
919.12 2332
919.13 2484
919.14 2415
919.16 2151
919.17 1941
919.18 1875
919.19 1928
919.20 1875
919.21 1911
919.22 1932
919.23 1884
919.24 1852
919.25 1858
919.26 1825
919.27 1867
919.28 1924
919.29 1977
919.30 2221
919.31 2233
919.32 2301
919.33 2339
919.35 2421
919.36 2474
919.37 2470
919.38 2461
919.39 2430
919.40 2614
919.41 2821
919.42 2946
919.43 2999
919.44 2900
919.45 3039
919.46 2957
919.47 2876
919.48 2829
919.49 2846
919.50 2616
919.51 2429
919.52 2397
919.54 2447
919.55 2454
919.56 2554
919.57 2522
919.58 2594
919.59 2679
919.60 2471
919.61 2276
919.62 2297
919.63 2302
919.64 2399
919.65 2568
919.66 2808
919.67 2691
919.68 2650
919.69 2709
919.70 2609
919.71 2313
919.73 2130
919.74 2211
919.75 2237
919.76 2343
919.77 2264
919.78 2184
919.79 2139
919.80 2058
919.81 2141
919.82 2238
919.83 2287
919.84 2397
919.85 2447
919.86 2367
919.87 2299
919.88 2104
919.89 1928
919.90 1876
919.92 1867
919.93 1728
919.94 1806
919.95 1890
919.96 1842
919.97 1818
919.98 1880
919.99 1916
920.00 1946
920.01 2006
920.02 2022
920.03 2137
920.04 2071
920.05 1882
920.06 1901
920.07 1930
920.08 1903
920.10 1865
920.11 1924
920.12 2030
920.13 1952
920.14 1926
920.15 1929
920.16 1885
920.17 1802
920.18 1954
920.19 2080
920.20 2116
920.21 2180
920.22 2080
920.23 1993
920.24 1990
920.25 2224
920.26 2132
920.27 2001
920.29 1911
920.30 2075
920.31 2143
920.32 2268
920.33 2187
920.34 2262
920.35 2300
920.36 2277
920.37 2126
920.38 2172
920.39 2295
920.40 2493
920.41 2489
920.42 2441
920.43 2567
920.44 2812
920.45 2717
920.46 2845
920.48 2938
920.49 3084
920.50 2811
920.51 2579
920.52 2445
920.53 2474
920.54 2624
920.55 2753
920.56 2637
920.57 2533
920.58 2661
920.59 2588
920.60 2494
920.61 2349
920.62 2382
920.63 2326
920.64 2222
920.66 2125
920.67 2274
920.68 2417
920.69 2458
920.70 2297
920.71 2221
920.72 2205
920.73 2113
920.74 2260
920.75 2257
920.76 2110
920.77 2131
920.78 2202
920.79 2071
920.80 1994
920.81 2009
920.82 2088
920.83 2077
920.85 2050
920.86 1817
920.87 1688
920.88 1652
920.89 1676
920.90 1714
920.91 1894
920.92 1976
920.93 2044
920.94 2262
920.95 2467
920.96 2493
920.97 2383
920.98 2373
920.99 2294
921.00 2215
921.01 2325
921.02 2507
921.04 2579
921.05 2413
921.06 2356
921.07 2208
921.08 2116
921.09 1977
921.10 1894
921.11 1978
921.12 2053
921.13 2003
921.14 1976
921.15 2093
921.16 2185
921.17 2312
921.18 2509
921.19 2601
921.20 2306
921.22 2165
921.23 2290
921.24 2318
921.25 2234
921.26 2230
921.27 2274
921.28 2301
921.29 2416
921.30 2374
921.31 2321
921.32 2231
921.33 2290
921.34 2418
921.35 2288
921.36 2293
921.37 2396
921.38 2388
921.39 2531
921.41 2615
921.42 2833
921.43 3044
921.44 2973
921.45 2802
921.46 2605
921.47 2660
921.48 2533
921.49 2297
921.50 2404
921.51 2490
921.52 2315
921.53 2301
921.54 2553
921.55 2577
921.56 2458
921.57 2426
921.59 2380
921.60 2336
921.61 2342
921.62 2383
921.63 2400
921.64 2289
921.65 2345
921.66 2376
921.67 2339
921.68 2191
921.69 2102
921.70 1976
921.71 1874
921.72 1814
921.73 1904
921.74 1930
921.75 1804
921.76 1912
921.78 2145
921.79 2266
921.80 2079
921.81 1849
921.82 1807
921.83 1761
921.84 1815
921.85 1902
921.86 1961
921.87 2031
921.88 2102
921.89 2207
921.90 2217
921.91 2268
921.92 2169
921.93 2075
921.94 2351
921.96 2620
921.97 2531
921.98 2441
921.99 2470
922.00 2388
922.01 2549
922.02 2586
922.03 2384
922.04 2259
922.05 2263
922.06 2479
922.07 2513
922.08 2384
922.09 2129
922.10 2074
922.11 2003
922.12 1913
922.13 2020
922.15 2114
922.16 2092
922.17 1951
922.18 2065
922.19 2101
922.20 2130
922.21 2164
922.22 2350
922.23 2286
922.24 2236
922.25 2233
922.26 2389
922.27 2394
922.28 2469
922.29 2569
922.30 2538
922.31 2577
922.33 2697
922.34 2842
922.35 3040
922.36 2887
922.37 2768
922.38 2661
922.39 2659
922.40 2592
922.41 2717
922.42 2730
922.43 2663
922.44 2592
922.45 2458
922.46 2474
922.47 2728
922.48 2950
922.49 2907
922.51 2836
922.52 2888
922.53 2829
922.54 2731
922.55 2775
922.56 2696
922.57 2645
922.58 2480
922.59 2270
922.60 2298
922.61 2372
922.62 2402
922.63 2362
922.64 2438
922.65 2309
922.66 2176
922.67 2111
922.68 2064
922.70 2018
922.71 1904
922.72 2078
922.73 2312
922.74 2473
922.75 2485
922.76 2249
922.77 2118
922.78 1994
922.79 1972
922.80 2112
922.81 2223
922.82 2359
922.83 2390
922.84 2392
922.85 2291
922.86 2110
922.88 2138
922.89 2318
922.90 2365
922.91 2377
922.92 2407
922.93 2462
922.94 2339
922.95 2298
922.96 2327
922.97 2301
922.98 2112
922.99 2069
923.00 2163
923.01 2225
923.02 2269
923.03 2277
923.04 2434
923.06 2491
923.07 2504
923.08 2544
923.09 2435
923.10 2397
923.11 2445
923.12 2343
923.13 2312
923.14 2245
923.15 2154
923.16 2120
923.17 2289
923.18 2251
923.19 2128
923.20 2003
923.21 2094
923.22 2031
923.24 1988
923.25 1968
923.26 2135
923.27 2145
923.28 2270
923.29 2338
923.30 2376
923.31 2322
923.32 2566
923.33 2628
923.34 2641
923.35 2912
923.36 3061
923.37 3138
923.38 3124
923.39 3205
923.40 3196
923.41 3269
923.43 3356
923.44 3432
923.45 3468
923.46 3549
923.47 3485
923.48 3378
923.49 3190
923.50 2995
923.51 2874
923.52 2861
923.53 2817
923.54 2775
923.55 2870
923.56 2777
923.57 2767
923.58 2743
923.59 2821
923.61 2683
923.62 2583
923.63 2622
923.64 2740
923.65 2637
923.66 2561
923.67 2538
923.68 2344
923.69 2275
923.70 2341
923.71 2359
923.72 2408
923.73 2531
923.74 2419
923.75 2216
923.76 2179
923.77 2206
923.79 2282
923.80 2304
923.81 2403
923.82 2346
923.83 2281
923.84 2317
923.85 2482
923.86 2359
923.87 2322
923.88 2172
923.89 2216
923.90 2220
923.91 1986
923.92 1847
923.93 1952
923.94 2178
923.95 2261
923.97 2134
923.98 2228
923.99 2349
924.00 2266
924.01 2175
924.02 2142
924.03 2094
924.04 2119
924.05 2293
924.06 2388
924.07 2295
924.08 2256
924.09 2149
924.10 2119
924.11 2094
924.12 2163
924.13 2120
924.15 1982
924.16 1871
924.17 2018
924.18 2051
924.19 1994
924.20 1995
924.21 1985
924.22 1992
924.23 1967
924.24 1983
924.25 2135
924.26 2230
924.27 2297
924.28 2197
924.29 2120
924.30 2000
924.31 2062
924.33 2145
924.34 2196
924.35 2243
924.36 2459
924.37 2527
924.38 2657
924.39 2681
924.40 2750
924.41 2754
924.42 3054
924.43 3301
924.44 3153
924.45 3033
924.46 2990
924.47 2975
924.48 2759
924.49 2716
924.51 2744
924.52 2842
924.53 2884
924.54 2847
924.55 2840
924.56 2824
924.57 2738
924.58 2584
924.59 2437
924.60 2374
924.61 2366
924.62 2369
924.63 2435
924.64 2449
924.65 2362
924.66 2285
924.67 2432
924.69 2425
924.70 2417
924.71 2282
924.72 2179
924.73 2131
924.74 2044
924.75 2061
924.76 2111
924.77 2220
924.78 2241
924.79 2210
924.80 2191
924.81 2056
924.82 2168
924.83 2192
924.84 2153
924.85 2087
924.87 2027
924.88 2061
924.89 2113
924.90 2095
924.91 2177
924.92 2345
924.93 2410
924.94 2459
924.95 2310
924.96 2132
924.97 2215
924.98 2237
924.99 2149
925.00 2263
925.01 2265
925.02 2338
925.03 2257
925.05 2258
925.06 2300
925.07 2164
925.08 2095
925.09 2151
925.10 2325
925.11 2373
925.12 2156
925.13 2047
925.14 2197
925.15 2249
925.16 2407
925.17 2418
925.18 2228
925.19 2207
925.20 2167
925.21 1997
925.23 2064
925.24 1957
925.25 1973
925.26 1972
925.27 1917
925.28 1857
925.29 1945
925.30 2166
925.31 2272
925.32 2210
925.33 2206
925.34 2260
925.35 2370
925.36 2544
925.37 2844
925.38 3120
925.39 3052
925.41 2825
925.42 2928
925.43 3176
925.44 3446
925.45 3574
925.46 3272
925.47 3060
925.48 3095
925.49 3133
925.50 3041
925.51 2967
925.52 2972
925.53 2905
925.54 2951
925.55 3084
925.56 3261
925.58 3182
925.59 3100
925.60 2940
925.61 2812
925.62 2694
925.63 2499
925.64 2399
925.65 2209
925.66 2102
925.67 2211
925.68 2319
925.69 2379
925.70 2311
925.71 2345
925.72 2490
925.73 2598
925.74 2504
925.76 2303
925.77 2375
925.78 2486
925.79 2395
925.80 2332
925.81 2393
925.82 2648
925.83 2755
925.84 2740
925.85 2550
925.86 2448
925.87 2384
925.88 2325
925.89 2288
925.90 2249
925.91 2163
925.92 2134
925.94 1969
925.95 1893
925.96 1958
925.97 2097
925.98 2216
925.99 2400
926.00 2360
926.01 2262
926.02 2097
926.03 2063
926.04 2046
926.05 2067
926.06 2101
926.07 2051
926.08 1990
926.09 2022
926.10 2171
926.12 2196
926.13 2151
926.14 2212
926.15 2345
926.16 2535
926.17 2634
926.18 2606
926.19 2575
926.20 2593
926.21 2495
926.22 2327
926.23 2284
926.24 2351
926.25 2437
926.26 2390
926.27 2300
926.29 2279
926.30 2332
926.31 2439
926.32 2514
926.33 2525
926.34 2356
926.35 2355
926.36 2416
926.37 2440
926.38 2375
926.39 2440
926.40 2476
926.41 2515
926.42 2692
926.43 2912
926.44 3084
926.45 3330
926.47 3405
926.48 3236
926.49 3104
926.50 3052
926.51 2984
926.52 2984
926.53 3071
926.54 3018
926.55 3121
926.56 3168
926.57 3154
926.58 3127
926.59 3007
926.60 2847
926.61 2599
926.62 2512
926.63 2279
926.65 2391
926.66 2294
926.67 2233
926.68 2099
926.69 2076
926.70 2198
926.71 2363
926.72 2360
926.73 2302
926.74 2277
926.75 2345
926.76 2506
926.77 2704
926.78 2733
926.79 2657
926.80 2552
926.82 2531
926.83 2423
926.84 2437
926.85 2430
926.86 2373
926.87 2293
926.88 2277
926.89 2400
926.90 2492
926.91 2452
926.92 2438
926.93 2310
926.94 2258
926.95 2417
926.96 2686
926.97 2741
926.98 2811
927.00 2896
927.01 2819
927.02 2859
927.03 2794
927.04 2780
927.05 2811
927.06 2668
927.07 2480
927.08 2413
927.09 2588
927.10 2731
927.11 2779
927.12 2661
927.13 2746
927.14 2792
927.15 2664
927.17 2600
927.18 2795
927.19 2928
927.20 2937
927.21 2986
927.22 3156
927.23 3399
927.24 3519
927.25 3872
927.26 4102
927.27 4736
927.28 5509
927.29 6649
927.30 8829
927.31 12172
927.32 16806
927.33 23044
927.35 31465
927.36 43661
927.37 60045
927.38 79408
927.39 101635
927.40 127067
927.41 154739
927.42 182868
927.43 208670
927.44 229684
927.45 244705
927.46 253450
927.47 256496
927.48 253832
927.49 246322
927.50 233898
927.52 218669
927.53 201318
927.54 183429
927.55 166452
927.56 150355
927.57 133951
927.58 119216
927.59 106407
927.60 95329
927.61 85725
927.62 77762
927.63 70781
927.64 64215
927.65 58399
927.66 53523
927.67 49829
927.68 46571
927.70 43419
927.71 40495
927.72 38072
927.73 36403
927.74 34687
927.75 32199
927.76 29840
927.77 28102
927.78 26569
927.79 24839
927.80 23380
927.81 22368
927.82 21087
927.83 19906
927.84 19061
927.85 18307
927.87 17511
927.88 16557
927.89 15643
927.90 14870
927.91 14128
927.92 13568
927.93 12853
927.94 12287
927.95 11984
927.96 11734
927.97 11244
927.98 10741
927.99 10363
928.00 10088
928.01 9489
928.02 8905
928.03 8433
928.05 8196
928.06 7960
928.07 7664
928.08 7428
928.09 7254
928.10 6988
928.11 7014
928.12 7182
928.13 7258
928.14 7058
928.15 6781
928.16 6536
928.17 6133
928.18 5954
928.19 5789
928.20 5613
928.22 5306
928.23 5280
928.24 5506
928.25 5638
928.26 5825
928.27 5983
928.28 6299
928.29 6802
928.30 7600
928.31 8858
928.32 10825
928.33 13469
928.34 17104
928.35 22045
928.36 28775
928.37 37065
928.38 46654
928.40 58577
928.41 72577
928.42 86714
928.43 100536
928.44 113124
928.45 123312
928.46 129848
928.47 133288
928.48 134078
928.49 132186
928.50 128138
928.51 121969
928.52 114038
928.53 105151
928.54 96169
928.55 87551
928.57 78600
928.58 70284
928.59 62739
928.60 56110
928.61 50174
928.62 44803
928.63 39836
928.64 36008
928.65 33144
928.66 30780
928.67 28330
928.68 25929
928.69 24290
928.70 23113
928.71 21660
928.72 20363
928.74 18764
928.75 17943
928.76 17582
928.77 16899
928.78 15845
928.79 15183
928.80 14466
928.81 13754
928.82 12952
928.83 12368
928.84 11720
928.85 10944
928.86 10460
928.87 10254
928.88 10069
928.89 9647
928.90 9155
928.92 8950
928.93 8709
928.94 8372
928.95 7953
928.96 7921
928.97 7872
928.98 7598
928.99 7294
929.00 7065
929.01 6711
929.02 6614
929.03 6649
929.04 6750
929.05 6598
929.06 6663
929.07 6678
929.09 6591
929.10 6419
929.11 6370
929.12 6044
929.13 5906
929.14 5787
929.15 5800
929.16 5732
929.17 5674
929.18 5458
929.19 5321
929.20 5132
929.21 4875
929.22 4488
929.23 3972
929.24 3846
929.26 3950
929.27 3947
929.28 3899
929.29 4063
929.30 4159
929.31 4394
929.32 4847
929.33 5322
929.34 5824
929.35 6813
929.36 8505
929.37 10595
929.38 13240
929.39 16476
929.40 19918
929.41 23530
929.43 28026
929.44 32352
929.45 35574
929.46 37796
929.47 39847
929.48 40417
929.49 40239
929.50 39177
929.51 37540
929.52 35163
929.53 32764
929.54 29586
929.55 26554
929.56 24342
929.57 22149
929.58 19582
929.59 17261
929.61 15899
929.62 14656
929.63 13308
929.64 12349
929.65 11450
929.66 10503
929.67 9669
929.68 9353
929.69 8924
929.70 8527
929.71 8280
929.72 8014
929.73 7821
929.74 7352
929.75 6994
929.76 6808
929.78 6605
929.79 6506
929.80 6057
929.81 5829
929.82 5572
929.83 5506
929.84 5503
929.85 5542
929.86 5345
929.87 5130
929.88 5022
929.89 4833
929.90 4505
929.91 4260
929.92 4033
929.93 4093
929.95 4114
929.96 3986
929.97 3931
929.98 3811
929.99 3532
930.00 3398
930.01 3265
930.02 3210
930.03 3415
930.04 3535
930.05 3357
930.06 3378
930.07 3291
930.08 3565
930.09 3774
930.10 3751
930.12 3717
930.13 3712
930.14 3560
930.15 3401
930.16 3316
930.17 3247
930.18 3163
930.19 3217
930.20 3092
930.21 2887
930.22 2794
930.23 3042
930.24 3085
930.25 3058
930.26 2888
930.27 2773
930.29 2802
930.30 2835
930.31 2900
930.32 3131
930.33 3360
930.34 3594
930.35 3831
930.36 4357
930.37 4777
930.38 5130
930.39 5318
930.40 6108
930.41 7019
930.42 7671
930.43 8271
930.44 9006
930.46 9707
930.47 10374
930.48 10564
930.49 10669
930.50 10545
930.51 10244
930.52 9917
930.53 9317
930.54 8767
930.55 8129
930.56 7520
930.57 6762
930.58 6279
930.59 6104
930.60 5901
930.61 5563
930.63 5265
930.64 5004
930.65 4967
930.66 4545
930.67 4193
930.68 4001
930.69 3809
930.70 3761
930.71 3639
930.72 3363
930.73 3362
930.74 3328
930.75 3334
930.76 3239
930.77 3137
930.78 3059
930.80 3097
930.81 3151
930.82 3302
930.83 3236
930.84 3279
930.85 3235
930.86 3218
930.87 3129
930.88 3044
930.89 2922
930.90 2731
930.91 2598
930.92 2537
930.93 2508
930.94 2508
930.95 2672
930.97 2767
930.98 2871
930.99 2833
931.00 2804
931.01 2914
931.02 3020
931.03 3190
931.04 3062
931.05 2991
931.06 2997
931.07 2866
931.08 2775
931.09 2714
931.10 2871
931.11 2964
931.12 2851
931.14 2757
931.15 2793
931.16 2734
931.17 2686
931.18 2820
931.19 2733
931.20 2724
931.21 2829
931.22 2886
931.23 2941
931.24 2844
931.25 2825
931.26 2848
931.27 2934
931.28 2993
931.29 3070
931.31 3176
931.32 3318
931.33 3312
931.34 3268
931.35 3283
931.36 3484
931.37 3612
931.38 3510
931.39 3363
931.40 3480
931.41 3745
931.42 4154
931.43 4573
931.44 4711
931.45 4503
931.46 4600
931.48 4770
931.49 4911
931.50 4892
931.51 4722
931.52 4547
931.53 4531
931.54 4481
931.55 4356
931.56 4163
931.57 4060
931.58 3981
931.59 4035
931.60 4103
931.61 4010
931.62 3816
931.63 3431
931.65 3129
931.66 2997
931.67 2937
931.68 2908
931.69 2986
931.70 3042
931.71 2946
931.72 2827
931.73 2739
931.74 2743
931.75 2824
931.76 2829
931.77 3024
931.78 3019
931.79 2888
931.80 2904
931.82 3009
931.83 2898
931.84 3022
931.85 3030
931.86 3054
931.87 2974
931.88 2848
931.89 2739
931.90 2822
931.91 2792
931.92 2631
931.93 2657
931.94 2748
931.95 2665
931.96 2418
931.97 2418
931.99 2310
932.00 2223
932.01 2389
932.02 2534
932.03 2532
932.04 2574
932.05 2557
932.06 2427
932.07 2376
932.08 2514
932.09 2532
932.10 2438
932.11 2257
932.12 2367
932.13 2423
932.15 2394
932.16 2135
932.17 2111
932.18 2182
932.19 2290
932.20 2275
932.21 2245
932.22 2215
932.23 2167
932.24 2229
932.25 2315
932.26 2320
932.27 2306
932.28 2300
932.29 2427
932.30 2483
932.32 2567
932.33 2512
932.34 2518
932.35 2541
932.36 2595
932.37 2516
932.38 2503
932.39 2622
932.40 2832
932.41 2920
932.42 2886
932.43 3068
932.44 3146
932.45 3029
932.46 3020
932.47 3107
932.49 3332
932.50 3383
932.51 3263
932.52 3289
932.53 3372
932.54 3487
932.55 3435
932.56 3113
932.57 2892
932.58 2749
932.59 2598
932.60 2500
932.61 2375
932.62 2471
932.63 2655
932.64 2595
932.66 2476
932.67 2381
932.68 2447
932.69 2565
932.70 2474
932.71 2240
932.72 2218
932.73 2268
932.74 2385
932.75 2388
932.76 2282
932.77 2241
932.78 2190
932.79 2114
932.80 2156
932.82 2190
932.83 2374
932.84 2502
932.85 2479
932.86 2606
932.87 2715
932.88 2540
932.89 2538
932.90 2621
932.91 2466
932.92 2368
932.93 2393
932.94 2347
932.95 2243
932.96 2204
932.97 2397
932.99 2419
933.00 2376
933.01 2331
933.02 2435
933.03 2496
933.04 2420
933.05 2244
933.06 2318
933.07 2462
933.08 2467
933.09 2319
933.10 2252
933.11 2045
933.12 2060
933.13 2156
933.14 2374
933.16 2637
933.17 2677
933.18 2705
933.19 2856
933.20 2678
933.21 2469
933.22 2258
933.23 2249
933.24 2125
933.25 2207
933.26 2365
933.27 2381
933.28 2402
933.29 2430
933.30 2325
933.32 2261
933.33 2284
933.34 2367
933.35 2552
933.36 2578
933.37 2547
933.38 2567
933.39 2502
933.40 2352
933.41 2412
933.42 2506
933.43 2640
933.44 2606
933.45 2659
933.46 2675
933.47 2650
933.49 2870
933.50 3109
933.51 3185
933.52 3092
933.53 2974
933.54 2922
933.55 3006
933.56 2907
933.57 2877
933.58 2876
933.59 2845
933.60 2678
933.61 2814
933.62 2813
933.63 2716
933.64 2619
933.66 2571
933.67 2546
933.68 2479
933.69 2484
933.70 2432
933.71 2421
933.72 2411
933.73 2400
933.74 2371
933.75 2327
933.76 2285
933.77 2272
933.78 2358
933.79 2325
933.80 2346
933.82 2465
933.83 2554
933.84 2477
933.85 2541
933.86 2470
933.87 2424
933.88 2507
933.89 2562
933.90 2519
933.91 2621
933.92 2484
933.93 2376
933.94 2383
933.95 2253
933.96 2163
933.97 2142
933.99 2104
934.00 2144
934.01 2192
934.02 2282
934.03 2275
934.04 2128
934.05 2125
934.06 2098
934.07 2316
934.08 2536
934.09 2641
934.10 2646
934.11 2443
934.12 2213
934.13 2280
934.15 2512
934.16 2535
934.17 2452
934.18 2359
934.19 2418
934.20 2600
934.21 2455
934.22 2492
934.23 2462
934.24 2393
934.25 2230
934.26 2239
934.27 2393
934.28 2482
934.29 2569
934.30 2616
934.32 2653
934.33 2614
934.34 2641
934.35 2589
934.36 2348
934.37 2205
934.38 2253
934.39 2400
934.40 2538
934.41 2503
934.42 2618
934.43 2570
934.44 2611
934.45 2779
934.46 2931
934.48 2883
934.49 2831
934.50 2689
934.51 2539
934.52 2468
934.53 2437
934.54 2470
934.55 2403
934.56 2406
934.57 2565
934.58 2819
934.59 2870
934.60 2708
934.61 2642
934.62 2574
934.63 2492
934.65 2430
934.66 2385
934.67 2489
934.68 2729
934.69 2654
934.70 2533
934.71 2482
934.72 2421
934.73 2280
934.74 2421
934.75 2441
934.76 2274
934.77 2129
934.78 2006
934.79 1977
934.81 1955
934.82 2116
934.83 2210
934.84 2320
934.85 2404
934.86 2581
934.87 2609
934.88 2425
934.89 2317
934.90 2318
934.91 2269
934.92 2209
934.93 2181
934.94 2201
934.95 2302
934.96 2293
934.98 2273
934.99 2268
935.00 2248
935.01 2284
935.02 2231
935.03 2171
935.04 1932
935.05 1920
935.06 2109
935.07 2366
935.08 2486
935.09 2512
935.10 2515
935.11 2395
935.12 2296
935.14 2320
935.15 2242
935.16 2229
935.17 2029
935.18 2024
935.19 2106
935.20 2151
935.21 1976
935.22 1984
935.23 2081
935.24 2275
935.25 2547
935.26 2673
935.27 2789
935.28 3068
935.30 3298
935.31 3443
935.32 3650
935.33 3772
935.34 3962
935.35 4119
935.36 4116
935.37 4279
935.38 4488
935.39 4523
935.40 4566
935.41 4556
935.42 4544
935.43 4493
935.44 4295
935.45 4084
935.47 4068
935.48 3798
935.49 3756
935.50 3733
935.51 3605
935.52 3409
935.53 3279
935.54 3176
935.55 3196
935.56 3134
935.57 3038
935.58 2937
935.59 2831
935.60 2877
935.61 2937
935.63 2623
935.64 2554
935.65 2663
935.66 2799
935.67 2742
935.68 2631
935.69 2507
935.70 2472
935.71 2510
935.72 2595
935.73 2471
935.74 2389
935.75 2192
935.76 2216
935.77 2404
935.79 2495
935.80 2527
935.81 2646
935.82 2603
935.83 2551
935.84 2410
935.85 2107
935.86 2064
935.87 2182
935.88 2151
935.89 2094
935.90 2237
935.91 2242
935.92 2139
935.93 2222
935.94 2407
935.96 2450
935.97 2581
935.98 2592
935.99 2595
936.00 2665
936.01 2684
936.02 2686
936.03 2546
936.04 2479
936.05 2284
936.06 2129
936.07 2240
936.08 2344
936.09 2319
936.10 2404
936.12 2466
936.13 2417
936.14 2373
936.15 2269
936.16 2189
936.17 2143
936.18 2197
936.19 2173
936.20 2094
936.21 2251
936.22 2368
936.23 2506
936.24 2505
936.25 2395
936.26 2434
936.28 2545
936.29 2538
936.30 2593
936.31 2628
936.32 2853
936.33 3041
936.34 3271
936.35 3424
936.36 3590
936.37 3575
936.38 3420
936.39 3432
936.40 3475
936.41 3576
936.42 3414
936.44 3168
936.45 3249
936.46 3365
936.47 3423
936.48 3561
936.49 3465
936.50 3373
936.51 3450
936.52 3378
936.53 3206
936.54 3109
936.55 3131
936.56 3012
936.57 3048
936.58 3101
936.59 3160
936.61 3047
936.62 2890
936.63 2870
936.64 2742
936.65 2647
936.66 2571
936.67 2448
936.68 2473
936.69 2337
936.70 2169
936.71 2044
936.72 1978
936.73 1973
936.74 1914
936.75 1876
936.77 2038
936.78 2142
936.79 2140
936.80 2225
936.81 2229
936.82 2187
936.83 2253
936.84 2317
936.85 2442
936.86 2257
936.87 2171
936.88 2195
936.89 2264
936.90 2090
936.91 1973
936.93 2091
936.94 2260
936.95 2257
936.96 2234
936.97 2365
936.98 2247
936.99 2079
937.00 2006
937.01 1904
937.02 1887
937.03 1901
937.04 2045
937.05 1994
937.06 1934
937.07 2095
937.09 2428
937.10 2359
937.11 2383
937.12 2483
937.13 2449
937.14 2374
937.15 2399
937.16 2451
937.17 2262
937.18 2037
937.19 1996
937.20 2108
937.21 2161
937.22 2343
937.23 2494
937.25 2499
937.26 2457
937.27 2450
937.28 2378
937.29 2360
937.30 2377
937.31 2432
937.32 2547
937.33 2761
937.34 2914
937.35 3015
937.36 3099
937.37 3072
937.38 3315
937.39 3433
937.41 3522
937.42 3827
937.43 4258
937.44 4675
937.45 4993
937.46 5022
937.47 5023
937.48 4776
937.49 4617
937.50 4226
937.51 3982
937.52 3767
937.53 3700
937.54 3664
937.55 3397
937.57 3331
937.58 3373
937.59 3432
937.60 3515
937.61 3252
937.62 2900
937.63 2748
937.64 2779
937.65 2807
937.66 2693
937.67 2619
937.68 2601
937.69 2398
937.70 2431
937.71 2566
937.73 2404
937.74 2209
937.75 2142
937.76 2085
937.77 2276
937.78 2253
937.79 2272
937.80 2250
937.81 2376
937.82 2371
937.83 2374
937.84 2494
937.85 2552
937.86 2580
937.87 2623
937.88 2755
937.90 2732
937.91 2682
937.92 2670
937.93 2760
937.94 3117
937.95 3383
937.96 3553
937.97 3556
937.98 3445
937.99 3613
938.00 3679
938.01 3764
938.02 3633
938.03 3677
938.04 3601
938.06 3328
938.07 3122
938.08 3064
938.09 2848
938.10 2643
938.11 2583
938.12 2615
938.13 2826
938.14 2848
938.15 2764
938.16 2597
938.17 2565
938.18 2555
938.19 2398
938.20 2100
938.22 2177
938.23 2166
938.24 2102
938.25 2159
938.26 2118
938.27 2091
938.28 2124
938.29 2335
938.30 2449
938.31 2429
938.32 2483
938.33 2610
938.34 2515
938.35 2481
938.37 2625
938.38 2788
938.39 2809
938.40 2949
938.41 3263
938.42 3396
938.43 3320
938.44 3563
938.45 3667
938.46 3531
938.47 3285
938.48 3275
938.49 3332
938.50 3389
938.51 3294
938.53 3192
938.54 3311
938.55 3435
938.56 3213
938.57 2952
938.58 2866
938.59 2755
938.60 2545
938.61 2536
938.62 2841
938.63 2930
938.64 2836
938.65 2797
938.66 2891
938.67 2959
938.69 2851
938.70 2615
938.71 2438
938.72 2271
938.73 2284
938.74 2288
938.75 2333
938.76 2303
938.77 2270
938.78 2255
938.79 2077
938.80 2038
938.81 2057
938.82 2033
938.83 1935
938.85 1888
938.86 2052
938.87 2093
938.88 2091
938.89 2175
938.90 2162
938.91 2103
938.92 2195
938.93 2282
938.94 2173
938.95 2037
938.96 2265
938.97 2339
938.98 2401
938.99 2341
939.01 2286
939.02 2208
939.03 2315
939.04 2360
939.05 2316
939.06 2331
939.07 2386
939.08 2314
939.09 2069
939.10 1841
939.11 1880
939.12 2019
939.13 2061
939.14 2141
939.15 2303
939.17 2313
939.18 2282
939.19 2245
939.20 2281
939.21 2212
939.22 2235
939.23 2217
939.24 2168
939.25 2092
939.26 2160
939.27 2308
939.28 2325
939.29 2304
939.30 2263
939.31 2291
939.33 2502
939.34 2508
939.35 2435
939.36 2412
939.37 2446
939.38 2536
939.39 2557
939.40 2692
939.41 2800
939.42 2902
939.43 2980
939.44 2988
939.45 2758
939.46 2587
939.47 2532
939.49 2565
939.50 2521
939.51 2519
939.52 2545
939.53 2410
939.54 2382
939.55 2528
939.56 2631
939.57 2625
939.58 2768
939.59 2769
939.60 2669
939.61 2646
939.62 2703
939.63 2593
939.65 2394
939.66 2310
939.67 2417
939.68 2481
939.69 2519
939.70 2469
939.71 2521
939.72 2380
939.73 2256
939.74 2274
939.75 2439
939.76 2393
939.77 2320
939.78 2252
939.80 2380
939.81 2311
939.82 2297
939.83 2253
939.84 2247
939.85 2364
939.86 2342
939.87 2301
939.88 2381
939.89 2391
939.90 2354
939.91 2328
939.92 2359
939.93 2344
939.94 2345
939.96 2290
939.97 2311
939.98 2278
939.99 2206
940.00 2056
940.01 1987
940.02 1982
940.03 2209
940.04 2327
940.05 2355
940.06 2337
940.07 2347
940.08 2351
940.09 2313
940.10 2288
940.12 2211
940.13 2103
940.14 2069
940.15 1988
940.16 1925
940.17 1905
940.18 1933
940.19 2013
940.20 1974
940.21 1921
940.22 2051
940.23 2329
940.24 2497
940.25 2412
940.26 2314
940.28 2307
940.29 2293
940.30 2370
940.31 2328
940.32 2195
940.33 2162
940.34 2134
940.35 2322
940.36 2441
940.37 2401
940.38 2381
940.39 2423
940.40 2543
940.41 2609
940.43 2648
940.44 2768
940.45 2823
940.46 2818
940.47 2658
940.48 2497
940.49 2445
940.50 2432
940.51 2583
940.52 2685
940.53 2630
940.54 2621
940.55 2557
940.56 2567
940.57 2490
940.59 2422
940.60 2281
940.61 2139
940.62 2206
940.63 2307
940.64 2392
940.65 2395
940.66 2447
940.67 2446
940.68 2447
940.69 2499
940.70 2556
940.71 2512
940.72 2463
940.73 2469
940.75 2348
940.76 2331
940.77 2241
940.78 2245
940.79 2345
940.80 2463
940.81 2354
940.82 2166
940.83 2199
940.84 2297
940.85 2465
940.86 2408
940.87 2476
940.88 2569
940.90 2537
940.91 2639
940.92 2516
940.93 2370
940.94 2359
940.95 2354
940.96 2397
940.97 2408
940.98 2302
940.99 2230
941.00 2273
941.01 2238
941.02 2097
941.03 1917
941.04 2081
941.06 2112
941.07 2255
941.08 2408
941.09 2500
941.10 2449
941.11 2275
941.12 2060
941.13 1953
941.14 1992
941.15 2014
941.16 1925
941.17 1830
941.18 1856
941.19 1850
941.20 1962
941.22 1987
941.23 1991
941.24 1876
941.25 1875
941.26 1997
941.27 2214
941.28 2131
941.29 2052
941.30 2075
941.31 2025
941.32 2093
941.33 2139
941.34 2292
941.35 2466
941.37 2548
941.38 2649
941.39 2573
941.40 2485
941.41 2482
941.42 2564
941.43 2615
941.44 2663
941.45 2610
941.46 2723
941.47 2650
941.48 2704
941.49 2770
941.50 3025
941.51 3020
941.53 2806
941.54 2728
941.55 2816
941.56 2794
941.57 2719
941.58 2654
941.59 2451
941.60 2435
941.61 2473
941.62 2516
941.63 2443
941.64 2336
941.65 2081
941.66 1977
941.68 2106
941.69 2049
941.70 2056
941.71 2095
941.72 2086
941.73 1962
941.74 1839
941.75 1835
941.76 1965
941.77 1998
941.78 2095
941.79 2150
941.80 2245
941.81 2219
941.82 2223
941.84 2178
941.85 2301
941.86 2466
941.87 2361
941.88 2147
941.89 2157
941.90 2269
941.91 2247
941.92 2200
941.93 2168
941.94 2111
941.95 2254
941.96 2264
941.97 2250
941.99 2156
942.00 2196
942.01 2182
942.02 2133
942.03 2079
942.04 1998
942.05 2065
942.06 2256
942.07 2186
942.08 2187
942.09 2190
942.10 2174
942.11 2308
942.12 2311
942.13 2308
942.15 2314
942.16 2358
942.17 2275
942.18 2124
942.19 2011
942.20 2005
942.21 1984
942.22 2164
942.23 2186
942.24 2061
942.25 2028
942.26 2022
942.27 2146
942.28 2164
942.30 2309
942.31 2223
942.32 2185
942.33 2274
942.34 2303
942.35 2177
942.36 2227
942.37 2424
942.38 2605
942.39 2528
942.40 2659
942.41 2864
942.42 2984
942.43 2776
942.44 2941
942.46 2963
942.47 3044
942.48 2993
942.49 2853
942.50 2815
942.51 2913
942.52 2793
942.53 2582
942.54 2521
942.55 2483
942.56 2451
942.57 2489
942.58 2611
942.59 2677
942.61 2684
942.62 2811
942.63 2935
942.64 2951
942.65 2801
942.66 2725
942.67 2756
942.68 2876
942.69 2897
942.70 2762
942.71 2577
942.72 2528
942.73 2671
942.74 2698
942.75 2468
942.77 2208
942.78 2243
942.79 2300
942.80 2376
942.81 2586
942.82 2730
942.83 2517
942.84 2371
942.85 2527
942.86 2412
942.87 2194
942.88 2119
942.89 2208
942.90 2140
942.92 2147
942.93 2159
942.94 2099
942.95 2024
942.96 1898
942.97 1727
942.98 1696
942.99 1784
943.00 2089
943.01 2222
943.02 2208
943.03 2293
943.04 2350
943.05 2273
943.06 2247
943.08 2181
943.09 2319
943.10 2545
943.11 2604
943.12 2430
943.13 2222
943.14 2140
943.15 2258
943.16 2327
943.17 2318
943.18 2241
943.19 2218
943.20 2164
943.21 2100
943.23 2161
943.24 2151
943.25 2021
943.26 2126
943.27 2227
943.28 2401
943.29 2426
943.30 2508
943.31 2454
943.32 2384
943.33 2286
943.34 2312
943.35 2250
943.36 2190
943.38 2154
943.39 2229
943.40 2282
943.41 2468
943.42 2753
943.43 2935
943.44 2970
943.45 2904
943.46 2885
943.47 2956
943.48 2956
943.49 2843
943.50 2781
943.51 2754
943.52 2685
943.54 2585
943.55 2538
943.56 2693
943.57 2749
943.58 2688
943.59 2541
943.60 2633
943.61 2792
943.62 2815
943.63 2855
943.64 2988
943.65 3078
943.66 3029
943.67 2954
943.69 2760
943.70 2629
943.71 2481
943.72 2441
943.73 2506
943.74 2489
943.75 2513
943.76 2504
943.77 2360
943.78 2554
943.79 2607
943.80 2439
943.81 2263
943.82 2172
943.84 2227
943.85 2137
943.86 1944
943.87 1964
943.88 2031
943.89 2049
943.90 2002
943.91 2038
943.92 2068
943.93 2000
943.94 2041
943.95 2129
943.96 2186
943.97 2143
943.98 2163
944.00 2059
944.01 2126
944.02 2108
944.03 2202
944.04 2344
944.05 2551
944.06 2411
944.07 2278
944.08 2169
944.09 2052
944.10 1887
944.11 1782
944.12 1959
944.13 2090
944.15 2158
944.16 2262
944.17 2309
944.18 2317
944.19 2302
944.20 2350
944.21 2352
944.22 2379
944.23 2305
944.24 2197
944.25 2108
944.26 2161
944.27 2253
944.28 2423
944.30 2302
944.31 2490
944.32 2697
944.33 2638
944.34 2481
944.35 2451
944.36 2508
944.37 2539
944.38 2607
944.39 2734
944.40 2734
944.41 2702
944.42 2713
944.43 2795
944.45 2640
944.46 2767
944.47 2920
944.48 3048
944.49 3067
944.50 2909
944.51 2830
944.52 2715
944.53 2491
944.54 2586
944.55 2823
944.56 2896
944.57 2746
944.58 2606
944.59 2498
944.61 2601
944.62 2528
944.63 2457
944.64 2536
944.65 2558
944.66 2681
944.67 2566
944.68 2325
944.69 2216
944.70 2374
944.71 2194
944.72 2182
944.73 2170
944.74 2200
944.76 2349
944.77 2211
944.78 2037
944.79 1978
944.80 2063
944.81 2026
944.82 2153
944.83 2199
944.84 2236
944.85 2202
944.86 2220
944.87 2130
944.88 1974
944.89 1981
944.91 2102
944.92 2370
944.93 2322
944.94 2256
944.95 2414
944.96 2593
944.97 2699
944.98 2754
944.99 2887
945.00 2691
945.01 2511
945.02 2453
945.03 2344
945.04 2168
945.06 2046
945.07 1967
945.08 2044
945.09 2091
945.10 2057
945.11 1951
945.12 1924
945.13 2078
945.14 2196
945.15 2116
945.16 2088
945.17 2082
945.18 2205
945.19 2286
945.21 2234
945.22 2287
945.23 2522
945.24 2512
945.25 2393
945.26 2351
945.27 2469
945.28 2610
945.29 2637
945.30 2562
945.31 2500
945.32 2425
945.33 2455
945.34 2423
945.36 2466
945.37 2531
945.38 2597
945.39 2818
945.40 2973
945.41 2931
945.42 2753
945.43 2735
945.44 2690
945.45 2632
945.46 2671
945.47 2421
945.48 2519
945.49 2679
945.51 2505
945.52 2190
945.53 2152
945.54 2289
945.55 2378
945.56 2397
945.57 2408
945.58 2584
945.59 2619
945.60 2454
945.61 2378
945.62 2352
945.63 2353
945.64 2397
945.65 2413
945.67 2509
945.68 2493
945.69 2401
945.70 2420
945.71 2355
945.72 2293
945.73 2253
945.74 2152
945.75 2128
945.76 2049
945.77 2137
945.78 2198
945.79 2243
945.80 2177
945.82 2128
945.83 2077
945.84 2043
945.85 2104
945.86 2117
945.87 2123
945.88 2088
945.89 2161
945.90 2112
945.91 2149
945.92 2177
945.93 2193
945.94 2210
945.95 2198
945.97 2159
945.98 2116
945.99 2311
946.00 2481
946.01 2503
946.02 2377
946.03 2338
946.04 2277
946.05 2253
946.06 2353
946.07 2391
946.08 2203
946.09 2234
946.10 2393
946.12 2446
946.13 2318
946.14 2142
946.15 2193
946.16 2234
946.17 2301
946.18 2405
946.19 2525
946.20 2517
946.21 2665
946.22 2510
946.23 2289
946.24 2217
946.25 2250
946.27 2300
946.28 2374
946.29 2478
946.30 2597
946.31 2604
946.32 2663
946.33 2600
946.34 2405
946.35 2319
946.36 2237
946.37 2201
946.38 2122
946.39 2070
946.40 2292
946.42 2506
946.43 2605
946.44 2561
946.45 2723
946.46 2630
946.47 2552
946.48 2472
946.49 2471
946.50 2398
946.51 2435
946.52 2452
946.53 2524
946.54 2547
946.55 2600
946.57 2450
946.58 2445
946.59 2538
946.60 2543
946.61 2479
946.62 2417
946.63 2380
946.64 2306
946.65 2190
946.66 2182
946.67 2335
946.68 2419
946.69 2389
946.70 2287
946.72 2120
946.73 2024
946.74 2014
946.75 1956
946.76 1961
946.77 2192
946.78 2217
946.79 2063
946.80 1975
946.81 1932
946.82 1964
946.83 2196
946.84 2329
946.85 2212
946.87 2110
946.88 2169
946.89 2190
946.90 2150
946.91 2174
946.92 2205
946.93 2246
946.94 2360
946.95 2473
946.96 2422
946.97 2246
946.98 2061
946.99 2026
947.00 1943
947.02 2055
947.03 2077
947.04 2162
947.05 2102
947.06 2209
947.07 2274
947.08 2257
947.09 2396
947.10 2437
947.11 2381
947.12 2364
947.13 2379
947.14 2353
947.15 2274
947.17 1995
947.18 1918
947.19 1922
947.20 1907
947.21 1867
947.22 2030
947.23 2167
947.24 2239
947.25 2366
947.26 2479
947.27 2425
947.28 2382
947.29 2398
947.31 2414
947.32 2308
947.33 2244
947.34 2207
947.35 2319
947.36 2463
947.37 2463
947.38 2635
947.39 2757
947.40 2673
947.41 2769
947.42 2967
947.43 3074
947.44 3161
947.46 3200
947.47 3114
947.48 3143
947.49 3127
947.50 3182
947.51 3149
947.52 2998
947.53 2980
947.54 2992
947.55 2984
947.56 3011
947.57 3091
947.58 3071
947.59 2917
947.61 2797
947.62 2659
947.63 2500
947.64 2527
947.65 2432
947.66 2431
947.67 2508
947.68 2420
947.69 2415
947.70 2557
947.71 2504
947.72 2516
947.73 2495
947.74 2504
947.76 2604
947.77 2559
947.78 2616
947.79 2577
947.80 2399
947.81 2274
947.82 2167
947.83 2156
947.84 1987
947.85 2012
947.86 2092
947.87 2122
947.88 2137
947.89 2182
947.91 2314
947.92 2452
947.93 2323
947.94 2292
947.95 2378
947.96 2358
947.97 2360
947.98 2388
947.99 2393
948.00 2376
948.01 2289
948.02 2262
948.03 2153
948.04 2067
948.06 2061
948.07 2090
948.08 2021
948.09 2030
948.10 2141
948.11 2379
948.12 2693
948.13 2649
948.14 2328
948.15 2094
948.16 2102
948.17 2224
948.18 2308
948.19 2118
948.21 2047
948.22 2047
948.23 2187
948.24 2244
948.25 2354
948.26 2421
948.27 2744
948.28 3054
948.29 2864
948.30 2682
948.31 2781
948.32 2730
948.33 2839
948.35 2802
948.36 2828
948.37 2910
948.38 2963
948.39 3002
948.40 2996
948.41 2888
948.42 2982
948.43 3307
948.44 3453
948.45 3433
948.46 3491
948.47 3447
948.48 3223
948.50 3108
948.51 3244
948.52 3274
948.53 3126
948.54 2756
948.55 2545
948.56 2451
948.57 2530
948.58 2549
948.59 2637
948.60 2765
948.61 2632
948.62 2505
948.63 2564
948.65 2615
948.66 2454
948.67 2337
948.68 2330
948.69 2235
948.70 2195
948.71 2253
948.72 2319
948.73 2300
948.74 2272
948.75 2227
948.76 2401
948.77 2457
948.78 2401
948.80 2391
948.81 2377
948.82 2432
948.83 2333
948.84 2084
948.85 2033
948.86 1913
948.87 2014
948.88 2076
948.89 2250
948.90 2312
948.91 2358
948.92 2378
948.94 2340
948.95 2212
948.96 2131
948.97 2162
948.98 2068
948.99 2145
949.00 2173
949.01 2151
949.02 2169
949.03 2264
949.04 2253
949.05 2143
949.06 1960
949.07 1980
949.09 1948
949.10 1882
949.11 2162
949.12 2225
949.13 2203
949.14 2078
949.15 2084
949.16 2159
949.17 2047
949.18 2035
949.19 2199
949.20 2048
949.21 2005
949.22 2055
949.24 2149
949.25 2064
949.26 2035
949.27 2023
949.28 2194
949.29 2338
949.30 2412
949.31 2432
949.32 2377
949.33 2451
949.34 2462
949.35 2501
949.36 2617
949.37 2879
949.39 3459
949.40 3992
949.41 4204
949.42 4286
949.43 4470
949.44 4747
949.45 4835
949.46 4594
949.47 4399
949.48 4144
949.49 3932
949.50 3665
949.51 3545
949.53 3625
949.54 3679
949.55 3821
949.56 3705
949.57 3529
949.58 3354
949.59 3346
949.60 3295
949.61 3100
949.62 3039
949.63 2982
949.64 2867
949.65 2602
949.66 2366
949.68 2432
949.69 2469
949.70 2363
949.71 2225
949.72 2227
949.73 2254
949.74 2368
949.75 2437
949.76 2502
949.77 2530
949.78 2350
949.79 2277
949.80 2253
949.81 2307
949.83 2207
949.84 2038
949.85 1981
949.86 2012
949.87 2042
949.88 2009
949.89 1910
949.90 2000
949.91 2020
949.92 2075
949.93 2136
949.94 2375
949.95 2667
949.97 2805
949.98 2657
949.99 2366
950.00 2237
950.01 2341
950.02 2436
950.03 2351
950.04 2148
950.05 1930
950.06 1826
950.07 1750
950.08 1629
950.09 1736
950.10 1829
950.12 1951
950.13 2155
950.14 2425
950.15 2420
950.16 2339
950.17 2280
950.18 2315
950.19 2100
950.20 2083
950.21 2242
950.22 2253
950.23 2200
950.24 2265
950.26 2341
950.27 2623
950.28 2565
950.29 2373
950.30 2311
950.31 2405
950.32 2392
950.33 2453
950.34 2456
950.35 2659
950.36 2785
950.37 2925
950.38 2960
950.39 2999
950.41 3114
950.42 3291
950.43 3284
950.44 3431
950.45 3650
950.46 3796
950.47 3634
950.48 3513
950.49 3515
950.50 3686
950.51 3622
950.52 3556
950.53 3615
950.55 3503
950.56 3259
950.57 2927
950.58 2959
950.59 2967
950.60 2938
950.61 2824
950.62 2637
950.63 2583
950.64 2570
950.65 2611
950.66 2630
950.67 2570
950.68 2577
950.70 2670
950.71 2585
950.72 2453
950.73 2274
950.74 2187
950.75 2041
950.76 2099
950.77 2305
950.78 2341
950.79 2264
950.80 2289
950.81 2160
950.82 2266
950.83 2367
950.85 2213
950.86 2135
950.87 2218
950.88 2356
950.89 2311
950.90 2039
950.91 2016
950.92 1992
950.93 1971
950.94 1972
950.95 2162
950.96 2323
950.97 2331
950.99 2268
951.00 2211
951.01 2243
951.02 2260
951.03 2237
951.04 2239
951.05 2310
951.06 2212
951.07 2061
951.08 2188
951.09 2289
951.10 2300
951.11 2235
951.12 2266
951.14 2301
951.15 2419
951.16 2405
951.17 2386
951.18 2298
951.19 2270
951.20 2304
951.21 2131
951.22 2022
951.23 2042
951.24 2138
951.25 2093
951.26 2069
951.28 2128
951.29 2238
951.30 2279
951.31 2168
951.32 2169
951.33 2211
951.34 2301
951.35 2320
951.36 2390
951.37 2438
951.38 2554
951.39 2563
951.40 2661
951.41 2815
951.43 2939
951.44 2944
951.45 2858
951.46 2957
951.47 3013
951.48 3129
951.49 3190
951.50 3058
951.51 3022
951.52 3234
951.53 3263
951.54 3274
951.55 3252
951.57 3268
951.58 3034
951.59 2995
951.60 2916
951.61 2825
951.62 2783
951.63 2856
951.64 2921
951.65 2841
951.66 2773
951.67 2529
951.68 2424
951.69 2347
951.71 2238
951.72 2225
951.73 2310
951.74 2429
951.75 2413
951.76 2288
951.77 2174
951.78 2230
951.79 2271
951.80 2148
951.81 2264
951.82 2209
951.83 2075
951.84 2061
951.86 2246
951.87 2126
951.88 2124
951.89 2217
951.90 2431
951.91 2350
951.92 2344
951.93 2245
951.94 2068
951.95 1890
951.96 1902
951.97 1901
951.98 1922
952.00 1847
952.01 1851
952.02 1856
952.03 1873
952.04 1868
952.05 1889
952.06 2019
952.07 2055
952.08 1920
952.09 1810
952.10 1888
952.11 2123
952.12 2005
952.13 1768
952.15 1802
952.16 1981
952.17 1965
952.18 2006
952.19 2053
952.20 2204
952.21 2268
952.22 2186
952.23 2154
952.24 2022
952.25 1961
952.26 1958
952.27 2070
952.29 2214
952.30 2287
952.31 2348
952.32 2316
952.33 2387
952.34 2484
952.35 2622
952.36 2628
952.37 2652
952.38 2624
952.39 2723
952.40 2660
952.41 2562
952.43 2659
952.44 2702
952.45 2904
952.46 2997
952.47 3026
952.48 3080
952.49 3049
952.50 2995
952.51 2970
952.52 2966
952.53 2758
952.54 2611
952.55 2561
952.56 2435
952.58 2577
952.59 2781
952.60 2933
952.61 2852
952.62 2904
952.63 2772
952.64 2687
952.65 2704
952.66 2734
952.67 2806
952.68 2804
952.69 2883
952.70 2853
952.72 3075
952.73 2732
952.74 2401
952.75 2212
952.76 2272
952.77 2317
952.78 2293
952.79 2353
952.80 2344
952.81 2289
952.82 2261
952.83 2243
952.84 2058
952.86 2164
952.87 2285
952.88 2284
952.89 2299
952.90 2382
952.91 2401
952.92 2346
952.93 2337
952.94 2172
952.95 2062
952.96 1999
952.97 2019
952.98 2167
952.99 2193
953.01 2244
953.02 2374
953.03 2323
953.04 2432
953.05 2446
953.06 2397
953.07 2253
953.08 2181
953.09 2114
953.10 2073
953.11 1945
953.12 2096
953.13 2048
953.15 1773
953.16 1684
953.17 1850
953.18 1901
953.19 2048
953.20 2140
953.21 2240
953.22 2330
953.23 2250
953.24 2261
953.25 2218
953.26 2118
953.27 1991
953.29 1960
953.30 2124
953.31 2385
953.32 2547
953.33 2673
953.34 2856
953.35 2775
953.36 2658
953.37 2644
953.38 2473
953.39 2453
953.40 2596
953.41 2849
953.42 3058
953.44 3053
953.45 3024
953.46 2903
953.47 2740
953.48 2672
953.49 2733
953.50 2825
953.51 2831
953.52 2799
953.53 2765
953.54 2762
953.55 2688
953.56 2775
953.58 2945
953.59 2817
953.60 2839
953.61 2929
953.62 2921
953.63 2764
953.64 2669
953.65 2551
953.66 2528
953.67 2344
953.68 2347
953.69 2308
953.70 2397
953.72 2526
953.73 2617
953.74 2551
953.75 2450
953.76 2348
953.77 2563
953.78 2592
953.79 2590
953.80 2522
953.81 2482
953.82 2375
953.83 2224
953.84 2200
953.86 2137
953.87 2096
953.88 2118
953.89 2169
953.90 2174
953.91 2224
953.92 2156
953.93 2136
953.94 2242
953.95 2318
953.96 2296
953.97 2323
953.98 2136
953.99 2029
954.01 1998
954.02 2090
954.03 2136
954.04 2081
954.05 2091
954.06 2101
954.07 2174
954.08 2046
954.09 2126
954.10 2149
954.11 2116
954.12 2200
954.13 2323
954.15 2192
954.16 2155
954.17 2235
954.18 2290
954.19 2349
954.20 2254
954.21 2312
954.22 2293
954.23 2219
954.24 2110
954.25 2158
954.26 2222
954.27 2342
954.29 2502
954.30 2400
954.31 2363
954.32 2284
954.33 2360
954.34 2391
954.35 2483
954.36 2459
954.37 2390
954.38 2375
954.39 2526
954.40 2671
954.41 2823
954.43 2806
954.44 2919
954.45 2860
954.46 2899
954.47 2841
954.48 2733
954.49 2645
954.50 2727
954.51 2917
954.52 2978
954.53 2952
954.54 2705
954.55 2632
954.57 2548
954.58 2684
954.59 2810
954.60 2715
954.61 2583
954.62 2820
954.63 2856
954.64 2733
954.65 2821
954.66 2841
954.67 2779
954.68 2522
954.69 2269
954.71 2165
954.72 2399
954.73 2376
954.74 2263
954.75 2068
954.76 2001
954.77 1980
954.78 2177
954.79 2324
954.80 2402
954.81 2527
954.82 2407
954.83 2323
954.84 2422
954.86 2419
954.87 2327
954.88 2306
954.89 2273
954.90 2109
954.91 2125
954.92 2131
954.93 2132
954.94 2102
954.95 2112
954.96 2055
954.97 2084
954.98 2241
955.00 2382
955.01 2393
955.02 2402
955.03 2322
955.04 2324
955.05 2161
955.06 2111
955.07 2175
955.08 2360
955.09 2434
955.10 2524
955.11 2443
955.12 2375
955.14 2249
955.15 2398
955.16 2554
955.17 2568
955.18 2406
955.19 2248
955.20 2145
955.21 2154
955.22 2162
955.23 2157
955.24 2031
955.25 2050
955.26 2143
955.28 2122
955.29 2039
955.30 1990
955.31 2004
955.32 2097
955.33 2202
955.34 2309
955.35 2315
955.36 2395
955.37 2368
955.38 2254
955.39 2323
955.40 2333
955.42 2354
955.43 2338
955.44 2438
955.45 2573
955.46 2569
955.47 2506
955.48 2430
955.49 2389
955.50 2521
955.51 2615
955.52 2545
955.53 2483
955.54 2669
955.56 2824
955.57 2783
955.58 2783
955.59 2819
955.60 2660
955.61 2527
955.62 2360
955.63 2347
955.64 2358
955.65 2296
955.66 2262
955.67 2215
955.68 2295
955.70 2280
955.71 2288
955.72 2273
955.73 2323
955.74 2356
955.75 2351
955.76 2298
955.77 2276
955.78 2348
955.79 2385
955.80 2363
955.81 2382
955.82 2377
955.84 2452
955.85 2445
955.86 2269
955.87 2176
955.88 2256
955.89 2172
955.90 2069
955.91 2119
955.92 2216
955.93 2203
955.94 2144
955.95 2149
955.96 2097
955.98 1971
955.99 1962
956.00 2023
956.01 2161
956.02 2064
956.03 1998
956.04 2090
956.05 2099
956.06 2007
956.07 1953
956.08 1937
956.09 2027
956.10 2137
956.12 2177
956.13 2171
956.14 2195
956.15 2261
956.16 2331
956.17 2330
956.18 2433
956.19 2610
956.20 2715
956.21 2653
956.22 2738
956.23 2908
956.24 3062
956.26 3264
956.27 3446
956.28 3446
956.29 3273
956.30 3056
956.31 3016
956.32 2985
956.33 2943
956.34 3130
956.35 3121
956.36 2944
956.37 2902
956.38 2916
956.40 2975
956.41 3043
956.42 3056
956.43 3167
956.44 3239
956.45 3319
956.46 3407
956.47 3387
956.48 3275
956.49 3153
956.50 3080
956.51 3199
956.52 3332
956.54 3360
956.55 3464
956.56 3431
956.57 3274
956.58 3204
956.59 3007
956.60 2866
956.61 2795
956.62 2726
956.63 2637
956.64 2550
956.65 2439
956.66 2283
956.68 2195
956.69 2305
956.70 2366
956.71 2507
956.72 2648
956.73 2622
956.74 2557
956.75 2413
956.76 2514
956.77 2531
956.78 2421
956.79 2214
956.80 2106
956.82 2062
956.83 2032
956.84 2239
956.85 2330
956.86 2406
956.87 2469
956.88 2424
956.89 2389
956.90 2459
956.91 2388
956.92 2387
956.93 2433
956.94 2422
956.96 2441
956.97 2469
956.98 2406
956.99 2184
957.00 2134
957.01 2078
957.02 2008
957.03 1913
957.04 1926
957.05 1991
957.06 1901
957.07 1920
957.08 2215
957.10 2323
957.11 2325
957.12 2123
957.13 2206
957.14 2163
957.15 2114
957.16 2208
957.17 2434
957.18 2607
957.19 2486
957.20 2618
957.21 2721
957.22 2664
957.24 2685
957.25 2745
957.26 2866
957.27 2867
957.28 2904
957.29 2963
957.30 3065
957.31 3111
957.32 3187
957.33 3155
957.34 3153
957.35 3251
957.36 3319
957.38 3226
957.39 3086
957.40 2937
957.41 3145
957.42 3383
957.43 3315
957.44 3249
957.45 3141
957.46 3052
957.47 2972
957.48 2786
957.49 2744
957.51 2824
957.52 2712
957.53 2623
957.54 2734
957.55 2808
957.56 2803
957.57 2717
957.58 2665
957.59 2533
957.60 2426
957.61 2442
957.62 2467
957.63 2496
957.65 2483
957.66 2310
957.67 2346
957.68 2540
957.69 2680
957.70 2526
957.71 2436
957.72 2227
957.73 2307
957.74 2254
957.75 2229
957.76 2268
957.77 2323
957.79 2298
957.80 2255
957.81 2267
957.82 2388
957.83 2415
957.84 2425
957.85 2368
957.86 2323
957.87 2298
957.88 2336
957.89 2259
957.90 2179
957.91 2237
957.93 2307
957.94 2377
957.95 2418
957.96 2354
957.97 2421
957.98 2543
957.99 2550
958.00 2533
958.01 2338
958.02 2386
958.03 2348
958.04 2199
958.05 2044
958.07 2039
958.08 2065
958.09 2203
958.10 2138
958.11 2195
958.12 2260
958.13 2286
958.14 2315
958.15 2329
958.16 2331
958.17 2307
958.18 2392
958.19 2678
958.21 3002
958.22 3591
958.23 4105
958.24 4527
958.25 5062
958.26 5708
958.27 6050
958.28 6149
958.29 6349
958.30 6180
958.31 5817
958.32 5578
958.34 5520
958.35 5267
958.36 5328
958.37 5201
958.38 4633
958.39 4482
958.40 4557
958.41 4363
958.42 4027
958.43 3925
958.44 3874
958.45 3551
958.46 3315
958.48 3279
958.49 3418
958.50 3413
958.51 3358
958.52 3399
958.53 3298
958.54 3233
958.55 3289
958.56 3367
958.57 3478
958.58 3469
958.59 3249
958.60 2993
958.62 2961
958.63 2879
958.64 2744
958.65 2645
958.66 2787
958.67 2668
958.68 2586
958.69 2566
958.70 2655
958.71 2676
958.72 2644
958.73 2556
958.74 2584
958.76 2707
958.77 2709
958.78 2586
958.79 2491
958.80 2497
958.81 2399
958.82 2188
958.83 2118
958.84 2253
958.85 2222
958.86 2102
958.87 2055
958.88 2063
958.90 2219
958.91 2253
958.92 2198
958.93 2184
958.94 2247
958.95 2251
958.96 2178
958.97 2119
958.98 2090
958.99 2012
959.00 1877
959.01 2040
959.03 2127
959.04 1976
959.05 2037
959.06 2121
959.07 2146
959.08 2034
959.09 2031
959.10 1916
959.11 1888
959.12 1808
959.13 1847
959.14 2053
959.15 2089
959.17 2176
959.18 2294
959.19 2373
959.20 2460
959.21 2596
959.22 2670
959.23 2698
959.24 2946
959.25 3381
959.26 3631
959.27 3857
959.28 4143
959.29 4284
959.31 4358
959.32 4343
959.33 4408
959.34 4166
959.35 4012
959.36 3950
959.37 3982
959.38 3568
959.39 3432
959.40 3422
959.41 3337
959.42 3184
959.44 3582
959.45 3659
959.46 3646
959.47 3662
959.48 3703
959.49 3385
959.50 3096
959.51 3110
959.52 3129
959.53 3019
959.54 2893
959.55 2909
959.56 2962
959.58 2965
959.59 2997
959.60 2816
959.61 2658
959.62 2578
959.63 2504
959.64 2483
959.65 2528
959.66 2517
959.67 2446
959.68 2276
959.69 2157
959.70 2103
959.72 2035
959.73 2039
959.74 2067
959.75 2280
959.76 2255
959.77 2355
959.78 2496
959.79 2603
959.80 2547
959.81 2532
959.82 2404
959.83 2241
959.85 2279
959.86 2212
959.87 2027
959.88 1966
959.89 1969
959.90 2020
959.91 2072
959.92 2209
959.93 2087
959.94 2070
959.95 2136
959.96 2304
959.97 2420
959.99 2466
960.00 2479
960.01 2550
960.02 2506
960.03 2409
960.04 2172
960.05 1966
960.06 1899
960.07 1785
960.08 1762
960.09 1931
960.10 2252
960.11 2333
960.13 2390
960.14 2579
960.15 2758
960.16 2794
960.17 2666
960.18 2466
960.19 2381
960.20 2306
960.21 2369
960.22 2383
960.23 2513
960.24 2815
960.26 2967
960.27 3233
960.28 3509
960.29 3803
960.30 3964
960.31 3903
960.32 3843
960.33 3628
960.34 3531
960.35 3524
960.36 3512
960.37 3538
960.38 3596
960.40 3463
960.41 3376
960.42 3330
960.43 3326
960.44 3066
960.45 2905
960.46 3064
960.47 3077
960.48 2815
960.49 2699
960.50 2692
960.51 2776
960.52 3104
960.54 3156
960.55 2897
960.56 2882
960.57 2807
960.58 2654
960.59 2482
960.60 2612
960.61 2552
960.62 2585
960.63 2720
960.64 2860
960.65 2773
960.67 2610
960.68 2425
960.69 2412
960.70 2448
960.71 2418
960.72 2313
960.73 2218
960.74 2193
960.75 2247
960.76 2401
960.77 2502
960.78 2498
960.79 2502
960.81 2497
960.82 2502
960.83 2332
960.84 2162
960.85 2045
960.86 2141
960.87 2008
960.88 1996
960.89 2082
960.90 2080
960.91 2056
960.92 2100
960.94 2054
960.95 2018
960.96 1957
960.97 2065
960.98 1990
960.99 2057
961.00 2168
961.01 2292
961.02 2335
961.03 2285
961.04 2175
961.05 2196
961.06 2261
961.08 2256
961.09 2234
961.10 2281
961.11 2365
961.12 2355
961.13 2288
961.14 2124
961.15 2007
961.16 2076
961.17 2206
961.18 2218
961.19 2228
961.21 2174
961.22 2161
961.23 2161
961.24 2536
961.25 2851
961.26 2832
961.27 2869
961.28 2759
961.29 2642
961.30 2617
961.31 2698
961.32 2590
961.33 2566
961.35 2686
961.36 2721
961.37 2579
961.38 2763
961.39 2983
961.40 3150
961.41 3296
961.42 3163
961.43 2929
961.44 2874
961.45 2980
961.46 3069
961.48 2988
961.49 2912
961.50 2866
961.51 2909
961.52 2862
961.53 2856
961.54 2709
961.55 2541
961.56 2437
961.57 2387
961.58 2351
961.59 2352
961.60 2408
961.62 2458
961.63 2606
961.64 2565
961.65 2448
961.66 2404
961.67 2365
961.68 2358
961.69 2500
961.70 2461
961.71 2422
961.72 2481
961.73 2492
961.75 2283
961.76 2136
961.77 2072
961.78 2192
961.79 2280
961.80 2166
961.81 2275
961.82 2343
961.83 2450
961.84 2595
961.85 2383
961.86 2267
961.87 2253
961.89 2253
961.90 2155
961.91 2065
961.92 2191
961.93 2156
961.94 2068
961.95 1964
961.96 2043
961.97 1948
961.98 1942
961.99 1941
962.00 2167
962.02 2392
962.03 2410
962.04 2186
962.05 2107
962.06 2154
962.07 2239
962.08 2223
962.09 2297
962.10 2258
962.11 2134
962.12 2050
962.13 2136
962.14 2097
962.16 1959
962.17 1795
962.18 1861
962.19 1906
962.20 2288
962.21 2607
962.22 2404
962.23 2220
962.24 2222
962.25 2364
962.26 2378
962.27 2237
962.29 2390
962.30 2484
962.31 2542
962.32 2552
962.33 2570
962.34 2420
962.35 2440
962.36 2512
962.37 2502
962.38 2537
962.39 2581
962.40 2641
962.41 2493
962.43 2444
962.44 2527
962.45 2550
962.46 2434
962.47 2490
962.48 2537
962.49 2738
962.50 2999
962.51 3060
962.52 3037
962.53 2921
962.54 2752
962.56 2658
962.57 2630
962.58 2732
962.59 2918
962.60 3022
962.61 2913
962.62 2787
962.63 2620
962.64 2300
962.65 2100
962.66 2010
962.67 1984
962.69 2088
962.70 2417
962.71 2679
962.72 2736
962.73 2706
962.74 2729
962.75 2712
962.76 2466
962.77 2425
962.78 2527
962.79 2599
962.80 2586
962.81 2531
962.83 2392
962.84 2388
962.85 2369
962.86 2268
962.87 2138
962.88 2006
962.89 1950
962.90 2054
962.91 2155
962.92 2206
962.93 2275
962.94 2267
962.96 2245
962.97 2151
962.98 2207
962.99 2355
963.00 2392
963.01 2298
963.02 2125
963.03 2065
963.04 2016
963.05 2006
963.06 1996
963.07 1972
963.08 2180
963.10 2234
963.11 2213
963.12 2127
963.13 2084
963.14 2091
963.15 2109
963.16 2055
963.17 2042
963.18 1980
963.19 1973
963.20 1978
963.21 1970
963.23 1987
963.24 2142
963.25 2290
963.26 2352
963.27 2322
963.28 2266
963.29 2214
963.30 2280
963.31 2284
963.32 2254
963.33 2388
963.34 2601
963.36 2658
963.37 2714
963.38 2736
963.39 2607
963.40 2645
963.41 2812
963.42 2887
963.43 2819
963.44 2498
963.45 2487
963.46 2616
963.47 2603
963.48 2627
963.50 2594
963.51 2617
963.52 2618
963.53 2677
963.54 2731
963.55 2667
963.56 2386
963.57 2322
963.58 2434
963.59 2526
963.60 2603
963.61 2425
963.63 2251
963.64 2088
963.65 2187
963.66 2238
963.67 2193
963.68 2241
963.69 2432
963.70 2345
963.71 2177
963.72 2144
963.73 2115
963.74 2364
963.76 2476
963.77 2494
963.78 2612
963.79 2591
963.80 2529
963.81 2400
963.82 2329
963.83 2286
963.84 2197
963.85 2026
963.86 1987
963.87 1998
963.88 2187
963.90 2321
963.91 2457
963.92 2565
963.93 2556
963.94 2357
963.95 2288
963.96 2230
963.97 2194
963.98 2102
963.99 1940
964.00 1802
964.01 1841
964.03 1942
964.04 1976
964.05 1996
964.06 2046
964.07 2177
964.08 2300
964.09 2263
964.10 2246
964.11 2276
964.12 2282
964.13 2439
964.14 2433
964.16 2200
964.17 2037
964.18 1940
964.19 2001
964.20 2160
964.21 2421
964.22 2421
964.23 2313
964.24 2336
964.25 2328
964.26 2286
964.27 2206
964.29 2309
964.30 2432
964.31 2447
964.32 2492
964.33 2478
964.34 2602
964.35 2543
964.36 2637
964.37 2677
964.38 2587
964.39 2638
964.40 2614
964.41 2707
964.43 2693
964.44 2608
964.45 2520
964.46 2680
964.47 2728
964.48 2620
964.49 2519
964.50 2597
964.51 2640
964.52 2615
964.53 2616
964.54 2624
964.56 2601
964.57 2631
964.58 2462
964.59 2409
964.60 2443
964.61 2456
964.62 2369
964.63 2490
964.64 2556
964.65 2500
964.66 2522
964.67 2551
964.69 2602
964.70 2520
964.71 2523
964.72 2517
964.73 2490
964.74 2518
964.75 2481
964.76 2427
964.77 2216
964.78 2209
964.79 2153
964.80 2151
964.82 2142
964.83 2248
964.84 2287
964.85 2221
964.86 2150
964.87 2060
964.88 2031
964.89 1999
964.90 1929
964.91 2032
964.92 2101
964.93 2126
964.94 2076
964.96 2006
964.97 2159
964.98 2128
964.99 2167
965.00 2217
965.01 2298
965.02 2276
965.03 2131
965.04 2024
965.05 1919
965.06 1777
965.07 1800
965.09 1744
965.10 1739
965.11 1830
965.12 1968
965.13 2088
965.14 2104
965.15 2170
965.16 2147
965.17 2135
965.18 2037
965.19 2061
965.20 2077
965.22 2123
965.23 2035
965.24 1963
965.25 1867
965.26 1944
965.27 2125
965.28 2270
965.29 2264
965.30 2320
965.31 2480
965.32 2586
965.33 2860
965.35 3255
965.36 3572
965.37 4107
965.38 4574
965.39 4835
965.40 5096
965.41 5135
965.42 5219
965.43 5404
965.44 5579
965.45 5347
965.46 5076
965.48 4857
965.49 4443
965.50 3977
965.51 3854
965.52 3783
965.53 3923
965.54 3920
965.55 3629
965.56 3455
965.57 3328
965.58 3132
965.59 3062
965.60 2997
965.62 3047
965.63 3031
965.64 2793
965.65 2576
965.66 2352
965.67 2284
965.68 2266
965.69 2294
965.70 2367
965.71 2522
965.72 2567
965.73 2428
965.75 2363
965.76 2442
965.77 2527
965.78 2555
965.79 2495
965.80 2429
965.81 2499
965.82 2669
965.83 2622
965.84 2345
965.85 2273
965.86 2301
965.88 2337
965.89 2201
965.90 2017
965.91 2036
965.92 2075
965.93 1954
965.94 1846
965.95 1842
965.96 1868
965.97 1955
965.98 1948
965.99 1832
966.01 1824
966.02 1927
966.03 1963
966.04 2023
966.05 2033
966.06 1964
966.07 1941
966.08 1974
966.09 1895
966.10 1859
966.11 2037
966.12 2146
966.14 2204
966.15 2196
966.16 2128
966.17 2212
966.18 2209
966.19 2164
966.20 2009
966.21 2095
966.22 2306
966.23 2296
966.24 2147
966.25 2076
966.27 2136
966.28 2242
966.29 2469
966.30 2594
966.31 2749
966.32 2874
966.33 2975
966.34 3050
966.35 3151
966.36 3196
966.37 3204
966.38 3257
966.40 3686
966.41 3834
966.42 3871
966.43 3869
966.44 4204
966.45 4484
966.46 4347
966.47 4252
966.48 4188
966.49 4106
966.50 3807
966.51 3934
966.53 3869
966.54 3515
966.55 2990
966.56 2767
966.57 2682
966.58 2754
966.59 2764
966.60 2569
966.61 2477
966.62 2498
966.63 2489
966.64 2496
966.66 2449
966.67 2402
966.68 2360
966.69 2443
966.70 2432
966.71 2450
966.72 2441
966.73 2417
966.74 2621
966.75 2702
966.76 2605
966.77 2630
966.78 2503
966.80 2270
966.81 2108
966.82 1990
966.83 2036
966.84 2167
966.85 2375
966.86 2312
966.87 2221
966.88 2276
966.89 2272
966.90 2276
966.91 2311
966.93 2262
966.94 2177
966.95 2016
966.96 2113
966.97 2219
966.98 2303
966.99 2283
967.00 2482
967.01 2544
967.02 2496
967.03 2310
967.04 2193
967.06 2188
967.07 2161
967.08 2123
967.09 2093
967.10 2102
967.11 2093
967.12 1972
967.13 1766
967.14 1762
967.15 1915
967.16 2005
967.17 1867
967.19 1740
967.20 1825
967.21 1934
967.22 1819
967.23 1872
967.24 1971
967.25 1897
967.26 1886
967.27 1998
967.28 2155
967.29 2178
967.30 2203
967.32 2257
967.33 2372
967.34 2538
967.35 2500
967.36 2470
967.37 2536
967.38 2777
967.39 3212
967.40 3602
967.41 3525
967.42 3334
967.43 3246
967.45 3332
967.46 3477
967.47 3457
967.48 3211
967.49 3177
967.50 3093
967.51 3175
967.52 3173
967.53 3116
967.54 3146
967.55 3012
967.56 2883
967.58 2999
967.59 3254
967.60 3213
967.61 3195
967.62 3318
967.63 3384
967.64 3291
967.65 2943
967.66 2798
967.67 2824
967.68 2787
967.69 2583
967.71 2310
967.72 2207
967.73 2212
967.74 2327
967.75 2347
967.76 2576
967.77 2649
967.78 2582
967.79 2678
967.80 2687
967.81 2582
967.82 2334
967.84 2239
967.85 2208
967.86 2132
967.87 2085
967.88 2157
967.89 2226
967.90 2254
967.91 2094
967.92 2079
967.93 2291
967.94 2401
967.95 2293
967.97 2248
967.98 2253
967.99 2179
968.00 2073
968.01 2004
968.02 2027
968.03 1946
968.04 1849
968.05 1862
968.06 1827
968.07 1895
968.08 1946
968.10 1915
968.11 2009
968.12 2052
968.13 1990
968.14 2019
968.15 2082
968.16 2020
968.17 2133
968.18 2115
968.19 1958
968.20 1914
968.21 1906
968.23 1928
968.24 1985
968.25 1915
968.26 1955
968.27 2050
968.28 2064
968.29 2068
968.30 2065
968.31 2237
968.32 2414
968.33 2505
968.35 2430
968.36 2281
968.37 2208
968.38 2288
968.39 2362
968.40 2409
968.41 2492
968.42 2693
968.43 2805
968.44 2937
968.45 2882
968.46 2864
968.48 3045
968.49 2892
968.50 2919
968.51 2981
968.52 2751
968.53 2756
968.54 2935
968.55 3186
968.56 3201
968.57 2899
968.58 2692
968.59 2718
968.61 2679
968.62 2652
968.63 2678
968.64 2487
968.65 2378
968.66 2321
968.67 2370
968.68 2481
968.69 2477
968.70 2417
968.71 2239
968.72 2109
968.74 2176
968.75 2273
968.76 2248
968.77 2121
968.78 2125
968.79 2153
968.80 2076
968.81 2023
968.82 2086
968.83 2155
968.84 2404
968.85 2422
968.87 2377
968.88 2323
968.89 2381
968.90 2295
968.91 2154
968.92 2090
968.93 2082
968.94 2229
968.95 2203
968.96 2192
968.97 2187
968.98 2135
969.00 2057
969.01 2049
969.02 2043
969.03 1980
969.04 2005
969.05 1877
969.06 1849
969.07 1881
969.08 2035
969.09 2282
969.10 2366
969.11 2387
969.13 2455
969.14 2403
969.15 2282
969.16 2104
969.17 1905
969.18 1704
969.19 1845
969.20 1956
969.21 2033
969.22 1980
969.23 2098
969.24 2208
969.26 2301
969.27 2323
969.28 2277
969.29 2119
969.30 2036
969.31 2074
969.32 2156
969.33 1998
969.34 2018
969.35 2221
969.36 2311
969.37 2358
969.39 2484
969.40 2689
969.41 2799
969.42 2750
969.43 2768
969.44 2914
969.45 2924
969.46 2766
969.47 2694
969.48 2578
969.49 2591
969.51 2821
969.52 2963
969.53 3087
969.54 2960
969.55 2683
969.56 2497
969.57 2537
969.58 2549
969.59 2562
969.60 2580
969.61 2684
969.62 2831
969.64 2850
969.65 2674
969.66 2488
969.67 2577
969.68 2505
969.69 2350
969.70 2183
969.71 2238
969.72 2250
969.73 2264
969.74 2509
969.75 2523
969.77 2308
969.78 2190
969.79 2192
969.80 2130
969.81 2158
969.82 2128
969.83 2116
969.84 1972
969.85 1942
969.86 1881
969.87 1911
969.88 1949
969.90 2067
969.91 2003
969.92 1824
969.93 1935
969.94 1953
969.95 1894
969.96 1928
969.97 1957
969.98 2029
969.99 2019
970.00 1906
970.01 2010
970.03 2212
970.04 2273
970.05 2250
970.06 2194
970.07 2056
970.08 1966
970.09 2089
970.10 2211
970.11 2239
970.12 2126
970.13 2156
970.15 2302
970.16 2354
970.17 2221
970.18 2167
970.19 2112
970.20 2057
970.21 1942
970.22 1778
970.23 1921
970.24 1979
970.25 1975
970.26 1957
970.28 1912
970.29 2015
970.30 2195
970.31 2178
970.32 2114
970.33 2144
970.34 2227
970.35 2156
970.36 2071
970.37 2187
970.38 2386
970.39 2449
970.41 2501
970.42 2428
970.43 2433
970.44 2395
970.45 2503
970.46 2556
970.47 2497
970.48 2532
970.49 2604
970.50 2689
970.51 2552
970.52 2441
970.54 2577
970.55 2604
970.56 2430
970.57 2381
970.58 2360
970.59 2301
970.60 2320
970.61 2406
970.62 2312
970.63 2146
970.64 2147
970.65 2254
970.67 2281
970.68 2301
970.69 2341
970.70 2239
970.71 2241
970.72 2198
970.73 2135
970.74 2018
970.75 1962
970.76 1920
970.77 1955
970.79 1873
970.80 1736
970.81 1735
970.82 1848
970.83 1884
970.84 1939
970.85 2037
970.86 1997
970.87 1819
970.88 1893
970.89 1947
970.90 1920
970.92 1866
970.93 1794
970.94 1902
970.95 1886
970.96 1822
970.97 1743
970.98 1705
970.99 1803
971.00 1894
971.01 1969
971.02 2039
971.03 2117
971.05 2021
971.06 1808
971.07 1857
971.08 2004
971.09 2040
971.10 1987
971.11 2101
971.12 2361
971.13 2596
971.14 2648
971.15 2507
971.17 2330
971.18 2191
971.19 2230
971.20 2266
971.21 2333
971.22 2294
971.23 2246
971.24 2310
971.25 2314
971.26 2338
971.27 2294
971.28 2257
971.30 2484
971.31 2625
971.32 2482
971.33 2333
971.34 2244
971.35 2228
971.36 2190
971.37 2127
971.38 2231
971.39 2372
971.40 2364
971.41 2175
971.43 2260
971.44 2183
971.45 2259
971.46 2317
971.47 2257
971.48 2410
971.49 2537
971.50 2567
971.51 2526
971.52 2639
971.53 2658
971.54 2471
971.56 2516
971.57 2635
971.58 2637
971.59 2546
971.60 2368
971.61 2301
971.62 2489
971.63 2548
971.64 2427
971.65 2300
971.66 2417
971.68 2566
971.69 2379
971.70 2236
971.71 2273
971.72 2322
971.73 2217
971.74 2057
971.75 2108
971.76 2292
971.77 2278
971.78 2242
971.79 2427
971.81 2522
971.82 2235
971.83 1970
971.84 2125
971.85 2289
971.86 2204
971.87 2196
971.88 2178
971.89 2139
971.90 2030
971.91 1982
971.92 1974
971.94 1967
971.95 1947
971.96 1897
971.97 1904
971.98 1947
971.99 2035
972.00 2162
972.01 2058
972.02 2065
972.03 2041
972.04 2044
972.06 2016
972.07 2130
972.08 2027
972.09 1929
972.10 2057
972.11 2048
972.12 2067
972.13 1910
972.14 1869
972.15 1875
972.16 2001
972.17 1963
972.19 2004
972.20 2124
972.21 2115
972.22 2186
972.23 2130
972.24 2126
972.25 2152
972.26 2102
972.27 2059
972.28 2139
972.29 2394
972.31 2245
972.32 2253
972.33 2377
972.34 2521
972.35 2506
972.36 2429
972.37 2220
972.38 2228
972.39 2333
972.40 2514
972.41 2666
972.42 2720
972.44 2506
972.45 2477
972.46 2524
972.47 2684
972.48 2552
972.49 2470
972.50 2423
972.51 2459
972.52 2524
972.53 2512
972.54 2453
972.55 2561
972.57 2425
972.58 2348
972.59 2361
972.60 2228
972.61 2100
972.62 2088
972.63 2016
972.64 2013
972.65 2109
972.66 2194
972.67 2143
972.69 2094
972.70 2173
972.71 2281
972.72 2251
972.73 2335
972.74 2271
972.75 2304
972.76 2269
972.77 2195
972.78 2092
972.79 2019
972.80 1893
972.82 1961
972.83 2069
972.84 2083
972.85 1962
972.86 2022
972.87 2110
972.88 2165
972.89 2279
972.90 2309
972.91 2096
972.92 1898
972.94 1945
972.95 1888
972.96 1754
972.97 1881
972.98 1939
972.99 2013
973.00 2141
973.01 2372
973.02 2345
973.03 2238
973.04 2114
973.05 2146
973.07 2177
973.08 2294
973.09 2208
973.10 2060
973.11 1979
973.12 2144
973.13 2115
973.14 2112
973.15 2195
973.16 2186
973.17 2145
973.18 2300
973.20 2355
973.21 2214
973.22 2125
973.23 2168
973.24 2259
973.25 2146
973.26 2156
973.27 2271
973.28 2209
973.29 2319
973.30 2434
973.32 2514
973.33 2588
973.34 2614
973.35 2502
973.36 2456
973.37 2534
973.38 2471
973.39 2354
973.40 2331
973.41 2306
973.42 2303
973.43 2142
973.45 2070
973.46 2429
973.47 2652
973.48 2583
973.49 2616
973.50 2778
973.51 2745
973.52 2572
973.53 2373
973.54 2320
973.55 2359
973.57 2336
973.58 2244
973.59 2426
973.60 2501
973.61 2554
973.62 2511
973.63 2337
973.64 2279
973.65 2273
973.66 2344
973.67 2192
973.68 2143
973.70 2247
973.71 2489
973.72 2531
973.73 2447
973.74 2341
973.75 2322
973.76 2273
973.77 2137
973.78 2074
973.79 2158
973.80 2221
973.82 2240
973.83 2294
973.84 2238
973.85 2119
973.86 2322
973.87 2248
973.88 2073
973.89 1936
973.90 1832
973.91 1875
973.92 1840
973.93 1773
973.95 1816
973.96 2042
973.97 2070
973.98 1966
973.99 1975
974.00 1920
974.01 1837
974.02 1791
974.03 1914
974.04 1961
974.05 2008
974.07 2175
974.08 2184
974.09 2167
974.10 1929
974.11 1904
974.12 2080
974.13 1996
974.14 1933
974.15 1925
974.16 2055
974.17 1989
974.18 1978
974.20 2010
974.21 2115
974.22 2177
974.23 2161
974.24 2122
974.25 2283
974.26 2291
974.27 2177
974.28 2195
974.29 2172
974.30 2032
974.32 2000
974.33 2128
974.34 2323
974.35 2405
974.36 2394
974.37 2517
974.38 2483
974.39 2367
974.40 2268
974.41 2262
974.42 2252
974.43 2390
974.45 2410
974.46 2404
974.47 2556
974.48 2523
974.49 2456
974.50 2476
974.51 2412
974.52 2245
974.53 2334
974.54 2387
974.55 2484
974.57 2491
974.58 2340
974.59 2345
974.60 2224
974.61 2129
974.62 2196
974.63 2148
974.64 2097
974.65 2117
974.66 2155
974.67 2168
974.68 2056
974.70 2006
974.71 2194
974.72 2204
974.73 2171
974.74 2029
974.75 1945
974.76 1971
974.77 2097
974.78 2154
974.79 2075
974.80 2067
974.82 2123
974.83 2241
974.84 2241
974.85 2139
974.86 2173
974.87 2284
974.88 2337
974.89 2220
974.90 2157
974.91 2127
974.92 2125
974.94 2092
974.95 2082
974.96 1972
974.97 1887
974.98 1887
974.99 1804
975.00 1870
975.01 2154
975.02 2153
975.03 2061
975.04 1985
975.05 1950
975.07 1904
975.08 1854
975.09 1883
975.10 1864
975.11 1912
975.12 1881
975.13 1748
975.14 1717
975.15 1832
975.16 1971
975.17 2001
975.19 1999
975.20 2094
975.21 2268
975.22 2215
975.23 2131
975.24 2224
975.25 2216
975.26 2180
975.27 1987
975.28 1869
975.29 1983
975.30 1820
975.32 1828
975.33 1858
975.34 2055
975.35 2227
975.36 2324
975.37 2191
975.38 2149
975.39 2131
975.40 2191
975.41 2380
975.42 2526
975.44 2518
975.45 2526
975.46 2455
975.47 2555
975.48 2565
975.49 2434
975.50 2451
975.51 2553
975.52 2491
975.53 2579
975.54 2721
975.56 2742
975.57 2681
975.58 2642
975.59 2491
975.60 2466
975.61 2369
975.62 2271
975.63 2363
975.64 2487
975.65 2371
975.66 2220
975.67 2090
975.69 2213
975.70 2106
975.71 2042
975.72 2176
975.73 2285
975.74 2269
975.75 2290
975.76 2429
975.77 2504
975.78 2481
975.79 2517
975.81 2636
975.82 2491
975.83 2160
975.84 2177
975.85 2278
975.86 2204
975.87 1981
975.88 1925
975.89 2036
975.90 2135
975.91 1927
975.92 1817
975.94 1943
975.95 2090
975.96 2094
975.97 2083
975.98 1973
975.99 1920
976.00 1935
976.01 2027
976.02 2148
976.03 2165
976.04 2052
976.06 1997
976.07 2051
976.08 2066
976.09 1914
976.10 1899
976.11 1961
976.12 1986
976.13 2153
976.14 2180
976.15 2095
976.16 2030
976.18 2012
976.19 2016
976.20 1985
976.21 1948
976.22 1895
976.23 1876
976.24 1839
976.25 1950
976.26 1936
976.27 2082
976.28 2279
976.29 2446
976.31 2443
976.32 2402
976.33 2323
976.34 2438
976.35 2112
976.36 2134
976.37 2242
976.38 2291
976.39 2179
976.40 2255
976.41 2342
976.43 2379
976.44 2245
976.45 2266
976.46 2227
976.47 2235
976.48 2305
976.49 2371
976.50 2423
976.51 2473
976.52 2327
976.53 2157
976.55 2125
976.56 2215
976.57 2260
976.58 2195
976.59 2193
976.60 2352
976.61 2432
976.62 2363
976.63 2253
976.64 2129
976.65 2061
976.66 2174
976.68 2173
976.69 2344
976.70 2428
976.71 2492
976.72 2516
976.73 2565
976.74 2563
976.75 2488
976.76 2407
976.77 2346
976.78 2240
976.80 2128
976.81 2044
976.82 2078
976.83 2005
976.84 2107
976.85 2143
976.86 2066
976.87 1939
976.88 2048
976.89 2066
976.90 2059
976.92 2037
976.93 1938
976.94 2015
976.95 2008
976.96 2044
976.97 2161
976.98 2201
976.99 2127
977.00 2237
977.01 2259
977.02 2253
977.04 2114
977.05 2107
977.06 2064
977.07 2003
977.08 2100
977.09 2125
977.10 2025
977.11 1942
977.12 2011
977.13 1927
977.14 1807
977.15 1778
977.17 1999
977.18 2220
977.19 2149
977.20 1944
977.21 1905
977.22 2103
977.23 2398
977.24 2523
977.25 2359
977.26 2259
977.27 2378
977.29 2477
977.30 2282
977.31 2219
977.32 2307
977.33 2424
977.34 2466
977.35 2432
977.36 2535
977.37 2774
977.38 2921
977.39 3247
977.41 3445
977.42 3524
977.43 3610
977.44 3517
977.45 3324
977.46 3208
977.47 3368
977.48 3346
977.49 3320
977.50 3169
977.51 3040
977.53 3076
977.54 3043
977.55 2949
977.56 3111
977.57 3210
977.58 3037
977.59 2932
977.60 2808
977.61 2646
977.62 2462
977.63 2425
977.64 2428
977.66 2403
977.67 2346
977.68 2137
977.69 2167
977.70 2225
977.71 2234
977.72 2363
977.73 2432
977.74 2551
977.75 2550
977.76 2479
977.78 2378
977.79 2250
977.80 2135
977.81 2244
977.82 2250
977.83 2162
977.84 2218
977.85 2263
977.86 2235
977.87 2181
977.88 2028
977.90 2123
977.91 2185
977.92 2171
977.93 2178
977.94 2095
977.95 2025
977.96 2038
977.97 2074
977.98 1987
977.99 1872
978.00 1810
978.02 1869
978.03 1868
978.04 1869
978.05 1872
978.06 1979
978.07 2158
978.08 2042
978.09 1863
978.10 1795
978.11 2037
978.12 2255
978.13 2252
978.15 2373
978.16 2457
978.17 2550
978.18 2539
978.19 2548
978.20 2393
978.21 2267
978.22 2223
978.23 2219
978.24 2024
978.25 1966
978.27 2086
978.28 2259
978.29 2291
978.30 2295
978.31 2326
978.32 2373
978.33 2334
978.34 2337
978.35 2335
978.36 2431
978.37 2695
978.39 2954
978.40 3237
978.41 3566
978.42 3713
978.43 3553
978.44 3551
978.45 3701
978.46 3692
978.47 3699
978.48 3604
978.49 3423
978.51 3342
978.52 3408
978.53 3413
978.54 3278
978.55 3173
978.56 3006
978.57 2685
978.58 2562
978.59 2696
978.60 2905
978.61 2999
978.63 2923
978.64 2518
978.65 2554
978.66 2643
978.67 2551
978.68 2423
978.69 2499
978.70 2399
978.71 2329
978.72 2315
978.73 2157
978.75 2253
978.76 2410
978.77 2365
978.78 2176
978.79 2090
978.80 2200
978.81 2234
978.82 2046
978.83 2053
978.84 2117
978.85 2324
978.86 2477
978.88 2493
978.89 2462
978.90 2555
978.91 2393
978.92 2152
978.93 2058
978.94 2096
978.95 2092
978.96 2129
978.97 2080
978.98 2149
979.00 2026
979.01 1935
979.02 1994
979.03 1948
979.04 1938
979.05 1827
979.06 1797
979.07 2016
979.08 2371
979.09 2451
979.10 2263
979.12 2259
979.13 2316
979.14 2183
979.15 2070
979.16 2109
979.17 1997
979.18 1882
979.19 1968
979.20 1868
979.21 1898
979.22 2022
979.24 2031
979.25 1959
979.26 1959
979.27 1937
979.28 1962
979.29 1941
979.30 2122
979.31 2311
979.32 2475
979.33 2475
979.34 2559
979.36 2587
979.37 2588
979.38 2480
979.39 2484
979.40 2478
979.41 2719
979.42 2898
979.43 2840
979.44 2690
979.45 2734
979.46 2868
979.48 3030
979.49 3126
979.50 3114
979.51 2820
979.52 2834
979.53 2839
979.54 2955
979.55 2869
979.56 2775
979.57 2661
979.58 2568
979.60 2542
979.61 2367
979.62 2196
979.63 2313
979.64 2555
979.65 2588
979.66 2454
979.67 2471
979.68 2554
979.69 2645
979.70 2621
979.72 2643
979.73 2511
979.74 2288
979.75 2221
979.76 2290
979.77 2297
979.78 2311
979.79 2246
979.80 2329
979.81 2340
979.82 2212
979.84 2057
979.85 2124
979.86 1943
979.87 1819
979.88 1828
979.89 1765
979.90 1852
979.91 1967
979.92 2010
979.93 2152
979.94 2142
979.95 2097
979.97 2020
979.98 2096
979.99 2224
980.00 2314
980.01 2284
980.02 2142
980.03 2216
980.04 2288
980.05 2198
980.06 2042
980.07 1967
980.09 1972
980.10 1862
980.11 2012
980.12 2001
980.13 1998
980.14 1896
980.15 1951
980.16 1936
980.17 2090
980.18 2146
980.19 2228
980.21 2439
980.22 2543
980.23 2374
980.24 2309
980.25 2265
980.26 2384
980.27 2561
980.28 2462
980.29 2542
980.30 2538
980.31 2558
980.33 2579
980.34 2633
980.35 2895
980.36 2878
980.37 2790
980.38 2789
980.39 2806
980.40 2718
980.41 2592
980.42 2728
980.43 2677
980.45 2522
980.46 2557
980.47 2726
980.48 2863
980.49 2700
980.50 2686
980.51 2797
980.52 2760
980.53 2667
980.54 2530
980.55 2409
980.57 2417
980.58 2520
980.59 2613
980.60 2471
980.61 2407
980.62 2531
980.63 2326
980.64 2403
980.65 2401
980.66 2407
980.67 2314
980.69 2199
980.70 2180
980.71 2275
980.72 2397
980.73 2336
980.74 2307
980.75 2339
980.76 2333
980.77 2238
980.78 2075
980.79 2252
980.81 2261
980.82 2202
980.83 2192
980.84 2275
980.85 2191
980.86 2178
980.87 2312
980.88 2352
980.89 2242
980.90 2091
980.91 2054
980.93 1857
980.94 1835
980.95 1830
980.96 1834
980.97 1743
980.98 1789
980.99 1902
981.00 1820
981.01 1846
981.02 2006
981.03 2036
981.05 2144
981.06 2252
981.07 2169
981.08 2070
981.09 2082
981.10 2254
981.11 2246
981.12 2059
981.13 1852
981.14 1976
981.15 2194
981.17 2133
981.18 2109
981.19 2218
981.20 2239
981.21 2267
981.22 2128
981.23 2027
981.24 1869
981.25 1863
981.26 1958
981.27 1839
981.29 1780
981.30 1721
981.31 1881
981.32 2178
981.33 2413
981.34 2381
981.35 2280
981.36 2350
981.37 2476
981.38 2611
981.39 2701
981.41 2831
981.42 3020
981.43 3143
981.44 3410
981.45 3762
981.46 4034
981.47 4280
981.48 4461
981.49 4584
981.50 4580
981.51 4690
981.53 4854
981.54 4880
981.55 4810
981.56 4581
981.57 4233
981.58 4127
981.59 3913
981.60 3676
981.61 3614
981.62 3671
981.63 3548
981.65 3299
981.66 3261
981.67 3298
981.68 3218
981.69 3073
981.70 3013
981.71 2914
981.72 2691
981.73 2497
981.74 2380
981.75 2440
981.77 2260
981.78 2126
981.79 2214
981.80 2155
981.81 2031
981.82 2096
981.83 2270
981.84 2316
981.85 2190
981.86 2213
981.87 2115
981.89 1886
981.90 1881
981.91 1971
981.92 1933
981.93 1865
981.94 2019
981.95 2073
981.96 2057
981.97 2003
981.98 2154
981.99 2204
982.01 2284
982.02 2282
982.03 2279
982.04 2209
982.05 2263
982.06 2365
982.07 2321
982.08 2174
982.09 2212
982.10 2191
982.12 2181
982.13 2026
982.14 2103
982.15 2031
982.16 1853
982.17 1821
982.18 1905
982.19 1850
982.20 1826
982.21 1904
982.22 1935
982.24 2070
982.25 2178
982.26 2136
982.27 2090
982.28 2052
982.29 2205
982.30 2315
982.31 2237
982.32 2126
982.33 2195
982.34 2235
982.36 2097
982.37 2211
982.38 2326
982.39 2501
982.40 2585
982.41 2586
982.42 2690
982.43 2802
982.44 2979
982.45 3280
982.46 3639
982.48 4037
982.49 4158
982.50 4034
982.51 3932
982.52 3741
982.53 3626
982.54 3520
982.55 3147
982.56 2924
982.57 3020
982.58 3163
982.60 3166
982.61 2984
982.62 2777
982.63 2718
982.64 2613
982.65 2487
982.66 2460
982.67 2345
982.68 2208
982.69 2230
982.70 2432
982.72 2435
982.73 2430
982.74 2289
982.75 2192
982.76 2187
982.77 2081
982.78 2084
982.79 2060
982.80 2079
982.81 2140
982.82 2184
982.84 2035
982.85 2161
982.86 2299
982.87 2261
982.88 2233
982.89 2280
982.90 2448
982.91 2573
982.92 2507
982.93 2281
982.94 2185
982.96 2132
982.97 2054
982.98 1998
982.99 1837
983.00 1773
983.01 1745
983.02 1756
983.03 1882
983.04 2002
983.05 2068
983.06 2130
983.08 2207
983.09 2182
983.10 2097
983.11 2036
983.12 2117
983.13 1979
983.14 1881
983.15 2084
983.16 2268
983.17 2058
983.18 2042
983.20 2201
983.21 2234
983.22 2233
983.23 2210
983.24 2233
983.25 2326
983.26 2238
983.27 2141
983.28 2080
983.29 1996
983.31 2141
983.32 2270
983.33 2249
983.34 2293
983.35 2187
983.36 2284
983.37 2533
983.38 2706
983.39 2701
983.40 2763
983.41 2819
983.43 2669
983.44 2513
983.45 2650
983.46 2737
983.47 2893
983.48 2981
983.49 3058
983.50 3091
983.51 3045
983.52 2963
983.53 2891
983.55 2800
983.56 2776
983.57 2644
983.58 2655
983.59 2680
983.60 2773
983.61 2866
983.62 3149
983.63 3029
983.64 2806
983.65 2615
983.67 2505
983.68 2393
983.69 2327
983.70 2148
983.71 2025
983.72 2100
983.73 2096
983.74 2111
983.75 2113
983.76 2178
983.77 2244
983.79 2260
983.80 2383
983.81 2216
983.82 2064
983.83 2148
983.84 2099
983.85 2052
983.86 2081
983.87 1946
983.88 1868
983.90 1829
983.91 1922
983.92 1966
983.93 2063
983.94 2067
983.95 2186
983.96 2185
983.97 2059
983.98 1941
983.99 1937
984.00 1937
984.02 1918
984.03 1938
984.04 1883
984.05 1872
984.06 1973
984.07 2043
984.08 2193
984.09 2148
984.10 2103
984.11 2113
984.12 2120
984.14 1995
984.15 1853
984.16 1878
984.17 1924
984.18 1808
984.19 1757
984.20 1873
984.21 1912
984.22 1886
984.23 1982
984.24 1967
984.26 2205
984.27 2302
984.28 2471
984.29 2371
984.30 2220
984.31 2121
984.32 2138
984.33 2109
984.34 2087
984.35 2067
984.36 2203
984.38 2305
984.39 2300
984.40 2302
984.41 2434
984.42 2467
984.43 2371
984.44 2456
984.45 2600
984.46 2554
984.47 2518
984.49 2501
984.50 2631
984.51 2826
984.52 2932
984.53 2697
984.54 2609
984.55 2691
984.56 2664
984.57 2535
984.58 2533
984.59 2600
984.61 2516
984.62 2439
984.63 2659
984.64 2913
984.65 2833
984.66 2635
984.67 2542
984.68 2422
984.69 2339
984.70 2140
984.71 2156
984.73 2113
984.74 2075
984.75 2013
984.76 2117
984.77 2073
984.78 1944
984.79 1913
984.80 2029
984.81 2169
984.82 2196
984.83 2190
984.85 2080
984.86 2137
984.87 2246
984.88 2336
984.89 2182
984.90 2131
984.91 2122
984.92 2183
984.93 1999
984.94 1967
984.96 2019
984.97 2012
984.98 1871
984.99 1808
985.00 1793
985.01 1791
985.02 1790
985.03 1800
985.04 1907
985.05 1912
985.06 2007
985.08 2169
985.09 2261
985.10 2278
985.11 2236
985.12 2061
985.13 1916
985.14 1974
985.15 1926
985.16 1799
985.17 1790
985.18 1751
985.20 1790
985.21 1774
985.22 1977
985.23 2036
985.24 2062
985.25 1894
985.26 1868
985.27 1766
985.28 1734
985.29 1768
985.30 1822
985.32 1847
985.33 1916
985.34 2060
985.35 2217
985.36 2226
985.37 2222
985.38 2361
985.39 2440
985.40 2399
985.41 2305
985.43 2163
985.44 2218
985.45 2317
985.46 2333
985.47 2320
985.48 2385
985.49 2507
985.50 2624
985.51 2663
985.52 2649
985.53 2490
985.55 2442
985.56 2539
985.57 2685
985.58 2694
985.59 2703
985.60 2590
985.61 2577
985.62 2465
985.63 2406
985.64 2593
985.65 2511
985.67 2342
985.68 2322
985.69 2330
985.70 2346
985.71 2302
985.72 2244
985.73 2275
985.74 2162
985.75 2051
985.76 1883
985.78 1755
985.79 1711
985.80 1814
985.81 1903
985.82 1820
985.83 1857
985.84 1841
985.85 1972
985.86 2099
985.87 1970
985.88 1904
985.90 1960
985.91 1888
985.92 1917
985.93 1943
985.94 1914
985.95 1770
985.96 1930
985.97 2174
985.98 2260
985.99 2215
986.00 2231
986.02 2255
986.03 2262
986.04 2259
986.05 2373
986.06 2247
986.07 2046
986.08 2013
986.09 1892
986.10 1869
986.11 1985
986.13 1999
986.14 1973
986.15 2033
986.16 2102
986.17 2214
986.18 2269
986.19 2079
986.20 1905
986.21 2001
986.22 2112
986.23 2061
986.25 2086
986.26 2083
986.27 2036
986.28 1887
986.29 1995
986.30 1979
986.31 1940
986.32 2002
986.33 2106
986.34 2135
986.35 2149
986.37 2169
986.38 2184
986.39 2181
986.40 2325
986.41 2287
986.42 2353
986.43 2198
986.44 2083
986.45 2198
986.46 2154
986.48 2175
986.49 2346
986.50 2528
986.51 2630
986.52 2637
986.53 2498
986.54 2371
986.55 2337
986.56 2316
986.57 2170
986.58 2121
986.60 2260
986.61 2375
986.62 2495
986.63 2505
986.64 2585
986.65 2599
986.66 2457
986.67 2422
986.68 2449
986.69 2304
986.70 2246
986.72 2190
986.73 2213
986.74 2257
986.75 2125
986.76 2041
986.77 2070
986.78 2073
986.79 2144
986.80 2280
986.81 2276
986.83 2278
986.84 2137
986.85 2088
986.86 2142
986.87 2172
986.88 2354
986.89 2560
986.90 2558
986.91 2509
986.92 2446
986.93 2410
986.95 2202
986.96 1954
986.97 1992
986.98 2005
986.99 2105
987.00 1995
987.01 1951
987.02 1961
987.03 2014
987.04 1978
987.05 1962
987.07 1934
987.08 1887
987.09 1822
987.10 1873
987.11 1961
987.12 1950
987.13 2094
987.14 2086
987.15 1953
987.16 1899
987.18 1936
987.19 1962
987.20 1894
987.21 1853
987.22 1807
987.23 1772
987.24 1729
987.25 1858
987.26 1985
987.27 2046
987.28 2064
987.30 2128
987.31 2027
987.32 2006
987.33 2007
987.34 2079
987.35 2400
987.36 2577
987.37 2509
987.38 2563
987.39 2709
987.41 2737
987.42 2643
987.43 2697
987.44 2620
987.45 2626
987.46 2462
987.47 2395
987.48 2561
987.49 2851
987.50 3019
987.51 3014
987.53 2920
987.54 2865
987.55 2849
987.56 2747
987.57 2768
987.58 2724
987.59 2574
987.60 2531
987.61 2322
987.62 2304
987.64 2248
987.65 2243
987.66 2156
987.67 2163
987.68 2214
987.69 2176
987.70 2105
987.71 2087
987.72 2125
987.73 2073
987.74 2026
987.76 1997
987.77 1890
987.78 1990
987.79 1969
987.80 1985
987.81 2123
987.82 2224
987.83 2161
987.84 2185
987.85 2183
987.86 2186
987.88 2187
987.89 2263
987.90 2423
987.91 2547
987.92 2457
987.93 2428
987.94 2367
987.95 2320
987.96 2178
987.97 2249
987.99 2398
988.00 2453
988.01 2269
988.02 2202
988.03 2088
988.04 2057
988.05 2010
988.06 2097
988.07 2028
988.08 1967
988.09 1875
988.11 1925
988.12 1979
988.13 1900
988.14 1740
988.15 1929
988.16 1991
988.17 1990
988.18 1898
988.19 1806
988.20 1768
988.22 1929
988.23 1940
988.24 1949
988.25 1830
988.26 1776
988.27 1915
988.28 1937
988.29 1965
988.30 2038
988.31 2178
988.32 2293
988.34 2283
988.35 2366
988.36 2367
988.37 2414
988.38 2314
988.39 2309
988.40 2430
988.41 2364
988.42 2347
988.43 2322
988.45 2284
988.46 2284
988.47 2314
988.48 2315
988.49 2551
988.50 2603
988.51 2354
988.52 2206
988.53 2170
988.54 2262
988.55 2202
988.57 2158
988.58 2160
988.59 2137
988.60 2220
988.61 2328
988.62 2304
988.63 2247
988.64 2289
988.65 2297
988.66 2171
988.68 2055
988.69 2179
988.70 2155
988.71 2071
988.72 2073
988.73 2168
988.74 2101
988.75 2045
988.76 2109
988.77 2000
988.78 1972
988.80 1857
988.81 1809
988.82 1776
988.83 1766
988.84 1790
988.85 1870
988.86 1929
988.87 2016
988.88 1990
988.89 1873
988.91 1745
988.92 1853
988.93 2030
988.94 2113
988.95 2014
988.96 2039
988.97 2084
988.98 2155
988.99 1958
989.00 1798
989.01 1860
989.03 2101
989.04 2071
989.05 1952
989.06 1860
989.07 1802
989.08 1788
989.09 1815
989.10 1801
989.11 1974
989.12 1942
989.14 1827
989.15 1819
989.16 1899
989.17 2144
989.18 2315
989.19 2255
989.20 2391
989.21 2315
989.22 2213
989.23 2121
989.24 2157
989.26 2203
989.27 2401
989.28 2314
989.29 2162
989.30 2065
989.31 2021
989.32 1937
989.33 2008
989.34 2091
989.35 2102
989.37 2133
989.38 2267
989.39 2477
989.40 2584
989.41 2547
989.42 2620
989.43 2703
989.44 2666
989.45 2668
989.46 2652
989.47 2651
989.49 2518
989.50 2550
989.51 2558
989.52 2498
989.53 2610
989.54 2594
989.55 2488
989.56 2405
989.57 2391
989.58 2209
989.60 2021
989.61 1992
989.62 1971
989.63 1997
989.64 2130
989.65 2192
989.66 2235
989.67 2255
989.68 2424
989.69 2378
989.70 2273
989.72 2063
989.73 2152
989.74 2283
989.75 2288
989.76 2138
989.77 2033
989.78 2040
989.79 2065
989.80 1939
989.81 1975
989.83 2048
989.84 2033
989.85 1917
989.86 1825
989.87 1907
989.88 1906
989.89 1879
989.90 1926
989.91 1938
989.92 1952
989.94 1864
989.95 1787
989.96 1765
989.97 1839
989.98 1670
989.99 1607
990.00 1686
990.01 1752
990.02 1761
990.03 1844
990.04 1858
990.06 1890
990.07 1811
990.08 1868
990.09 1775
990.10 1814
990.11 1973
990.12 1969
990.13 2197
990.14 2283
990.15 2230
990.17 2065
990.18 2020
990.19 2113
990.20 2133
990.21 2188
990.22 2221
990.23 2239
990.24 2263
990.25 2360
990.26 2518
990.27 2538
990.29 2538
990.30 2459
990.31 2393
990.32 2304
990.33 2346
990.34 2292
990.35 2294
990.36 2378
990.37 2428
990.38 2557
990.40 2884
990.41 3322
990.42 3853
990.43 4335
990.44 4837
990.45 5346
990.46 5302
990.47 5262
990.48 5468
990.49 5386
990.50 5306
990.52 5192
990.53 5038
990.54 4665
990.55 4437
990.56 4290
990.57 4222
990.58 4195
990.59 4096
990.60 3897
990.61 3771
990.63 3476
990.64 3317
990.65 3255
990.66 3133
990.67 3053
990.68 2894
990.69 2665
990.70 2459
990.71 2492
990.72 2542
990.74 2397
990.75 2239
990.76 2226
990.77 2301
990.78 2305
990.79 2186
990.80 2056
990.81 2073
990.82 2154
990.83 2306
990.84 2371
990.86 2356
990.87 2250
990.88 2103
990.89 2002
990.90 2016
990.91 1867
990.92 1865
990.93 2019
990.94 2049
990.95 2076
990.97 2131
990.98 2028
990.99 2001
991.00 2031
991.01 1994
991.02 1944
991.03 1821
991.04 1726
991.05 1746
991.06 1912
991.08 1882
991.09 1919
991.10 2146
991.11 2224
991.12 2103
991.13 1903
991.14 1979
991.15 2103
991.16 2094
991.17 2189
991.18 2245
991.20 2166
991.21 2021
991.22 1894
991.23 1937
991.24 2011
991.25 2134
991.26 2271
991.27 2250
991.28 2180
991.29 2012
991.31 2015
991.32 2103
991.33 2389
991.34 2430
991.35 2419
991.36 2364
991.37 2383
991.38 2468
991.39 2675
991.40 2909
991.42 3221
991.43 3267
991.44 3624
991.45 3971
991.46 3989
991.47 3940
991.48 3798
991.49 3776
991.50 3803
991.51 3704
991.52 3598
991.54 3526
991.55 3517
991.56 3495
991.57 3422
991.58 3277
991.59 3330
991.60 3204
991.61 3096
991.62 3099
991.63 2977
991.65 2794
991.66 2616
991.67 2376
991.68 2259
991.69 2292
991.70 2400
991.71 2371
991.72 2316
991.73 2194
991.74 2126
991.76 2063
991.77 2082
991.78 2043
991.79 2066
991.80 2196
991.81 2390
991.82 2450
991.83 2592
991.84 2550
991.85 2546
991.86 2576
991.88 2556
991.89 2536
991.90 2561
991.91 2510
991.92 2357
991.93 2233
991.94 2138
991.95 1982
991.96 1843
991.97 1660
991.99 1640
992.00 1667
992.01 1675
992.02 1707
992.03 1900
992.04 2118
992.05 2184
992.06 2050
992.07 2013
992.08 2033
992.10 2049
992.11 2009
992.12 1969
992.13 1884
992.14 2095
992.15 2147
992.16 2092
992.17 2167
992.18 2197
992.19 2121
992.20 2010
992.22 2148
992.23 2205
992.24 2237
992.25 2473
992.26 2532
992.27 2508
992.28 2411
992.29 2379
992.30 2287
992.31 2219
992.33 2177
992.34 2162
992.35 2326
992.36 2478
992.37 2650
992.38 2690
992.39 2574
992.40 2672
992.41 2810
992.42 2949
992.44 3073
992.45 3346
992.46 3438
992.47 3480
992.48 3501
992.49 3305
992.50 3015
992.51 2869
992.52 2724
992.53 2648
992.54 2632
992.56 2573
992.57 2487
992.58 2563
992.59 2766
992.60 2755
992.61 2592
992.62 2576
992.63 2478
992.64 2205
992.65 2024
992.67 2127
992.68 2260
992.69 2195
992.70 2278
992.71 2515
992.72 2486
992.73 2342
992.74 2216
992.75 2149
992.76 1961
992.78 1839
992.79 1818
992.80 1732
992.81 1687
992.82 1803
992.83 1905
992.84 2101
992.85 2242
992.86 2104
992.87 2064
992.89 2142
992.90 2044
992.91 1945
992.92 1957
992.93 2029
992.94 1973
992.95 2012
992.96 1956
992.97 1961
992.98 1926
992.99 2052
993.01 2061
993.02 2010
993.03 2082
993.04 2260
993.05 2216
993.06 2044
993.07 2109
993.08 2213
993.09 2262
993.10 2226
993.12 2115
993.13 2057
993.14 2136
993.15 2038
993.16 2084
993.17 2094
993.18 2116
993.19 2020
993.20 1947
993.21 1970
993.23 1956
993.24 1868
993.25 1849
993.26 1887
993.27 1882
993.28 1985
993.29 1941
993.30 1862
993.31 1876
993.32 1966
993.34 1944
993.35 1958
993.36 1894
993.37 1917
993.38 2018
993.39 2161
993.40 2235
993.41 2280
993.42 2512
993.43 2645
993.44 2666
993.46 2684
993.47 2730
993.48 2739
993.49 2738
993.50 2644
993.51 2758
993.52 2809
993.53 2853
993.54 2948
993.55 2891
993.57 2579
993.58 2516
993.59 2560
993.60 2526
993.61 2612
993.62 2692
993.63 2543
993.64 2218
993.65 2001
993.66 2092
993.68 2231
993.69 2331
993.70 2231
993.71 2159
993.72 2244
993.73 2198
993.74 2142
993.75 2229
993.76 2187
993.77 2093
993.79 1896
993.80 1663
993.81 1756
993.82 1888
993.83 1922
993.84 2005
993.85 2010
993.86 1904
993.87 1749
993.88 1756
993.90 1798
993.91 1892
993.92 1932
993.93 1904
993.94 1788
993.95 1766
993.96 1883
993.97 1937
993.98 1962
993.99 1908
994.00 1999
994.02 2010
994.03 2014
994.04 1949
994.05 2046
994.06 2130
994.07 2219
994.08 2103
994.09 1927
994.10 1907
994.11 1968
994.13 2187
994.14 2358
994.15 2345
994.16 2204
994.17 2303
994.18 2252
994.19 2099
994.20 2033
994.21 2042
994.22 2068
994.24 2034
994.25 2010
994.26 1977
994.27 1861
994.28 1948
994.29 2045
994.30 1964
994.31 2074
994.32 2118
994.33 2064
994.35 2145
994.36 2359
994.37 2470
994.38 2476
994.39 2613
994.40 2635
994.41 2519
994.42 2492
994.43 2485
994.44 2542
994.46 2716
994.47 2673
994.48 2925
994.49 3237
994.50 3171
994.51 2837
994.52 2609
994.53 2385
994.54 2403
994.55 2493
994.57 2584
994.58 2574
994.59 2484
994.60 2473
994.61 2456
994.62 2611
994.63 2469
994.64 2342
994.65 2299
994.66 2548
994.67 2540
994.69 2552
994.70 2616
994.71 2596
994.72 2503
994.73 2524
994.74 2411
994.75 2236
994.76 2066
994.77 2017
994.78 1938
994.80 1908
994.81 1996
994.82 2002
994.83 2077
994.84 2263
994.85 2360
994.86 2364
994.87 2248
994.88 2184
994.89 2169
994.91 2044
994.92 2008
994.93 2082
994.94 2108
994.95 2194
994.96 2227
994.97 2197
994.98 2110
994.99 1997
995.00 2045
995.02 2099
995.03 2289
995.04 2525
995.05 2536
995.06 2454
995.07 2461
995.08 2325
995.09 2237
995.10 2169
995.11 2057
995.13 1792
995.14 1775
995.15 1889
995.16 1960
995.17 2117
995.18 2302
995.19 2306
995.20 2210
995.21 2226
995.22 2110
995.24 1991
995.25 1900
995.26 2014
995.27 2140
995.28 2136
995.29 2093
995.30 2218
995.31 2113
995.32 2118
995.33 2258
995.35 2309
995.36 2228
995.37 2264
995.38 2284
995.39 2345
995.40 2311
995.41 2339
995.42 2545
995.43 2674
995.44 2599
995.46 2747
995.47 2774
995.48 2843
995.49 2788
995.50 2856
995.51 2813
995.52 2885
995.53 2807
995.54 2824
995.55 2884
995.56 2925
995.58 2838
995.59 2780
995.60 2715
995.61 2720
995.62 2519
995.63 2349
995.64 2354
995.65 2354
995.66 2478
995.67 2390
995.69 2254
995.70 2210
995.71 2197
995.72 2212
995.73 2120
995.74 2085
995.75 2059
995.76 1970
995.77 1720
995.78 1683
995.80 1738
995.81 1686
995.82 1724
995.83 1840
995.84 1926
995.85 2041
995.86 2102
995.87 1962
995.88 1941
995.89 2004
995.91 2046
995.92 2021
995.93 2061
995.94 2071
995.95 2007
995.96 2072
995.97 2051
995.98 1937
995.99 2026
996.00 2126
996.02 2037
996.03 2113
996.04 2200
996.05 2180
996.06 2185
996.07 2202
996.08 2219
996.09 2196
996.10 2204
996.11 2181
996.13 2130
996.14 2206
996.15 2093
996.16 2084
996.17 2062
996.18 1995
996.19 1968
996.20 1969
996.21 1999
996.22 1957
996.24 1944
996.25 2032
996.26 2115
996.27 2126
996.28 2359
996.29 2476
996.30 2310
996.31 2289
996.32 2367
996.33 2405
996.35 2392
996.36 2328
996.37 2343
996.38 2391
996.39 2318
996.40 2428
996.41 2493
996.42 2477
996.43 2324
996.44 2511
996.46 2508
996.47 2490
996.48 2465
996.49 2594
996.50 2763
996.51 2723
996.52 2495
996.53 2657
996.54 2817
996.55 2679
996.57 2410
996.58 2374
996.59 2354
996.60 2339
996.61 2328
996.62 2324
996.63 2472
996.64 2392
996.65 2407
996.66 2354
996.68 2298
996.69 2294
996.70 2241
996.71 2352
996.72 2538
996.73 2585
996.74 2436
996.75 2416
996.76 2382
996.77 2213
996.79 2151
996.80 2167
996.81 2193
996.82 2146
996.83 2212
996.84 2193
996.85 2042
996.86 1918
996.87 1827
996.88 2001
996.90 2012
996.91 1940
996.92 2028
996.93 2143
996.94 2062
996.95 1937
996.96 1842
996.97 1872
996.98 1876
996.99 1893
997.01 1859
997.02 1904
997.03 1980
997.04 2149
997.05 2208
997.06 2129
997.07 2184
997.08 2241
997.09 1969
997.10 1947
997.12 1930
997.13 1911
997.14 1929
997.15 2078
997.16 2131
997.17 2070
997.18 2063
997.19 2169
997.20 2124
997.21 2118
997.23 2175
997.24 2223
997.25 2225
997.26 2084
997.27 1970
997.28 1873
997.29 1944
997.30 1921
997.31 1911
997.32 1908
997.34 2056
997.35 2337
997.36 2209
997.37 2154
997.38 2255
997.39 2521
997.40 2591
997.41 2418
997.42 2380
997.43 2570
997.45 2661
997.46 2613
997.47 2609
997.48 2740
997.49 2622
997.50 2460
997.51 2541
997.52 2633
997.53 2572
997.54 2525
997.56 2461
997.57 2414
997.58 2542
997.59 2539
997.60 2397
997.61 2385
997.62 2345
997.63 2241
997.64 2147
997.65 1917
997.67 2010
997.68 2213
997.69 2139
997.70 2181
997.71 2174
997.72 2100
997.73 2003
997.74 2012
997.75 2156
997.76 2286
997.78 2247
997.79 2172
997.80 2211
997.81 2228
997.82 2069
997.83 2038
997.84 2008
997.85 2130
997.86 2114
997.87 2119
997.89 2026
997.90 2123
997.91 2134
997.92 2023
997.93 1962
997.94 2054
997.95 2038
997.96 1961
997.97 1988
997.98 2061
998.00 2088
998.01 2127
998.02 2264
998.03 2353
998.04 2373
998.05 2314
998.06 2278
998.07 2273
998.08 2427
998.09 2462
998.11 2503
998.12 2307
998.13 2026
998.14 1795
998.15 1892
998.16 1919
998.17 1933
998.18 1791
998.19 1666
998.20 1700
998.22 1644
998.23 1736
998.24 1820
998.25 1899
998.26 1898
998.27 1974
998.28 2091
998.29 2152
998.30 2238
998.31 2211
998.33 2379
998.34 2517
998.35 2562
998.36 2438
998.37 2441
998.38 2469
998.39 2557
998.40 2545
998.41 2401
998.42 2504
998.44 2544
998.45 2529
998.46 2569
998.47 2535
998.48 2514
998.49 2571
998.50 2497
998.51 2566
998.52 2535
998.53 2458
998.55 2417
998.56 2529
998.57 2572
998.58 2528
998.59 2573
998.60 2622
998.61 2551
998.62 2607
998.63 2587
998.64 2458
998.66 2515
998.67 2503
998.68 2494
998.69 2412
998.70 2309
998.71 2219
998.72 2095
998.73 2051
998.74 1960
998.75 2018
998.77 1997
998.78 1999
998.79 1995
998.80 2081
998.81 2184
998.82 2191
998.83 2061
998.84 2089
998.85 2152
998.86 2029
998.88 1955
998.89 1905
998.90 1854
998.91 1780
998.92 1801
998.93 1877
998.94 1727
998.95 1600
998.96 1696
998.97 1640
998.99 1611
999.00 1788
999.01 1922
999.02 2106
999.03 2216
999.04 2217
999.05 2117
999.06 2154
999.07 2162
999.08 2219
999.10 2111
999.11 2078
999.12 2083
999.13 2091
999.14 1880
999.15 1878
999.16 1915
999.17 1859
999.18 1841
999.20 1961
999.21 1963
999.22 1908
999.23 1842
999.24 1921
999.25 1918
999.26 1860
999.27 1849
999.28 1941
999.29 2048
999.31 2107
999.32 2022
999.33 2247
999.34 2444
999.35 2507
999.36 2564
999.37 2673
999.38 2654
999.39 2592
999.40 2417
999.42 2241
999.43 2243
999.44 2363
999.45 2465
999.46 2510
999.47 2469
999.48 2561
999.49 2712
999.50 2650
999.51 2784
999.53 2880
999.54 2965
999.55 3033
999.56 3034
999.57 3124
999.58 2957
999.59 2792
999.60 2630
999.61 2635
999.62 2747
999.64 2648
999.65 2433
999.66 2298
999.67 2184
999.68 2096
999.69 2235
999.70 2401
999.71 2497
999.72 2367
999.73 2372
999.75 2436
999.76 2300
999.77 2170
999.78 2072
999.79 2031
999.80 1956
999.81 2004
999.82 2112
999.83 2203
999.84 2177
999.86 2174
999.87 2038
999.88 1866
999.89 1832
999.90 1845
999.91 1916
999.92 2049
999.93 2212
999.94 2251
999.95 2175
999.97 2164
999.98 2152
999.99 2068
1000.00 1882
1000.01 1837
1000.02 1693
1000.03 1740
1000.04 1812
1000.05 1743
1000.07 1673
1000.08 1652
1000.09 1827
1000.10 2128
1000.11 2012
1000.12 1940
1000.13 1744
1000.14 1658
1000.15 1725
1000.16 1807
1000.18 1990
1000.19 2157
1000.20 2152
1000.21 2106
1000.22 2182
1000.23 2256
1000.24 2163
1000.25 2128
1000.26 2197
1000.27 2150
1000.29 2090
1000.30 2161
1000.31 2169
1000.32 2204
1000.33 2107
1000.34 2091
1000.35 2237
1000.36 2349
1000.37 2268
1000.38 2271
1000.40 2285
1000.41 2234
1000.42 2231
1000.43 2340
1000.44 2488
1000.45 2619
1000.46 2624
1000.47 2668
1000.48 2697
1000.49 2779
1000.51 2739
1000.52 2706
1000.53 2673
1000.54 2786
1000.55 2978
1000.56 3003
1000.57 2804
1000.58 2571
1000.59 2452
1000.60 2381
1000.62 2397
1000.63 2378
1000.64 2352
1000.65 2244
1000.66 2290
1000.67 2447
1000.68 2364
1000.69 2301
1000.70 2326
1000.72 2409
1000.73 2260
1000.74 2237
1000.75 2104
1000.76 2059
1000.77 1992
1000.78 1880
1000.79 1751
1000.80 1720
1000.81 1834
1000.83 1966
1000.84 1880
1000.85 1796
1000.86 1961
1000.87 1936
1000.88 1883
1000.89 1770
1000.90 1737
1000.91 1689
1000.92 1636
1000.94 1648
1000.95 1612
1000.96 1946
1000.97 2266
1000.98 2377
1000.99 2342
1001.00 2158
1001.01 2080
1001.02 2050
1001.03 1969
1001.05 1941
1001.06 2005
1001.07 2087
1001.08 2206
1001.09 2279
1001.10 2276
1001.11 2236
1001.12 2072
1001.13 2099
1001.14 2214
1001.16 2287
1001.17 2255
1001.18 2086
1001.19 1805
1001.20 1781
1001.21 1982
1001.22 1999
1001.23 2032
1001.24 2076
1001.25 2117
1001.27 2078
1001.28 2079
1001.29 2202
1001.30 2160
1001.31 2062
1001.32 2037
1001.33 2005
1001.34 2057
1001.35 2136
1001.37 2252
1001.38 2507
1001.39 2801
1001.40 2937
1001.41 2802
1001.42 2995
1001.43 3274
1001.44 3493
1001.45 3527
1001.46 3493
1001.48 3373
1001.49 3311
1001.50 3306
1001.51 3365
1001.52 3406
1001.53 3453
1001.54 3487
1001.55 3498
1001.56 3494
1001.57 3394
1001.59 3262
1001.60 3106
1001.61 3090
1001.62 3084
1001.63 2796
1001.64 2429
1001.65 2372
1001.66 2313
1001.67 2336
1001.68 2281
1001.70 2280
1001.71 2393
1001.72 2525
1001.73 2721
1001.74 2577
1001.75 2479
1001.76 2361
1001.77 2329
1001.78 2337
1001.80 2436
1001.81 2315
1001.82 2147
1001.83 2172
1001.84 2330
1001.85 2437
1001.86 2378
1001.87 2277
1001.88 2191
1001.89 2119
1001.91 2114
1001.92 2076
1001.93 2089
1001.94 2061
1001.95 2037
1001.96 2053
1001.97 2129
1001.98 2142
1001.99 2094
1002.00 2079
1002.02 2132
1002.03 2156
1002.04 2141
1002.05 2161
1002.06 2252
1002.07 2347
1002.08 2555
1002.09 2543
1002.10 2391
1002.11 2286
1002.13 2305
1002.14 2328
1002.15 2120
1002.16 1985
1002.17 1905
1002.18 1854
1002.19 1916
1002.20 1991
1002.21 1934
1002.23 1969
1002.24 2145
1002.25 2289
1002.26 2277
1002.27 2133
1002.28 2039
1002.29 1901
1002.30 1978
1002.31 2293
1002.32 2553
1002.34 2453
1002.35 2380
1002.36 2256
1002.37 2234
1002.38 2244
1002.39 2273
1002.40 2521
1002.41 2659
1002.42 2757
1002.43 2737
1002.45 2750
1002.46 2891
1002.47 2903
1002.48 3022
1002.49 2900
1002.50 3043
1002.51 3081
1002.52 2973
1002.53 2853
1002.54 2850
1002.56 2722
1002.57 2603
1002.58 2519
1002.59 2435
1002.60 2435
1002.61 2337
1002.62 2221
1002.63 2158
1002.64 2182
1002.66 2311
1002.67 2409
1002.68 2286
1002.69 2355
1002.70 2440
1002.71 2557
1002.72 2511
1002.73 2516
1002.74 2476
1002.75 2329
1002.77 2486
1002.78 2444
1002.79 2284
1002.80 2056
1002.81 1993
1002.82 2035
1002.83 2039
1002.84 1972
1002.85 2025
1002.86 2092
1002.88 2124
1002.89 2229
1002.90 2290
1002.91 2151
1002.92 2080
1002.93 1951
1002.94 2003
1002.95 2013
1002.96 2069
1002.98 2077
1002.99 2136
1003.00 2142
1003.01 2270
1003.02 2398
1003.03 2283
1003.04 2155
1003.05 2171
1003.06 2150
1003.07 2011
1003.09 2039
1003.10 2043
1003.11 1917
1003.12 1984
1003.13 2034
1003.14 2173
1003.15 2071
1003.16 2037
1003.17 2077
1003.18 2136
1003.20 2073
1003.21 2066
1003.22 2071
1003.23 2115
1003.24 2076
1003.25 1938
1003.26 1942
1003.27 2023
1003.28 2022
1003.30 2192
1003.31 2312
1003.32 2277
1003.33 2151
1003.34 2269
1003.35 2511
1003.36 2373
1003.37 2284
1003.38 2247
1003.39 2277
1003.41 2522
1003.42 2859
1003.43 3060
1003.44 3045
1003.45 2930
1003.46 2929
1003.47 2993
1003.48 3167
1003.49 3124
1003.50 3071
1003.52 3253
1003.53 3272
1003.54 3058
1003.55 2824
1003.56 2637
1003.57 2462
1003.58 2421
1003.59 2360
1003.60 2369
1003.62 2354
1003.63 2378
1003.64 2340
1003.65 2386
1003.66 2564
1003.67 2586
1003.68 2620
1003.69 2589
1003.70 2524
1003.71 2372
1003.73 2220
1003.74 2137
1003.75 2103
1003.76 2119
1003.77 2019
1003.78 2104
1003.79 2185
1003.80 2116
1003.81 2073
1003.82 2225
1003.84 2119
1003.85 2080
1003.86 2142
1003.87 2165
1003.88 2104
1003.89 2207
1003.90 2260
1003.91 2126
1003.92 2020
1003.94 2002
1003.95 2114
1003.96 2191
1003.97 2184
1003.98 2204
1003.99 2285
1004.00 2240
1004.01 2096
1004.02 2175
1004.03 2305
1004.05 2269
1004.06 2267
1004.07 2105
1004.08 2038
1004.09 2021
1004.10 2052
1004.11 1935
1004.12 1790
1004.13 1825
1004.14 2075
1004.16 2143
1004.17 2207
1004.18 2202
1004.19 2091
1004.20 2170
1004.21 2160
1004.22 2116
1004.23 2039
1004.24 2011
1004.26 1936
1004.27 1849
1004.28 2017
1004.29 2291
1004.30 2520
1004.31 2615
1004.32 2463
1004.33 2400
1004.34 2475
1004.35 2567
1004.37 2615
1004.38 2490
1004.39 2433
1004.40 2532
1004.41 2566
1004.42 2557
1004.43 2489
1004.44 2649
1004.45 2853
1004.46 2866
1004.48 2653
1004.49 2577
1004.50 2734
1004.51 2792
1004.52 2920
1004.53 2989
1004.54 2855
1004.55 2609
1004.56 2345
1004.58 2308
1004.59 2328
1004.60 2372
1004.61 2504
1004.62 2448
1004.63 2449
1004.64 2499
1004.65 2679
1004.66 2799
1004.67 2604
1004.69 2553
1004.70 2410
1004.71 2388
1004.72 2352
1004.73 2331
1004.74 2189
1004.75 2132
1004.76 2156
1004.77 2179
1004.79 2172
1004.80 2026
1004.81 1980
1004.82 2052
1004.83 2150
1004.84 2004
1004.85 1861
1004.86 1801
1004.87 1897
1004.88 2030
1004.90 2051
1004.91 1945
1004.92 1766
1004.93 1716
1004.94 1869
1004.95 2030
1004.96 2092
1004.97 2094
1004.98 2137
1004.99 2088
1005.01 2124
1005.02 2123
1005.03 2098
1005.04 2106
1005.05 2139
1005.06 2152
1005.07 1989
1005.08 2024
1005.09 2121
1005.11 2158
1005.12 2096
1005.13 2026
1005.14 2002
1005.15 2105
1005.16 2088
1005.17 2096
1005.18 2063
1005.19 2227
1005.20 2213
1005.22 2161
1005.23 2149
1005.24 2128
1005.25 2165
1005.26 2234
1005.27 2400
1005.28 2501
1005.29 2466
1005.30 2469
1005.32 2621
1005.33 2570
1005.34 2430
1005.35 2401
1005.36 2293
1005.37 2382
1005.38 2480
1005.39 2631
1005.40 2597
1005.41 2561
1005.43 2621
1005.44 2601
1005.45 2719
1005.46 2893
1005.47 2896
1005.48 2881
1005.49 2909
1005.50 2920
1005.51 2912
1005.52 2913
1005.54 2902
1005.55 2940
1005.56 2890
1005.57 2773
1005.58 2659
1005.59 2753
1005.60 2799
1005.61 2720
1005.62 2547
1005.64 2497
1005.65 2708
1005.66 2826
1005.67 2565
1005.68 2485
1005.69 2412
1005.70 2202
1005.71 2242
1005.72 2257
1005.73 2452
1005.75 2781
1005.76 2886
1005.77 2729
1005.78 2581
1005.79 2557
1005.80 2253
1005.81 2209
1005.82 2258
1005.83 2373
1005.85 2373
1005.86 2438
1005.87 2384
1005.88 2274
1005.89 2282
1005.90 2445
1005.91 2287
1005.92 2108
1005.93 1981
1005.94 1916
1005.96 1899
1005.97 1892
1005.98 1773
1005.99 1779
1006.00 1789
1006.01 1962
1006.02 2089
1006.03 2047
1006.04 2163
1006.06 2109
1006.07 2076
1006.08 2069
1006.09 1971
1006.10 1926
1006.11 1941
1006.12 1972
1006.13 2082
1006.14 2083
1006.15 2002
1006.17 2050
1006.18 2008
1006.19 1907
1006.20 1887
1006.21 2039
1006.22 2226
1006.23 2307
1006.24 2215
1006.25 2193
1006.27 2380
1006.28 2408
1006.29 2408
1006.30 2404
1006.31 2436
1006.32 2326
1006.33 2294
1006.34 2148
1006.35 2033
1006.36 2206
1006.38 2271
1006.39 2486
1006.40 2509
1006.41 2483
1006.42 2524
1006.43 2703
1006.44 2559
1006.45 2534
1006.46 2634
1006.48 2758
1006.49 2913
1006.50 3041
1006.51 3030
1006.52 2880
1006.53 2742
1006.54 2867
1006.55 2849
1006.56 2653
1006.57 2531
1006.59 2721
1006.60 2799
1006.61 2796
1006.62 2614
1006.63 2514
1006.64 2425
1006.65 2339
1006.66 2315
1006.67 2265
1006.69 2183
1006.70 2173
1006.71 2214
1006.72 2129
1006.73 2075
1006.74 1984
1006.75 2060
1006.76 2087
1006.77 2060
1006.78 2035
1006.80 2002
1006.81 2103
1006.82 2200
1006.83 2107
1006.84 2020
1006.85 2009
1006.86 1922
1006.87 1972
1006.88 1937
1006.90 2003
1006.91 2091
1006.92 2160
1006.93 2015
1006.94 1989
1006.95 2075
1006.96 2057
1006.97 1958
1006.98 1981
1006.99 2037
1007.01 1913
1007.02 1826
1007.03 1875
1007.04 1953
1007.05 1859
1007.06 1877
1007.07 2033
1007.08 1979
1007.09 2139
1007.11 2117
1007.12 1993
1007.13 2090
1007.14 2201
1007.15 2196
1007.16 2260
1007.17 2209
1007.18 2089
1007.19 2016
1007.20 1997
1007.22 2155
1007.23 2293
1007.24 2348
1007.25 2344
1007.26 2246
1007.27 2244
1007.28 2151
1007.29 2183
1007.30 2175
1007.32 2089
1007.33 1942
1007.34 2009
1007.35 1970
1007.36 2161
1007.37 2291
1007.38 2352
1007.39 2438
1007.40 2484
1007.41 2490
1007.43 2699
1007.44 2624
1007.45 2598
1007.46 2684
1007.47 2624
1007.48 2499
1007.49 2449
1007.50 2415
1007.51 2589
1007.53 2733
1007.54 2813
1007.55 2836
1007.56 2771
1007.57 2683
1007.58 2723
1007.59 2716
1007.60 2703
1007.61 2798
1007.62 2840
1007.64 2805
1007.65 2830
1007.66 2686
1007.67 2648
1007.68 2515
1007.69 2445
1007.70 2357
1007.71 2364
1007.72 2325
1007.74 2239
1007.75 2176
1007.76 2191
1007.77 2326
1007.78 2332
1007.79 2322
1007.80 2473
1007.81 2497
1007.82 2558
1007.83 2412
1007.85 2219
1007.86 2289
1007.87 2292
1007.88 2161
1007.89 2078
1007.90 2113
1007.91 2199
1007.92 2073
1007.93 2217
1007.95 2239
1007.96 2216
1007.97 2305
1007.98 2345
1007.99 2239
1008.00 2095
1008.01 2116
1008.02 2117
1008.03 2145
1008.04 2064
1008.06 1991
1008.07 1927
1008.08 1959
1008.09 2117
1008.10 2250
1008.11 2294
1008.12 2346
1008.13 2438
1008.14 2452
1008.16 2364
1008.17 2148
1008.18 2065
1008.19 2243
1008.20 2444
1008.21 2307
1008.22 2180
1008.23 2072
1008.24 2039
1008.25 2102
1008.27 2267
1008.28 2179
1008.29 2408
1008.30 2513
1008.31 2461
1008.32 2315
1008.33 2186
1008.34 2139
1008.35 2321
1008.37 2532
1008.38 2408
1008.39 2231
1008.40 2375
1008.41 2327
1008.42 2335
1008.43 2505
1008.44 2807
1008.45 2967
1008.47 3027
1008.48 3001
1008.49 2947
1008.50 2887
1008.51 2760
1008.52 2682
1008.53 2759
1008.54 2667
1008.55 2618
1008.56 2420
1008.58 2383
1008.59 2494
1008.60 2428
1008.61 2353
1008.62 2398
1008.63 2468
1008.64 2556
1008.65 2516
1008.66 2460
1008.68 2603
1008.69 2736
1008.70 2704
1008.71 2544
1008.72 2371
1008.73 2258
1008.74 2242
1008.75 2256
1008.76 2334
1008.77 2515
1008.79 2650
1008.80 2475
1008.81 2185
1008.82 2069
1008.83 2137
1008.84 2203
1008.85 2128
1008.86 2242
1008.87 2427
1008.89 2679
1008.90 2572
1008.91 2468
1008.92 2327
1008.93 2250
1008.94 2387
1008.95 2327
1008.96 2123
1008.97 2181
1008.99 2319
1009.00 2380
1009.01 2501
1009.02 2522
1009.03 2304
1009.04 2250
1009.05 2322
1009.06 2260
1009.07 2114
1009.08 2015
1009.10 2042
1009.11 1997
1009.12 1959
1009.13 1950
1009.14 1926
1009.15 2076
1009.16 2192
1009.17 2079
1009.18 1985
1009.20 1982
1009.21 2055
1009.22 2164
1009.23 2108
1009.24 2064
1009.25 2044
1009.26 2154
1009.27 2217
1009.28 2151
1009.29 2308
1009.31 2281
1009.32 2273
1009.33 2271
1009.34 2420
1009.35 2678
1009.36 2764
1009.37 2663
1009.38 2714
1009.39 2879
1009.41 2976
1009.42 2922
1009.43 2921
1009.44 2996
1009.45 3131
1009.46 2971
1009.47 2864
1009.48 2800
1009.49 2611
1009.51 2704
1009.52 2912
1009.53 2903
1009.54 2597
1009.55 2783
1009.56 3047
1009.57 3116
1009.58 2943
1009.59 2985
1009.60 2967
1009.62 2994
1009.63 3029
1009.64 3275
1009.65 3127
1009.66 2920
1009.67 2811
1009.68 2657
1009.69 2291
1009.70 2267
1009.72 2309
1009.73 2276
1009.74 2230
1009.75 2271
1009.76 2326
1009.77 2380
1009.78 2371
1009.79 2292
1009.80 2180
1009.82 2254
1009.83 2310
1009.84 2330
1009.85 2425
1009.86 2585
1009.87 2500
1009.88 2445
1009.89 2303
1009.90 2223
1009.91 2240
1009.93 2381
1009.94 2383
1009.95 2321
1009.96 2283
1009.97 2349
1009.98 2144
1009.99 1954
1010.00 1993
1010.01 1991
1010.03 1839
1010.04 1802
1010.05 1833
1010.06 2037
1010.07 2146
1010.08 2028
1010.09 2058
1010.10 2142
1010.11 2125
1010.13 2049
1010.14 1965
1010.15 1978
1010.16 2125
1010.17 2251
1010.18 2252
1010.19 2279
1010.20 2133
1010.21 1987
1010.22 1947
1010.24 2111
1010.25 2232
1010.26 2243
1010.27 2247
1010.28 2345
1010.29 2521
1010.30 2720
1010.31 2737
1010.32 2746
1010.34 2809
1010.35 2863
1010.36 2827
1010.37 2825
1010.38 2839
1010.39 2833
1010.40 2915
1010.41 2884
1010.42 2911
1010.44 2828
1010.45 2796
1010.46 2757
1010.47 2715
1010.48 2688
1010.49 2732
1010.50 2739
1010.51 2842
1010.52 2844
1010.53 2870
1010.55 2766
1010.56 2535
1010.57 2318
1010.58 2332
1010.59 2374
1010.60 2388
1010.61 2423
1010.62 2617
1010.63 2670
1010.65 2537
1010.66 2615
1010.67 2869
1010.68 2779
1010.69 2806
1010.70 2818
1010.71 2583
1010.72 2409
1010.73 2417
1010.75 2402
1010.76 2327
1010.77 2441
1010.78 2620
1010.79 2613
1010.80 2410
1010.81 2337
1010.82 2236
1010.83 2288
1010.84 2274
1010.86 2212
1010.87 2077
1010.88 2146
1010.89 2193
1010.90 2331
1010.91 2216
1010.92 2345
1010.93 2514
1010.94 2392
1010.96 2352
1010.97 2376
1010.98 2291
1010.99 2388
1011.00 2330
1011.01 2239
1011.02 2330
1011.03 2397
1011.04 2281
1011.06 2153
1011.07 2283
1011.08 2457
1011.09 2588
1011.10 2485
1011.11 2452
1011.12 2428
1011.13 2392
1011.14 2304
1011.15 2047
1011.17 2181
1011.18 2159
1011.19 2113
1011.20 2085
1011.21 2059
1011.22 2035
1011.23 2149
1011.24 2301
1011.25 2509
1011.27 2320
1011.28 2163
1011.29 2072
1011.30 2067
1011.31 2134
1011.32 2173
1011.33 2236
1011.34 2383
1011.35 2382
1011.37 2453
1011.38 2456
1011.39 2413
1011.40 2491
1011.41 2759
1011.42 3026
1011.43 3084
1011.44 3163
1011.45 3394
1011.46 3508
1011.48 3457
1011.49 3589
1011.50 3867
1011.51 3782
1011.52 3696
1011.53 3591
1011.54 3604
1011.55 3478
1011.56 3288
1011.58 3216
1011.59 3129
1011.60 3030
1011.61 2852
1011.62 2725
1011.63 2668
1011.64 2752
1011.65 2769
1011.66 2746
1011.68 2699
1011.69 2624
1011.70 2632
1011.71 2557
1011.72 2788
1011.73 2734
1011.74 2549
1011.75 2407
1011.76 2458
1011.78 2477
1011.79 2368
1011.80 2340
1011.81 2230
1011.82 2169
1011.83 2175
1011.84 2269
1011.85 2322
1011.86 2284
1011.87 2210
1011.89 2234
1011.90 2323
1011.91 2179
1011.92 2032
1011.93 1882
1011.94 1879
1011.95 1918
1011.96 2012
1011.97 2242
1011.99 2349
1012.00 2461
1012.01 2583
1012.02 2484
1012.03 2511
1012.04 2462
1012.05 2408
1012.06 2352
1012.07 2283
1012.09 2114
1012.10 2189
1012.11 2276
1012.12 2249
1012.13 2119
1012.14 2215
1012.15 2292
1012.16 2246
1012.17 2252
1012.19 2209
1012.20 2175
1012.21 2222
1012.22 2274
1012.23 2321
1012.24 2493
1012.25 2458
1012.26 2439
1012.27 2354
1012.28 2262
1012.30 2252
1012.31 2092
1012.32 1986
1012.33 2078
1012.34 2227
1012.35 2399
1012.36 2488
1012.37 2685
1012.38 2770
1012.40 2618
1012.41 2652
1012.42 2859
1012.43 2912
1012.44 2905
1012.45 3051
1012.46 3166
1012.47 3431
1012.48 3544
1012.50 3621
1012.51 3869
1012.52 3821
1012.53 3558
1012.54 3372
1012.55 3386
1012.56 3325
1012.57 3027
1012.58 2870
1012.60 2685
1012.61 2606
1012.62 2698
1012.63 2626
1012.64 2532
1012.65 2687
1012.66 2712
1012.67 2704
1012.68 2635
1012.70 2441
1012.71 2307
1012.72 2219
1012.73 2249
1012.74 2310
1012.75 2377
1012.76 2417
1012.77 2341
1012.78 2250
1012.79 2253
1012.81 2208
1012.82 2267
1012.83 2142
1012.84 2075
1012.85 2253
1012.86 2375
1012.87 2377
1012.88 2331
1012.89 2381
1012.91 2363
1012.92 2353
1012.93 2335
1012.94 2351
1012.95 2379
1012.96 2502
1012.97 2494
1012.98 2459
1012.99 2412
1013.01 2326
1013.02 2342
1013.03 2270
1013.04 2069
1013.05 1945
1013.06 2169
1013.07 2331
1013.08 2202
1013.09 2117
1013.11 2148
1013.12 2095
1013.13 2082
1013.14 2036
1013.15 2154
1013.16 2439
1013.17 2515
1013.18 2442
1013.19 2413
1013.20 2406
1013.22 2303
1013.23 2205
1013.24 2241
1013.25 2561
1013.26 2739
1013.27 2651
1013.28 2593
1013.29 2535
1013.30 2428
1013.32 2432
1013.33 2318
1013.34 2434
1013.35 2544
1013.36 2640
1013.37 2749
1013.38 2950
1013.39 2824
1013.40 2820
1013.42 3048
1013.43 3184
1013.44 3212
1013.45 3156
1013.46 3189
1013.47 3197
1013.48 3046
1013.49 2877
1013.50 2585
1013.52 2661
1013.53 2668
1013.54 2699
1013.55 2608
1013.56 2610
1013.57 2648
1013.58 2691
1013.59 2532
1013.60 2418
1013.62 2352
1013.63 2493
1013.64 2502
1013.65 2436
1013.66 2321
1013.67 2321
1013.68 2495
1013.69 2543
1013.70 2523
1013.72 2440
1013.73 2292
1013.74 2174
1013.75 2057
1013.76 2179
1013.77 2097
1013.78 2197
1013.79 2157
1013.80 2053
1013.81 2043
1013.83 2237
1013.84 2401
1013.85 2387
1013.86 2363
1013.87 2390
1013.88 2569
1013.89 2729
1013.90 2798
1013.91 2758
1013.93 2714
1013.94 2547
1013.95 2367
1013.96 2310
1013.97 2263
1013.98 2333
1013.99 2345
1014.00 2409
1014.01 2363
1014.03 2333
1014.04 2185
1014.05 2164
1014.06 2101
1014.07 2090
1014.08 2003
1014.09 2073
1014.10 2190
1014.11 2245
1014.13 2083
1014.14 2270
1014.15 2434
1014.16 2498
1014.17 2597
1014.18 2630
1014.19 2642
1014.20 2555
1014.21 2396
1014.23 2541
1014.24 2467
1014.25 2381
1014.26 2355
1014.27 2342
1014.28 2389
1014.29 2430
1014.30 2373
1014.31 2405
1014.33 2536
1014.34 2494
1014.35 2504
1014.36 2684
1014.37 2671
1014.38 2543
1014.39 2469
1014.40 2492
1014.41 2513
1014.42 2735
1014.44 2881
1014.45 2866
1014.46 2949
1014.47 3120
1014.48 3479
1014.49 3417
1014.50 3379
1014.51 3376
1014.52 3253
1014.54 3235
1014.55 3329
1014.56 3339
1014.57 3171
1014.58 3246
1014.59 3107
1014.60 2797
1014.61 2807
1014.62 2819
1014.64 2889
1014.65 2930
1014.66 2860
1014.67 2677
1014.68 2581
1014.69 2542
1014.70 2525
1014.71 2516
1014.72 2541
1014.74 2734
1014.75 2838
1014.76 2703
1014.77 2631
1014.78 2677
1014.79 2661
1014.80 2709
1014.81 2634
1014.82 2372
1014.84 2206
1014.85 2220
1014.86 2257
1014.87 2341
1014.88 2456
1014.89 2481
1014.90 2393
1014.91 2382
1014.92 2495
1014.94 2643
1014.95 2663
1014.96 2502
1014.97 2422
1014.98 2395
1014.99 2489
1015.00 2537
1015.01 2523
1015.02 2327
1015.04 2148
1015.05 2185
1015.06 2217
1015.07 2067
1015.08 1947
1015.09 1933
1015.10 2108
1015.11 2081
1015.12 2120
1015.14 2314
1015.15 2298
1015.16 2327
1015.17 2460
1015.18 2505
1015.19 2327
1015.20 2217
1015.21 2154
1015.22 2254
1015.24 2367
1015.25 2309
1015.26 2268
1015.27 2365
1015.28 2325
1015.29 2172
1015.30 1985
1015.31 2057
1015.32 2222
1015.33 2356
1015.35 2342
1015.36 2555
1015.37 2815
1015.38 2832
1015.39 2714
1015.40 2869
1015.41 3061
1015.42 2989
1015.43 2961
1015.45 2962
1015.46 2876
1015.47 2996
1015.48 3234
1015.49 3151
1015.50 3236
1015.51 3407
1015.52 3253
1015.53 3043
1015.55 2844
1015.56 2761
1015.57 2787
1015.58 2868
1015.59 2988
1015.60 3113
1015.61 3072
1015.62 3194
1015.63 3145
1015.65 3005
1015.66 2759
1015.67 2652
1015.68 2567
1015.69 2431
1015.70 2385
1015.71 2294
1015.72 2360
1015.73 2453
1015.75 2423
1015.76 2427
1015.77 2446
1015.78 2443
1015.79 2261
1015.80 2226
1015.81 2310
1015.82 2397
1015.83 2284
1015.85 2156
1015.86 2131
1015.87 2183
1015.88 2133
1015.89 2021
1015.90 2000
1015.91 1966
1015.92 2069
1015.93 2189
1015.95 2199
1015.96 2267
1015.97 2262
1015.98 2155
1015.99 1956
1016.00 2021
1016.01 2110
1016.02 2109
1016.03 2165
1016.05 2372
1016.06 2450
1016.07 2384
1016.08 2200
1016.09 2127
1016.10 2205
1016.11 2246
1016.12 2128
1016.13 2238
1016.15 2361
1016.16 2525
1016.17 2558
1016.18 2300
1016.19 2254
1016.20 2239
1016.21 2192
1016.22 2214
1016.23 2178
1016.25 2183
1016.26 2232
1016.27 2287
1016.28 2441
1016.29 2627
1016.30 2636
1016.31 2560
1016.32 2526
1016.33 2455
1016.35 2413
1016.36 2503
1016.37 2457
1016.38 2479
1016.39 2539
1016.40 2745
1016.41 2879
1016.42 2745
1016.43 2710
1016.45 2789
1016.46 2679
1016.47 2621
1016.48 2661
1016.49 2709
1016.50 2675
1016.51 2652
1016.52 2566
1016.53 2638
1016.55 2577
1016.56 2396
1016.57 2371
1016.58 2370
1016.59 2385
1016.60 2412
1016.61 2576
1016.62 2626
1016.63 2450
1016.65 2435
1016.66 2333
1016.67 2332
1016.68 2282
1016.69 2431
1016.70 2540
1016.71 2528
1016.72 2305
1016.73 2154
1016.75 2166
1016.76 2198
1016.77 2246
1016.78 2301
1016.79 2252
1016.80 2146
1016.81 1957
1016.82 1963
1016.83 1944
1016.84 1913
1016.86 1986
1016.87 2183
1016.88 2211
1016.89 2045
1016.90 1994
1016.91 2064
1016.92 2098
1016.93 2087
1016.94 2245
1016.96 2361
1016.97 2303
1016.98 2320
1016.99 2365
1017.00 2289
1017.01 2239
1017.02 2485
1017.03 2498
1017.04 2554
1017.06 2515
1017.07 2482
1017.08 2391
1017.09 2619
1017.10 2654
1017.11 2610
1017.12 2634
1017.13 2500
1017.14 2331
1017.16 2518
1017.17 2533
1017.18 2458
1017.19 2460
1017.20 2457
1017.21 2357
1017.22 2244
1017.23 2184
1017.24 2087
1017.26 2142
1017.27 2214
1017.28 2193
1017.29 2415
1017.30 2496
1017.31 2589
1017.32 2652
1017.33 2572
1017.34 2471
1017.36 2551
1017.37 2476
1017.38 2540
1017.39 2783
1017.40 2766
1017.41 2563
1017.42 2500
1017.43 2723
1017.44 2910
1017.46 2812
1017.47 2727
1017.48 2840
1017.49 3011
1017.50 2884
1017.51 2909
1017.52 3036
1017.53 3011
1017.54 2742
1017.56 2980
1017.57 3017
1017.58 3070
1017.59 3115
1017.60 3031
1017.61 2943
1017.62 2879
1017.63 2714
1017.64 2567
1017.66 2514
1017.67 2598
1017.68 2628
1017.69 2594
1017.70 2494
1017.71 2256
1017.72 2111
1017.73 2048
1017.74 2144
1017.76 2313
1017.77 2387
1017.78 2577
1017.79 2692
1017.80 2575
1017.81 2592
1017.82 2515
1017.83 2520
1017.84 2528
1017.86 2464
1017.87 2490
1017.88 2597
1017.89 2670
1017.90 2601
1017.91 2406
1017.92 2227
1017.93 2297
1017.94 2388
1017.96 2414
1017.97 2353
1017.98 2515
1017.99 2485
1018.00 2369
1018.01 2265
1018.02 2316
1018.03 2378
1018.04 2399
1018.06 2538
1018.07 2494
1018.08 2374
1018.09 2342
1018.10 2198
1018.11 2124
1018.12 2105
1018.13 2200
1018.14 2216
1018.16 2209
1018.17 2377
1018.18 2207
1018.19 2125
1018.20 2349
1018.21 2509
1018.22 2629
1018.23 2649
1018.24 2646
1018.26 2362
1018.27 2263
1018.28 2239
1018.29 2193
1018.30 2179
1018.31 2315
1018.32 2295
1018.33 2286
1018.35 2386
1018.36 2479
1018.37 2476
1018.38 2292
1018.39 2272
1018.40 2380
1018.41 2367
1018.42 2339
1018.43 2317
1018.45 2360
1018.46 2434
1018.47 2690
1018.48 2736
1018.49 2653
1018.50 2631
1018.51 2835
1018.52 2981
1018.53 2927
1018.55 2959
1018.56 2814
1018.57 2655
1018.58 2495
1018.59 2388
1018.60 2362
1018.61 2237
1018.62 2241
1018.63 2402
1018.65 2508
1018.66 2596
1018.67 2641
1018.68 2434
1018.69 2308
1018.70 2261
1018.71 2238
1018.72 2123
1018.73 2164
1018.75 2175
1018.76 2173
1018.77 2258
1018.78 2282
1018.79 2298
1018.80 2302
1018.81 2345
1018.82 2455
1018.83 2268
1018.85 2241
1018.86 2303
1018.87 2400
1018.88 2534
1018.89 2495
1018.90 2357
1018.91 2439
1018.92 2395
1018.93 2297
1018.95 2258
1018.96 2315
1018.97 2248
1018.98 2319
1018.99 2437
1019.00 2426
1019.01 2270
1019.02 2104
1019.03 2088
1019.05 2205
1019.06 2094
1019.07 1977
1019.08 1955
1019.09 1976
1019.10 1962
1019.11 2006
1019.12 2220
1019.13 2273
1019.15 2302
1019.16 2346
1019.17 2311
1019.18 2244
1019.19 2335
1019.20 2373
1019.21 2330
1019.22 2301
1019.23 2201
1019.25 2184
1019.26 2334
1019.27 2374
1019.28 2342
1019.29 2306
1019.30 2519
1019.31 2627
1019.32 2586
1019.33 2584
1019.35 2707
1019.36 2802
1019.37 2923
1019.38 2967
1019.39 2843
1019.40 2611
1019.41 2415
1019.42 2508
1019.43 2668
1019.45 2829
1019.46 2842
1019.47 2864
1019.48 2778
1019.49 2564
1019.50 2487
1019.51 2701
1019.52 2708
1019.53 2624
1019.55 2610
1019.56 2679
1019.57 2722
1019.58 2519
1019.59 2404
1019.60 2434
1019.61 2372
1019.62 2548
1019.63 2433
1019.65 2397
1019.66 2577
1019.67 2691
1019.68 2662
1019.69 2520
1019.70 2447
1019.71 2565
1019.72 2509
1019.73 2521
1019.75 2491
1019.76 2413
1019.77 2371
1019.78 2479
1019.79 2343
1019.80 2378
1019.81 2296
1019.82 2260
1019.84 2196
1019.85 2132
1019.86 2238
1019.87 2250
1019.88 2277
1019.89 2386
1019.90 2288
1019.91 2220
1019.92 1993
1019.94 2028
1019.95 2036
1019.96 2167
1019.97 2177
1019.98 2207
1019.99 2212
1020.00 2241
1020.01 2255
1020.02 2182
1020.04 2047
1020.05 1986
1020.06 2177
1020.07 2205
1020.08 2114
1020.09 2144
1020.10 2147
1020.11 2301
1020.12 2245
1020.14 2125
1020.15 2057
1020.16 2175
1020.17 2233
1020.18 2067
1020.19 2100
1020.20 1934
1020.21 1916
1020.22 2181
1020.24 2271
1020.25 2102
1020.26 2152
1020.27 2186
1020.28 2351
1020.29 2399
1020.30 2352
1020.31 2274
1020.32 2333
1020.34 2344
1020.35 2326
1020.36 2298
1020.37 2327
1020.38 2411
1020.39 2394
1020.40 2381
1020.41 2391
1020.42 2512
1020.44 2449
1020.45 2489
1020.46 2547
1020.47 2543
1020.48 2851
1020.49 2794
1020.50 2630
1020.51 2608
1020.52 2547
1020.54 2556
1020.55 2550
1020.56 2523
1020.57 2515
1020.58 2472
1020.59 2476
1020.60 2520
1020.61 2606
1020.63 2607
1020.64 2562
1020.65 2494
1020.66 2461
1020.67 2474
1020.68 2385
1020.69 2255
1020.70 2245
1020.71 2350
1020.73 2337
1020.74 2355
1020.75 2290
1020.76 2241
1020.77 2124
1020.78 2095
1020.79 2137
1020.80 2220
1020.81 2161
1020.83 2082
1020.84 2055
1020.85 2107
1020.86 2267
1020.87 2321
1020.88 2311
1020.89 2255
1020.90 2315
1020.91 2297
1020.93 2080
1020.94 2174
1020.95 2402
1020.96 2430
1020.97 2443
1020.98 2526
1020.99 2361
1021.00 2207
1021.01 2166
1021.03 2159
1021.04 2197
1021.05 2128
1021.06 1990
1021.07 2097
1021.08 2147
1021.09 1960
1021.10 2030
1021.11 2086
1021.13 2192
1021.14 2168
1021.15 2042
1021.16 2121
1021.17 2311
1021.18 2541
1021.19 2485
1021.20 2345
1021.21 2306
1021.23 2413
1021.24 2467
1021.25 2381
1021.26 2310
1021.27 2229
1021.28 2232
1021.29 2252
1021.30 2222
1021.32 2312
1021.33 2097
1021.34 1931
1021.35 2084
1021.36 2204
1021.37 2061
1021.38 2064
1021.39 2352
1021.40 2619
1021.42 2728
1021.43 2610
1021.44 2577
1021.45 2690
1021.46 2685
1021.47 2654
1021.48 2786
1021.49 2926
1021.50 2715
1021.52 2506
1021.53 2541
1021.54 2541
1021.55 2477
1021.56 2470
1021.57 2506
1021.58 2551
1021.59 2522
1021.60 2613
1021.62 2562
1021.63 2480
1021.64 2361
1021.65 2321
1021.66 2238
1021.67 2186
1021.68 2137
1021.69 2162
1021.70 2051
1021.72 2079
1021.73 2082
1021.74 2328
1021.75 2378
1021.76 2211
1021.77 2125
1021.78 2295
1021.79 2349
1021.80 2269
1021.82 2172
1021.83 2247
1021.84 2205
1021.85 2031
1021.86 1836
1021.87 1711
1021.88 1751
1021.89 1842
1021.91 1960
1021.92 2073
1021.93 2034
1021.94 2001
1021.95 2039
1021.96 1890
1021.97 1935
1021.98 2102
1021.99 2197
1022.01 2200
1022.02 2304
1022.03 2290
1022.04 2255
1022.05 2335
1022.06 2433
1022.07 2418
1022.08 2316
1022.09 2264
1022.11 2026
1022.12 1966
1022.13 1874
1022.14 1860
1022.15 1970
1022.16 2232
1022.17 2382
1022.18 2273
1022.19 2081
1022.21 1964
1022.22 1820
1022.23 1910
1022.24 2039
1022.25 2043
1022.26 1983
1022.27 2028
1022.28 1983
1022.29 1964
1022.31 1888
1022.32 1830
1022.33 2234
1022.34 2493
1022.35 2306
1022.36 2295
1022.37 2579
1022.38 2808
1022.40 2693
1022.41 2579
1022.42 2711
1022.43 2818
1022.44 2749
1022.45 2710
1022.46 2625
1022.47 2631
1022.48 2660
1022.50 2783
1022.51 2831
1022.52 2772
1022.53 2749
1022.54 2818
1022.55 2799
1022.56 2730
1022.57 2767
1022.58 2873
1022.60 2889
1022.61 2934
1022.62 2769
1022.63 2646
1022.64 2579
1022.65 2678
1022.66 2519
1022.67 2505
1022.68 2511
1022.70 2524
1022.71 2450
1022.72 2467
1022.73 2506
1022.74 2575
1022.75 2587
1022.76 2512
1022.77 2481
1022.79 2500
1022.80 2445
1022.81 2434
1022.82 2386
1022.83 2347
1022.84 2163
1022.85 2167
1022.86 2225
1022.87 2294
1022.89 2395
1022.90 2472
1022.91 2587
1022.92 2706
1022.93 2623
1022.94 2597
1022.95 2542
1022.96 2449
1022.97 2329
1022.99 2375
1023.00 2399
1023.01 2503
1023.02 2472
1023.03 2405
1023.04 2260
1023.05 2196
1023.06 2297
1023.07 2233
1023.09 2121
1023.10 2113
1023.11 2156
1023.12 2152
1023.13 2194
1023.14 2203
1023.15 2212
1023.16 2197
1023.18 2121
1023.19 1994
1023.20 2003
1023.21 1944
1023.22 2016
1023.23 2176
1023.24 2209
1023.25 2250
1023.26 2110
1023.28 2072
1023.29 2157
1023.30 2362
1023.31 2395
1023.32 2379
1023.33 2453
1023.34 2320
1023.35 2155
1023.36 2271
1023.38 2509
1023.39 2811
1023.40 3070
1023.41 3236
1023.42 3390
1023.43 3406
1023.44 3422
1023.45 3493
1023.46 3634
1023.48 3727
1023.49 3792
1023.50 3980
1023.51 4148
1023.52 4096
1023.53 3749
1023.54 3462
1023.55 3267
1023.57 3091
1023.58 3019
1023.59 2866
1023.60 2660
1023.61 2601
1023.62 2412
1023.63 2381
1023.64 2455
1023.65 2534
1023.67 2533
1023.68 2588
1023.69 2530
1023.70 2470
1023.71 2586
1023.72 2761
1023.73 2766
1023.74 2662
1023.75 2667
1023.77 2465
1023.78 2276
1023.79 2311
1023.80 2313
1023.81 2349
1023.82 2439
1023.83 2526
1023.84 2506
1023.85 2528
1023.87 2522
1023.88 2378
1023.89 2280
1023.90 2224
1023.91 2251
1023.92 2293
1023.93 2224
1023.94 2244
1023.96 2470
1023.97 2607
1023.98 2392
1023.99 2316
1024.00 2371
1024.01 2413
1024.02 2301
1024.03 2217
1024.04 2295
1024.06 2225
1024.07 2198
1024.08 2139
1024.09 2124
1024.10 2204
1024.11 2309
1024.12 2321
1024.13 2296
1024.14 2246
1024.16 2147
1024.17 2299
1024.18 2349
1024.19 2366
1024.20 2302
1024.21 2266
1024.22 2138
1024.23 2141
1024.24 2179
1024.26 2159
1024.27 2263
1024.28 2527
1024.29 2499
1024.30 2298
1024.31 2243
1024.32 2190
1024.33 2111
1024.35 2296
1024.36 2401
1024.37 2382
1024.38 2464
1024.39 2658
1024.40 2842
1024.41 3005
1024.42 3046
1024.43 3024
1024.45 2963
1024.46 2896
1024.47 2994
1024.48 3087
1024.49 3032
1024.50 3121
1024.51 3260
1024.52 3241
1024.53 3144
1024.55 3101
1024.56 2996
1024.57 2831
1024.58 2783
1024.59 2888
1024.60 2887
1024.61 2904
1024.62 2885
1024.64 2890
1024.65 2944
1024.66 2964
1024.67 2933
1024.68 3014
1024.69 3002
1024.70 2777
1024.71 2519
1024.72 2418
1024.74 2412
1024.75 2470
1024.76 2520
1024.77 2549
1024.78 2745
1024.79 2683
1024.80 2311
1024.81 2117
1024.82 2107
1024.84 2265
1024.85 2293
1024.86 2219
1024.87 2162
1024.88 2267
1024.89 2134
1024.90 2134
1024.91 2150
1024.93 2169
1024.94 2143
1024.95 2139
1024.96 2164
1024.97 2249
1024.98 2199
1024.99 2244
1025.00 2319
1025.01 2329
1025.03 2391
1025.04 2280
1025.05 2294
1025.06 2251
1025.07 2221
1025.08 2285
1025.09 2273
1025.10 2209
1025.11 2177
1025.13 2254
1025.14 2261
1025.15 2234
1025.16 2130
1025.17 2009
1025.18 1966
1025.19 2041
1025.20 1977
1025.22 2058
1025.23 2083
1025.24 2007
1025.25 1963
1025.26 2036
1025.27 1976
1025.28 2067
1025.29 2112
1025.30 2278
1025.32 2296
1025.33 2359
1025.34 2280
1025.35 2274
1025.36 2248
1025.37 2332
1025.38 2358
1025.39 2574
1025.40 2720
1025.42 2946
1025.43 3275
1025.44 3484
1025.45 3761
1025.46 3856
1025.47 3955
1025.48 3910
1025.49 3696
1025.51 3823
1025.52 3872
1025.53 4088
1025.54 4075
1025.55 3897
1025.56 3548
1025.57 3267
1025.58 3104
1025.59 2767
1025.61 2715
1025.62 2618
1025.63 2623
1025.64 2690
1025.65 2574
1025.66 2425
1025.67 2545
1025.68 2574
1025.69 2455
1025.71 2556
1025.72 2533
1025.73 2440
1025.74 2353
1025.75 2323
1025.76 2139
1025.77 2125
1025.78 2080
1025.80 2232
1025.81 2347
1025.82 2423
1025.83 2543
1025.84 2504
1025.85 2371
1025.86 2275
1025.87 2338
1025.88 2092
1025.90 2061
1025.91 2182
1025.92 2265
1025.93 2330
1025.94 2311
1025.95 2298
1025.96 2297
1025.97 2397
1025.98 2470
1026.00 2387
1026.01 2327
1026.02 2280
1026.03 2109
1026.04 2129
1026.05 2163
1026.06 2113
1026.07 2072
1026.09 2099
1026.10 2045
1026.11 1977
1026.12 1918
1026.13 1811
1026.14 1839
1026.15 1883
1026.16 1911
1026.17 1968
1026.19 2017
1026.20 2056
1026.21 2094
1026.22 2203
1026.23 2287
1026.24 2362
1026.25 2210
1026.26 2026
1026.27 2086
1026.29 2142
1026.30 2226
1026.31 2307
1026.32 2190
1026.33 2310
1026.34 2307
1026.35 2431
1026.36 2345
1026.38 2412
1026.39 2725
1026.40 3140
1026.41 3099
1026.42 2986
1026.43 2906
1026.44 3076
1026.45 3205
1026.46 3179
1026.48 3351
1026.49 3460
1026.50 3493
1026.51 3477
1026.52 3635
1026.53 3645
1026.54 3561
1026.55 3432
1026.57 3336
1026.58 3270
1026.59 3420
1026.60 3408
1026.61 3312
1026.62 3256
1026.63 3146
1026.64 3012
1026.65 2854
1026.67 2887
1026.68 2817
1026.69 2745
1026.70 2621
1026.71 2750
1026.72 2613
1026.73 2487
1026.74 2446
1026.75 2537
1026.77 2585
1026.78 2619
1026.79 2478
1026.80 2397
1026.81 2306
1026.82 2341
1026.83 2343
1026.84 2321
1026.86 2381
1026.87 2395
1026.88 2327
1026.89 2285
1026.90 2202
1026.91 2162
1026.92 2121
1026.93 2173
1026.94 2059
1026.96 2022
1026.97 2121
1026.98 2483
1026.99 2444
1027.00 2265
1027.01 2024
1027.02 2117
1027.03 2214
1027.05 2191
1027.06 2263
1027.07 2310
1027.08 2340
1027.09 2302
1027.10 2175
1027.11 2050
1027.12 2018
1027.13 1938
1027.15 1921
1027.16 1817
1027.17 1888
1027.18 1888
1027.19 2055
1027.20 2134
1027.21 2036
1027.22 2102
1027.23 2142
1027.25 2133
1027.26 2265
1027.27 2400
1027.28 2488
1027.29 2555
1027.30 2489
1027.31 2375
1027.32 2320
1027.34 2340
1027.35 2475
1027.36 2522
1027.37 2626
1027.38 2784
1027.39 3049
1027.40 3151
1027.41 3247
1027.42 3385
1027.44 3731
1027.45 4052
1027.46 4072
1027.47 4189
1027.48 4472
1027.49 4544
1027.50 4450
1027.51 4290
1027.53 4135
1027.54 4076
1027.55 3898
1027.56 3835
1027.57 3719
1027.58 3620
1027.59 3358
1027.60 3022
1027.61 2776
1027.63 2710
1027.64 2733
1027.65 2698
1027.66 2520
1027.67 2581
1027.68 2730
1027.69 2849
1027.70 2980
1027.71 2920
1027.73 2828
1027.74 2873
1027.75 2742
1027.76 2820
1027.77 2837
1027.78 2659
1027.79 2639
1027.80 2738
1027.82 2779
1027.83 2788
1027.84 2722
1027.85 2523
1027.86 2536
1027.87 2669
1027.88 2671
1027.89 2432
1027.90 2370
1027.92 2461
1027.93 2510
1027.94 2558
1027.95 2554
1027.96 2494
1027.97 2276
1027.98 2097
1027.99 1877
1028.01 1900
1028.02 2000
1028.03 1962
1028.04 1923
1028.05 1918
1028.06 1997
1028.07 2128
1028.08 2238
1028.09 2188
1028.11 2153
1028.12 2203
1028.13 2296
1028.14 2219
1028.15 2115
1028.16 2193
1028.17 2188
1028.18 2064
1028.20 2081
1028.21 2165
1028.22 2305
1028.23 2399
1028.24 2323
1028.25 2288
1028.26 2455
1028.27 2618
1028.28 2617
1028.30 2588
1028.31 2695
1028.32 2851
1028.33 2977
1028.34 3084
1028.35 3052
1028.36 3066
1028.37 3139
1028.39 3171
1028.40 3316
1028.41 3602
1028.42 3956
1028.43 4259
1028.44 4381
1028.45 4658
1028.46 4979
1028.47 4849
1028.49 4478
1028.50 4352
1028.51 4387
1028.52 4403
1028.53 4340
1028.54 4076
1028.55 3873
1028.56 4075
1028.57 4185
1028.59 4035
1028.60 3864
1028.61 3622
1028.62 3378
1028.63 3169
1028.64 3200
1028.65 3001
1028.66 2835
1028.68 2741
1028.69 2615
1028.70 2438
1028.71 2552
1028.72 2556
1028.73 2483
1028.74 2405
1028.75 2330
1028.76 2416
1028.78 2570
1028.79 2474
1028.80 2276
1028.81 2467
1028.82 2638
1028.83 2572
1028.84 2483
1028.85 2623
1028.87 2599
1028.88 2511
1028.89 2321
1028.90 2143
1028.91 2218
1028.92 2328
1028.93 2269
1028.94 2148
1028.95 2071
1028.97 2216
1028.98 2430
1028.99 2336
1029.00 2172
1029.01 2258
1029.02 2157
1029.03 2023
1029.04 2062
1029.06 2238
1029.07 2172
1029.08 2066
1029.09 2047
1029.10 2082
1029.11 2145
1029.12 2178
1029.13 2127
1029.14 2143
1029.16 2216
1029.17 2289
1029.18 2356
1029.19 2492
1029.20 2432
1029.21 2432
1029.22 2427
1029.23 2495
1029.25 2497
1029.26 2400
1029.27 2316
1029.28 2291
1029.29 2298
1029.30 2433
1029.31 2516
1029.32 2591
1029.33 2757
1029.35 2776
1029.36 2623
1029.37 2734
1029.38 3043
1029.39 3389
1029.40 3454
1029.41 3599
1029.42 3648
1029.44 3671
1029.45 3580
1029.46 3586
1029.47 3677
1029.48 3897
1029.49 3827
1029.50 3949
1029.51 3950
1029.52 4041
1029.54 4071
1029.55 3943
1029.56 3767
1029.57 3652
1029.58 3566
1029.59 3432
1029.60 3358
1029.61 3313
1029.63 3261
1029.64 3147
1029.65 3157
1029.66 3293
1029.67 3185
1029.68 2928
1029.69 2818
1029.70 2718
1029.71 2535
1029.73 2498
1029.74 2571
1029.75 2470
1029.76 2460
1029.77 2614
1029.78 2592
1029.79 2481
1029.80 2374
1029.82 2196
1029.83 2128
1029.84 1988
1029.85 1940
1029.86 1866
1029.87 1853
1029.88 2065
1029.89 2340
1029.90 2440
1029.92 2404
1029.93 2583
1029.94 2587
1029.95 2453
1029.96 2348
1029.97 2357
1029.98 2429
1029.99 2451
1030.01 2312
1030.02 2275
1030.03 2437
1030.04 2559
1030.05 2351
1030.06 2317
1030.07 2331
1030.08 2382
1030.09 2386
1030.11 2337
1030.12 2371
1030.13 2597
1030.14 2716
1030.15 2828
1030.16 2878
1030.17 2825
1030.18 2708
1030.20 2485
1030.21 2345
1030.22 2116
1030.23 2058
1030.24 2310
1030.25 2489
1030.26 2641
1030.27 2685
1030.28 2594
1030.30 2663
1030.31 2663
1030.32 2560
1030.33 2472
1030.34 2495
1030.35 2545
1030.36 2465
1030.37 2372
1030.39 2577
1030.40 2690
1030.41 2640
1030.42 2856
1030.43 3200
1030.44 3545
1030.45 3673
1030.46 3863
1030.48 3868
1030.49 3690
1030.50 3557
1030.51 3560
1030.52 3394
1030.53 3272
1030.54 3355
1030.55 3367
1030.56 3158
1030.58 3052
1030.59 2892
1030.60 3090
1030.61 2990
1030.62 2875
1030.63 2676
1030.64 2681
1030.65 2734
1030.67 2752
1030.68 2575
1030.69 2705
1030.70 2825
1030.71 2711
1030.72 2671
1030.73 2460
1030.74 2309
1030.75 2467
1030.77 2628
1030.78 2691
1030.79 2505
1030.80 2571
1030.81 2665
1030.82 2826
1030.83 2761
1030.84 2678
1030.86 2490
1030.87 2394
1030.88 2308
1030.89 2155
1030.90 2193
1030.91 2216
1030.92 2216
1030.93 2346
1030.94 2441
1030.96 2443
1030.97 2384
1030.98 2391
1030.99 2227
1031.00 2269
1031.01 2319
1031.02 2458
1031.03 2475
1031.05 2433
1031.06 2369
1031.07 2374
1031.08 2379
1031.09 2266
1031.10 2183
1031.11 2329
1031.12 2451
1031.13 2541
1031.15 2512
1031.16 2480
1031.17 2642
1031.18 2759
1031.19 2667
1031.20 2699
1031.21 2736
1031.22 2776
1031.24 2752
1031.25 2719
1031.26 2786
1031.27 2670
1031.28 2589
1031.29 2590
1031.30 2497
1031.31 2524
1031.33 2503
1031.34 2411
1031.35 2345
1031.36 2394
1031.37 2433
1031.38 2433
1031.39 2467
1031.40 2524
1031.41 2588
1031.43 2818
1031.44 2959
1031.45 3054
1031.46 3120
1031.47 3135
1031.48 3022
1031.49 2849
1031.50 2622
1031.52 2461
1031.53 2415
1031.54 2617
1031.55 2711
1031.56 2746
1031.57 2786
1031.58 2958
1031.59 2838
1031.60 2697
1031.62 2667
1031.63 2774
1031.64 2632
1031.65 2519
1031.66 2651
1031.67 2825
1031.68 2774
1031.69 2930
1031.71 2995
1031.72 2967
1031.73 2807
1031.74 2566
1031.75 2391
1031.76 2404
1031.77 2293
1031.78 2398
1031.79 2432
1031.81 2416
1031.82 2460
1031.83 2508
1031.84 2555
1031.85 2481
1031.86 2457
1031.87 2326
1031.88 2266
1031.90 2276
1031.91 2505
1031.92 2697
1031.93 2676
1031.94 2566
1031.95 2533
1031.96 2582
1031.97 2622
1031.99 2505
1032.00 2432
1032.01 2577
1032.02 2783
1032.03 2747
1032.04 2667
1032.05 2493
1032.06 2383
1032.07 2517
1032.09 2681
1032.10 2613
1032.11 2388
1032.12 2406
1032.13 2599
1032.14 2668
1032.15 2627
1032.16 2435
1032.18 2386
1032.19 2331
1032.20 2380
1032.21 2318
1032.22 2280
1032.23 2324
1032.24 2367
1032.25 2420
1032.26 2517
1032.28 2487
1032.29 2464
1032.30 2554
1032.31 2651
1032.32 2699
1032.33 2654
1032.34 2572
1032.35 2453
1032.37 2569
1032.38 2749
1032.39 2776
1032.40 2695
1032.41 2814
1032.42 2829
1032.43 2732
1032.44 2680
1032.46 2662
1032.47 2756
1032.48 2836
1032.49 2792
1032.50 2737
1032.51 2754
1032.52 2844
1032.53 2893
1032.54 3009
1032.56 2865
1032.57 2756
1032.58 2693
1032.59 2755
1032.60 2762
1032.61 2744
1032.62 2731
1032.63 2685
1032.65 2685
1032.66 2623
1032.67 2647
1032.68 2809
1032.69 2712
1032.70 2658
1032.71 2649
1032.72 2655
1032.74 2866
1032.75 2946
1032.76 2721
1032.77 2533
1032.78 2532
1032.79 2415
1032.80 2330
1032.81 2342
1032.82 2337
1032.84 2363
1032.85 2449
1032.86 2370
1032.87 2297
1032.88 2396
1032.89 2570
1032.90 2491
1032.91 2263
1032.93 2216
1032.94 2137
1032.95 2267
1032.96 2366
1032.97 2407
1032.98 2360
1032.99 2483
1033.00 2465
1033.01 2462
1033.03 2420
1033.04 2635
1033.05 2573
1033.06 2428
1033.07 2502
1033.08 2507
1033.09 2493
1033.10 2577
1033.12 2526
1033.13 2461
1033.14 2416
1033.15 2402
1033.16 2360
1033.17 2502
1033.18 2537
1033.19 2551
1033.21 2611
1033.22 2669
1033.23 2664
1033.24 2671
1033.25 2661
1033.26 2561
1033.27 2412
1033.28 2426
1033.29 2448
1033.31 2680
1033.32 2941
1033.33 2943
1033.34 2855
1033.35 2932
1033.36 2771
1033.37 2721
1033.38 2716
1033.40 2747
1033.41 2748
1033.42 2827
1033.43 2897
1033.44 3158
1033.45 3315
1033.46 3443
1033.47 3336
1033.49 3228
1033.50 2981
1033.51 2810
1033.52 2608
1033.53 2526
1033.54 2558
1033.55 2732
1033.56 2772
1033.57 2786
1033.59 2540
1033.60 2527
1033.61 2529
1033.62 2580
1033.63 2672
1033.64 2956
1033.65 3192
1033.66 3216
1033.68 3044
1033.69 2844
1033.70 2587
1033.71 2546
1033.72 2507
1033.73 2469
1033.74 2466
1033.75 2462
1033.77 2451
1033.78 2342
1033.79 2145
1033.80 2147
1033.81 2156
1033.82 2194
1033.83 2185
1033.84 2336
1033.85 2475
1033.87 2503
1033.88 2554
1033.89 2613
1033.90 2554
1033.91 2424
1033.92 2399
1033.93 2341
1033.94 2217
1033.96 2257
1033.97 2309
1033.98 2431
1033.99 2447
1034.00 2416
1034.01 2338
1034.02 2340
1034.03 2484
1034.05 2702
1034.06 2702
1034.07 2615
1034.08 2582
1034.09 2724
1034.10 2765
1034.11 2767
1034.12 2641
1034.13 2304
1034.15 2173
1034.16 2292
1034.17 2460
1034.18 2533
1034.19 2427
1034.20 2276
1034.21 2259
1034.22 2395
1034.24 2508
1034.25 2476
1034.26 2274
1034.27 2275
1034.28 2280
1034.29 2233
1034.30 2176
1034.31 2126
1034.33 2252
1034.34 2510
1034.35 2476
1034.36 2338
1034.37 2160
1034.38 2231
1034.39 2305
1034.40 2275
1034.41 2513
1034.43 2575
1034.44 2685
1034.45 2833
1034.46 2990
1034.47 3019
1034.48 2814
1034.49 2712
1034.50 2876
1034.52 2987
1034.53 2931
1034.54 3030
1034.55 3114
1034.56 3195
1034.57 3178
1034.58 3104
1034.59 3161
1034.61 3102
1034.62 3075
1034.63 3162
1034.64 3144
1034.65 3048
1034.66 3040
1034.67 2984
1034.68 2833
1034.69 2543
1034.71 2429
1034.72 2357
1034.73 2181
1034.74 2170
1034.75 2317
1034.76 2513
1034.77 2492
1034.78 2492
1034.80 2512
1034.81 2491
1034.82 2594
1034.83 2606
1034.84 2597
1034.85 2647
1034.86 2617
1034.87 2545
1034.89 2596
1034.90 2633
1034.91 2563
1034.92 2387
1034.93 2265
1034.94 2252
1034.95 2446
1034.96 2541
1034.98 2462
1034.99 2356
1035.00 2312
1035.01 2337
1035.02 2339
1035.03 2406
1035.04 2395
1035.05 2392
1035.06 2306
1035.08 2278
1035.09 2315
1035.10 2287
1035.11 2340
1035.12 2347
1035.13 2359
1035.14 2318
1035.15 2102
1035.17 2019
1035.18 2043
1035.19 2088
1035.20 2177
1035.21 2199
1035.22 2312
1035.23 2489
1035.24 2479
1035.26 2288
1035.27 2204
1035.28 2313
1035.29 2439
1035.30 2427
1035.31 2528
1035.32 2618
1035.33 2419
1035.34 2476
1035.36 2584
1035.37 2743
1035.38 2872
1035.39 2835
1035.40 2898
1035.41 2999
1035.42 3144
1035.43 3203
1035.45 3193
1035.46 3342
1035.47 3231
1035.48 3095
1035.49 3021
1035.50 3110
1035.51 3198
1035.52 3382
1035.54 3289
1035.55 3303
1035.56 3327
1035.57 3263
1035.58 3058
1035.59 3067
1035.60 3287
1035.61 3298
1035.63 3260
1035.64 3367
1035.65 3246
1035.66 3000
1035.67 2849
1035.68 2794
1035.69 2902
1035.70 2842
1035.71 2619
1035.73 2455
1035.74 2461
1035.75 2546
1035.76 2638
1035.77 2547
1035.78 2594
1035.79 2668
1035.80 2661
1035.82 2490
1035.83 2405
1035.84 2366
1035.85 2147
1035.86 2244
1035.87 2420
1035.88 2635
1035.89 2542
1035.91 2389
1035.92 2310
1035.93 2182
1035.94 2193
1035.95 2353
1035.96 2557
1035.97 2866
1035.98 2914
1036.00 2841
1036.01 2673
1036.02 2511
1036.03 2537
1036.04 2472
1036.05 2456
1036.06 2317
1036.07 2400
1036.08 2713
1036.10 2724
1036.11 2495
1036.12 2376
1036.13 2444
1036.14 2461
1036.15 2414
1036.16 2195
1036.17 2286
1036.19 2418
1036.20 2438
1036.21 2618
1036.22 2721
1036.23 2631
1036.24 2395
1036.25 2229
1036.26 2391
1036.28 2430
1036.29 2423
1036.30 2467
1036.31 2390
1036.32 2545
1036.33 2696
1036.34 2541
1036.35 2601
1036.37 2707
1036.38 2945
1036.39 2992
1036.40 3018
1036.41 3187
1036.42 3304
1036.43 3210
1036.44 3135
1036.45 3147
1036.47 3283
1036.48 3338
1036.49 3194
1036.50 3292
1036.51 3718
1036.52 3937
1036.53 3924
1036.54 3862
1036.56 3931
1036.57 4111
1036.58 4048
1036.59 4177
1036.60 3953
1036.61 3934
1036.62 3961
1036.63 4015
1036.65 3900
1036.66 3848
1036.67 3901
1036.68 3690
1036.69 3304
1036.70 2978
1036.71 2982
1036.72 3016
1036.74 2865
1036.75 2712
1036.76 2704
1036.77 2714
1036.78 2773
1036.79 2628
1036.80 2633
1036.81 2731
1036.83 3041
1036.84 3122
1036.85 3110
1036.86 3039
1036.87 3098
1036.88 2971
1036.89 2879
1036.90 2853
1036.91 2789
1036.93 2723
1036.94 2736
1036.95 2777
1036.96 2596
1036.97 2485
1036.98 2533
1036.99 2491
1037.00 2600
1037.02 2395
1037.03 2383
1037.04 2395
1037.05 2351
1037.06 2422
1037.07 2489
1037.08 2411
1037.09 2501
1037.11 2570
1037.12 2534
1037.13 2457
1037.14 2492
1037.15 2487
1037.16 2452
1037.17 2271
1037.18 2329
1037.20 2335
1037.21 2365
1037.22 2504
1037.23 2614
1037.24 2543
1037.25 2483
1037.26 2398
1037.27 2472
1037.28 2594
1037.30 2551
1037.31 2569
1037.32 2506
1037.33 2634
1037.34 2794
1037.35 2808
1037.36 2829
1037.37 2955
1037.39 3110
1037.40 3101
1037.41 3039
1037.42 3015
1037.43 3228
1037.44 3463
1037.45 3595
1037.46 3677
1037.48 3696
1037.49 3647
1037.50 3867
1037.51 3893
1037.52 3810
1037.53 3739
1037.54 3566
1037.55 3544
1037.57 3640
1037.58 3671
1037.59 3580
1037.60 3548
1037.61 3723
1037.62 3578
1037.63 3431
1037.64 3334
1037.66 3410
1037.67 3287
1037.68 3053
1037.69 2973
1037.70 3024
1037.71 2945
1037.72 2765
1037.73 2734
1037.74 2753
1037.76 2721
1037.77 2635
1037.78 2564
1037.79 2528
1037.80 2544
1037.81 2648
1037.82 2465
1037.83 2285
1037.85 2309
1037.86 2344
1037.87 2377
1037.88 2265
1037.89 2353
1037.90 2316
1037.91 2375
1037.92 2450
1037.94 2563
1037.95 2571
1037.96 2384
1037.97 2466
1037.98 2676
1037.99 2813
1038.00 2649
1038.01 2466
1038.03 2324
1038.04 2361
1038.05 2358
1038.06 2334
1038.07 2319
1038.08 2376
1038.09 2433
1038.10 2555
1038.12 2655
1038.13 2647
1038.14 2646
1038.15 2603
1038.16 2566
1038.17 2671
1038.18 2664
1038.19 2545
1038.21 2535
1038.22 2497
1038.23 2451
1038.24 2520
1038.25 2518
1038.26 2532
1038.27 2504
1038.28 2634
1038.29 2597
1038.31 2564
1038.32 2523
1038.33 2409
1038.34 2338
1038.35 2444
1038.36 2548
1038.37 2789
1038.38 3001
1038.40 3116
1038.41 3136
1038.42 3077
1038.43 2980
1038.44 2893
1038.45 2779
1038.46 2790
1038.47 2839
1038.49 2875
1038.50 2833
1038.51 2956
1038.52 3227
1038.53 3262
1038.54 3238
1038.55 3369
1038.56 3301
1038.58 3218
1038.59 3371
1038.60 3539
1038.61 3242
1038.62 3152
1038.63 3208
1038.64 3172
1038.65 2948
1038.67 2880
1038.68 2859
1038.69 2982
1038.70 3043
1038.71 3096
1038.72 3016
1038.73 2874
1038.74 2728
1038.76 2658
1038.77 2568
1038.78 2432
1038.79 2335
1038.80 2325
1038.81 2557
1038.82 2764
1038.83 2911
1038.84 2727
1038.86 2705
1038.87 2849
1038.88 2868
1038.89 2654
1038.90 2550
1038.91 2547
1038.92 2231
1038.93 2359
1038.95 2501
1038.96 2733
1038.97 2696
1038.98 2541
1038.99 2473
1039.00 2416
1039.01 2419
1039.02 2559
1039.04 2599
1039.05 2515
1039.06 2381
1039.07 2342
1039.08 2486
1039.09 2502
1039.10 2443
1039.11 2382
1039.13 2317
1039.14 2156
1039.15 2153
1039.16 2205
1039.17 2321
1039.18 2367
1039.19 2288
1039.20 2314
1039.22 2286
1039.23 2306
1039.24 2350
1039.25 2526
1039.26 2618
1039.27 2568
1039.28 2575
1039.29 2559
1039.31 2479
1039.32 2467
1039.33 2549
1039.34 2538
1039.35 2521
1039.36 2665
1039.37 2964
1039.38 3243
1039.40 3261
1039.41 3299
1039.42 3330
1039.43 3546
1039.44 3758
1039.45 3865
1039.46 3837
1039.47 3760
1039.49 3674
1039.50 3580
1039.51 3494
1039.52 3432
1039.53 3591
1039.54 3794
1039.55 3537
1039.56 3454
1039.57 3401
1039.59 3215
1039.60 2822
1039.61 3006
1039.62 3152
1039.63 3023
1039.64 2909
1039.65 3177
1039.66 3248
1039.68 3365
1039.69 3248
1039.70 3097
1039.71 2933
1039.72 2561
1039.73 2398
1039.74 2542
1039.75 2603
1039.77 2578
1039.78 2594
1039.79 2505
1039.80 2372
1039.81 2181
1039.82 2288
1039.83 2278
1039.84 2394
1039.86 2594
1039.87 2711
1039.88 2740
1039.89 2740
1039.90 2695
1039.91 2563
1039.92 2420
1039.93 2365
1039.95 2412
1039.96 2450
1039.97 2411
1039.98 2323
1039.99 2373
1040.00 2325
1040.01 2401
1040.02 2415
1040.04 2408
1040.05 2480
1040.06 2651
1040.07 2450
1040.08 2408
1040.09 2494
1040.10 2652
1040.11 2647
1040.13 2664
1040.14 2758
1040.15 2881
1040.16 2905
1040.17 2668
1040.18 2408
1040.19 2204
1040.20 2053
1040.22 2166
1040.23 2298
1040.24 2387
1040.25 2413
1040.26 2507
1040.27 2538
1040.28 2616
1040.29 2637
1040.31 2659
1040.32 2671
1040.33 2628
1040.34 2595
1040.35 2706
1040.36 2655
1040.37 2693
1040.38 2757
1040.39 2858
1040.41 2885
1040.42 3064
1040.43 3256
1040.44 3364
1040.45 3362
1040.46 3409
1040.47 3589
1040.48 3645
1040.50 3750
1040.51 3911
1040.52 3620
1040.53 3619
1040.54 3511
1040.55 3332
1040.56 3239
1040.57 3336
1040.59 3258
1040.60 3150
1040.61 3236
1040.62 3398
1040.63 3408
1040.64 3499
1040.65 3450
1040.66 3270
1040.68 3109
1040.69 2930
1040.70 2845
1040.71 2819
1040.72 2737
1040.73 2805
1040.74 3052
1040.75 3062
1040.77 2941
1040.78 2783
1040.79 2635
1040.80 2507
1040.81 2390
1040.82 2374
1040.83 2363
1040.84 2268
1040.86 2316
1040.87 2435
1040.88 2303
1040.89 2214
1040.90 2244
1040.91 2370
1040.92 2412
1040.93 2448
1040.95 2466
1040.96 2673
1040.97 2802
1040.98 2882
1040.99 3026
1041.00 2803
1041.01 2621
1041.02 2562
1041.04 2468
1041.05 2484
1041.06 2508
1041.07 2449
1041.08 2335
1041.09 2396
1041.10 2501
1041.11 2645
1041.13 2572
1041.14 2462
1041.15 2414
1041.16 2458
1041.17 2383
1041.18 2319
1041.19 2427
1041.20 2612
1041.22 2606
1041.23 2620
1041.24 2659
1041.25 2824
1041.26 2819
1041.27 2803
1041.28 2797
1041.29 2798
1041.31 2747
1041.32 2607
1041.33 2441
1041.34 2497
1041.35 2617
1041.36 2651
1041.37 2624
1041.38 2652
1041.40 2757
1041.41 2712
1041.42 2694
1041.43 2883
1041.44 2992
1041.45 3006
1041.46 3135
1041.47 3209
1041.49 3320
1041.50 3316
1041.51 3301
1041.52 3217
1041.53 3175
1041.54 3033
1041.55 3104
1041.56 3132
1041.58 3171
1041.59 3190
1041.60 3082
1041.61 3010
1041.62 2929
1041.63 2837
1041.64 2639
1041.65 2657
1041.67 2713
1041.68 2575
1041.69 2447
1041.70 2458
1041.71 2504
1041.72 2444
1041.73 2541
1041.74 2808
1041.75 2715
1041.77 2595
1041.78 2466
1041.79 2377
1041.80 2223
1041.81 2236
1041.82 2339
1041.83 2499
1041.84 2612
1041.86 2523
1041.87 2477
1041.88 2409
1041.89 2455
1041.90 2525
1041.91 2495
1041.92 2613
1041.93 2701
1041.95 2765
1041.96 2736
1041.97 2540
1041.98 2438
1041.99 2323
1042.00 2136
1042.01 2024
1042.02 1975
1042.04 2090
1042.05 2299
1042.06 2204
1042.07 2112
1042.08 2160
1042.09 2109
1042.10 2144
1042.11 2231
1042.13 2453
1042.14 2499
1042.15 2501
1042.16 2382
1042.17 2232
1042.18 2185
1042.19 2235
1042.20 2216
1042.22 2263
1042.23 2246
1042.24 2169
1042.25 2301
1042.26 2568
1042.27 2546
1042.28 2444
1042.29 2525
1042.31 2401
1042.32 2310
1042.33 2351
1042.34 2510
1042.35 2666
1042.36 2615
1042.37 2650
1042.38 2616
1042.40 2766
1042.41 3121
1042.42 3309
1042.43 3407
1042.44 3433
1042.45 3578
1042.46 3564
1042.47 3590
1042.49 3647
1042.50 3674
1042.51 3643
1042.52 3636
1042.53 3688
1042.54 3573
1042.55 3467
1042.56 3256
1042.58 3206
1042.59 3246
1042.60 3327
1042.61 3367
1042.62 3330
1042.63 3120
1042.64 2875
1042.65 2781
1042.67 2968
1042.68 2852
1042.69 2784
1042.70 2753
1042.71 2690
1042.72 2648
1042.73 2829
1042.74 2998
1042.76 3074
1042.77 2964
1042.78 2709
1042.79 2676
1042.80 2743
1042.81 2788
1042.82 2664
1042.83 2602
1042.85 2484
1042.86 2478
1042.87 2548
1042.88 2503
1042.89 2390
1042.90 2403
1042.91 2499
1042.92 2390
1042.94 2369
1042.95 2403
1042.96 2441
1042.97 2437
1042.98 2453
1042.99 2599
1043.00 2698
1043.01 2495
1043.03 2497
1043.04 2717
1043.05 2777
1043.06 2598
1043.07 2492
1043.08 2600
1043.09 2556
1043.10 2511
1043.12 2570
1043.13 2595
1043.14 2584
1043.15 2543
1043.16 2554
1043.17 2732
1043.18 2735
1043.19 2584
1043.21 2415
1043.22 2422
1043.23 2570
1043.24 2480
1043.25 2356
1043.26 2444
1043.27 2566
1043.28 2645
1043.30 2743
1043.31 3108
1043.32 3441
1043.33 3852
1043.34 4374
1043.35 5296
1043.36 7065
1043.37 9420
1043.39 12753
1043.40 17148
1043.41 23021
1043.42 29231
1043.43 34804
1043.44 39408
1043.45 43259
1043.46 45858
1043.48 47186
1043.49 47432
1043.50 47287
1043.51 46091
1043.52 43932
1043.53 40718
1043.54 37751
1043.55 35043
1043.57 31465
1043.58 27819
1043.59 25023
1043.60 22929
1043.61 20906
1043.62 19220
1043.63 17714
1043.64 16383
1043.66 15113
1043.67 13923
1043.68 12988
1043.69 12047
1043.70 11444
1043.71 10746
1043.72 10153
1043.73 9395
1043.75 8803
1043.76 8207
1043.77 7701
1043.78 7278
1043.79 7048
1043.80 6667
1043.81 6198
1043.82 5959
1043.84 5754
1043.85 5680
1043.86 5455
1043.87 5304
1043.88 5119
1043.89 4603
1043.90 4430
1043.91 4216
1043.93 4306
1043.94 4362
1043.95 4223
1043.96 3922
1043.97 3972
1043.98 3926
1043.99 4078
1044.00 3994
1044.02 3889
1044.03 3839
1044.04 3779
1044.05 3614
1044.06 3546
1044.07 3522
1044.08 3419
1044.09 3262
1044.11 3123
1044.12 3036
1044.13 2941
1044.14 3138
1044.15 3501
1044.16 3357
1044.17 3219
1044.18 3099
1044.20 3143
1044.21 3125
1044.22 3068
1044.23 2986
1044.24 3170
1044.25 3360
1044.26 3417
1044.28 3275
1044.29 3279
1044.30 3297
1044.31 3473
1044.32 3721
1044.33 3918
1044.34 4184
1044.35 4810
1044.37 5482
1044.38 6573
1044.39 8397
1044.40 10752
1044.41 13762
1044.42 17083
1044.43 20159
1044.44 22637
1044.46 24783
1044.47 26936
1044.48 28521
1044.49 29241
1044.50 28644
1044.51 27104
1044.52 25611
1044.53 23756
1044.55 21817
1044.56 20349
1044.57 19138
1044.58 17357
1044.59 15604
1044.60 14325
1044.61 13120
1044.62 12026
1044.64 10987
1044.65 10200
1044.66 9742
1044.67 9345
1044.68 8685
1044.69 8043
1044.70 7651
1044.71 7307
1044.73 6838
1044.74 6524
1044.75 6256
1044.76 5826
1044.77 5446
1044.78 5357
1044.79 5166
1044.80 5017
1044.82 4808
1044.83 4686
1044.84 4517
1044.85 4297
1044.86 4213
1044.87 4161
1044.88 4015
1044.89 3898
1044.91 3911
1044.92 4063
1044.93 3967
1044.94 3900
1044.95 3693
1044.96 3569
1044.97 3483
1044.98 3586
1045.00 3661
1045.01 3720
1045.02 3638
1045.03 3576
1045.04 3671
1045.05 3436
1045.06 3202
1045.07 3079
1045.09 3159
1045.10 3122
1045.11 3208
1045.12 3246
1045.13 3224
1045.14 3167
1045.15 3084
1045.16 2933
1045.18 2634
1045.19 2587
1045.20 2543
1045.21 2680
1045.22 2687
1045.23 2858
1045.24 2826
1045.25 2771
1045.27 2726
1045.28 2883
1045.29 3000
1045.30 2997
1045.31 3140
1045.32 3324
1045.33 3464
1045.34 3613
1045.36 3731
1045.37 4096
1045.38 4674
1045.39 5831
1045.40 7094
1045.41 8353
1045.42 10056
1045.43 12435
1045.45 13950
1045.46 15152
1045.47 16385
1045.48 17419
1045.49 17933
1045.50 17883
1045.51 17648
1045.52 17126
1045.54 16517
1045.55 16126
1045.56 15144
1045.57 14087
1045.58 12891
1045.59 12095
1045.60 11222
1045.62 10147
1045.63 9341
1045.64 8625
1045.65 7814
1045.66 7256
1045.67 6856
1045.68 6565
1045.69 6196
1045.71 5940
1045.72 5602
1045.73 5456
1045.74 5056
1045.75 4730
1045.76 4606
1045.77 4458
1045.78 4200
1045.80 4159
1045.81 4262
1045.82 4180
1045.83 3990
1045.84 3701
1045.85 3415
1045.86 3396
1045.87 3566
1045.89 3779
1045.90 3724
1045.91 3493
1045.92 3338
1045.93 3445
1045.94 3309
1045.95 3247
1045.96 3198
1045.98 3146
1045.99 3263
1046.00 3297
1046.01 3067
1046.02 2889
1046.03 2840
1046.04 2976
1046.05 2950
1046.07 2961
1046.08 2877
1046.09 2828
1046.10 2878
1046.11 2890
1046.12 2903
1046.13 2807
1046.14 2811
1046.16 2874
1046.17 2810
1046.18 2810
1046.19 2838
1046.20 2782
1046.21 2534
1046.22 2632
1046.23 2753
1046.25 2733
1046.26 2746
1046.27 2628
1046.28 2482
1046.29 2437
1046.30 2411
1046.31 2409
1046.32 2550
1046.34 2728
1046.35 2828
1046.36 2770
1046.37 2922
1046.38 3254
1046.39 3882
1046.40 4439
1046.41 4910
1046.43 5404
1046.44 6093
1046.45 6581
1046.46 7117
1046.47 7687
1046.48 7996
1046.49 8436
1046.51 8514
1046.52 8228
1046.53 8125
1046.54 7970
1046.55 7559
1046.56 7261
1046.57 6989
1046.58 6715
1046.60 6392
1046.61 6090
1046.62 5884
1046.63 5536
1046.64 5129
1046.65 4675
1046.66 4406
1046.67 4368
1046.69 4339
1046.70 4168
1046.71 4070
1046.72 3948
1046.73 3875
1046.74 3707
1046.75 3673
1046.76 3364
1046.78 3150
1046.79 3209
1046.80 3138
1046.81 3091
1046.82 2993
1046.83 3045
1046.84 3210
1046.85 3365
1046.87 3200
1046.88 2964
1046.89 2835
1046.90 2745
1046.91 2760
1046.92 2912
1046.93 3130
1046.94 3143
1046.96 3027
1046.97 2922
1046.98 2786
1046.99 2684
1047.00 2578
1047.01 2520
1047.02 2698
1047.03 2749
1047.05 2620
1047.06 2563
1047.07 2571
1047.08 2632
1047.09 2692
1047.10 2797
1047.11 2704
1047.12 2522
1047.14 2476
1047.15 2406
1047.16 2261
1047.17 2289
1047.18 2318
1047.19 2285
1047.20 2321
1047.22 2455
1047.23 2623
1047.24 2662
1047.25 2615
1047.26 2555
1047.27 2668
1047.28 2686
1047.29 2612
1047.31 2521
1047.32 2404
1047.33 2496
1047.34 2618
1047.35 2718
1047.36 2829
1047.37 2965
1047.38 3210
1047.40 3516
1047.41 3891
1047.42 4270
1047.43 4664
1047.44 5141
1047.45 5614
1047.46 6051
1047.47 6436
1047.49 6733
1047.50 7126
1047.51 7436
1047.52 7397
1047.53 7348
1047.54 7251
1047.55 7073
1047.56 6744
1047.58 6277
1047.59 5970
1047.60 5593
1047.61 5005
1047.62 4555
1047.63 4277
1047.64 4275
1047.65 4315
1047.67 4146
1047.68 3986
1047.69 3989
1047.70 3716
1047.71 3586
1047.72 3338
1047.73 3190
1047.75 3201
1047.76 3358
1047.77 3230
1047.78 3071
1047.79 3057
1047.80 3123
1047.81 3012
1047.82 3000
1047.84 2926
1047.85 3063
1047.86 3129
1047.87 3029
1047.88 2966
1047.89 2952
1047.90 2872
1047.91 2873
1047.93 2693
1047.94 2660
1047.95 2586
1047.96 2515
1047.97 2522
1047.98 2657
1047.99 2644
1048.00 2510
1048.02 2363
1048.03 2454
1048.04 2608
1048.05 2539
1048.06 2463
1048.07 2436
1048.08 2420
1048.09 2549
1048.11 2503
1048.12 2431
1048.13 2399
1048.14 2294
1048.15 2257
1048.16 2332
1048.17 2299
1048.18 2190
1048.20 2126
1048.21 2086
1048.22 2028
1048.23 2246
1048.24 2396
1048.25 2418
1048.26 2444
1048.28 2471
1048.29 2428
1048.30 2614
1048.31 2642
1048.32 2575
1048.33 2394
1048.34 2412
1048.35 2440
1048.37 2467
1048.38 2604
1048.39 2755
1048.40 2871
1048.41 3286
1048.42 3342
1048.43 3437
1048.44 3883
1048.46 4247
1048.47 4399
1048.48 4490
1048.49 4746
1048.50 4792
1048.51 5155
1048.52 5420
1048.53 4993
1048.55 4555
1048.56 4179
1048.57 4048
1048.58 3817
1048.59 3590
1048.60 3535
1048.61 3398
1048.62 3310
1048.64 3303
1048.65 3370
1048.66 3388
1048.67 3251
1048.68 3170
1048.69 3165
1048.70 3101
1048.72 2934
1048.73 2752
1048.74 2670
1048.75 2684
1048.76 2763
1048.77 2765
1048.78 2666
1048.79 2733
1048.81 2730
1048.82 2646
1048.83 2595
1048.84 2686
1048.85 2640
1048.86 2523
1048.87 2577
1048.88 2662
1048.90 2668
1048.91 2734
1048.92 2721
1048.93 2483
1048.94 2286
1048.95 2194
1048.96 2223
1048.97 2297
1048.99 2207
1049.00 2191
1049.01 2316
1049.02 2237
1049.03 2144
1049.04 2345
1049.05 2596
1049.06 2615
1049.08 2531
1049.09 2464
1049.10 2251
1049.11 1979
1049.12 2011
1049.13 1966
1049.14 2148
1049.16 2302
1049.17 2318
1049.18 2478
1049.19 2609
1049.20 2583
1049.21 2505
1049.22 2499
1049.23 2435
1049.25 2248
1049.26 2275
1049.27 2429
1049.28 2557
1049.29 2508
1049.30 2441
1049.31 2367
1049.32 2314
1049.34 2388
1049.35 2504
1049.36 2596
1049.37 2732
1049.38 2885
1049.39 2950
1049.40 3088
1049.41 3089
1049.43 3167
1049.44 3307
1049.45 3472
1049.46 3529
1049.47 3751
1049.48 3739
1049.49 3863
1049.50 4008
1049.52 3847
1049.53 3664
1049.54 3719
1049.55 3923
1049.56 3760
1049.57 3655
1049.58 3665
1049.60 3443
1049.61 3115
1049.62 2892
1049.63 2901
1049.64 2918
1049.65 2804
1049.66 2718
1049.67 2709
1049.69 2543
1049.70 2376
1049.71 2437
1049.72 2740
1049.73 2862
1049.74 2780
1049.75 2790
1049.76 2813
1049.78 2615
1049.79 2295
1049.80 2157
1049.81 2203
1049.82 2299
1049.83 2299
1049.84 2225
1049.85 2257
1049.87 2197
1049.88 2278
1049.89 2240
1049.90 2180
1049.91 2134
1049.92 2218
1049.93 2337
1049.94 2482
1049.96 2454
1049.97 2528
1049.98 2444
1049.99 2596
1050.00 2647
1050.01 2663
1050.02 2617
1050.04 2575
1050.05 2348
1050.06 2261
1050.07 2159
1050.08 1978
1050.09 1938
1050.10 1894
1050.11 1997
1050.13 2165
1050.14 2324
1050.15 2493
1050.16 2381
1050.17 2230
1050.18 2109
1050.19 2101
1050.20 2018
1050.22 2089
1050.23 2211
1050.24 2104
1050.25 2138
1050.26 2286
1050.27 2173
1050.28 2059
1050.29 2084
1050.31 2080
1050.32 2141
1050.33 2236
1050.34 2349
1050.35 2482
1050.36 2569
1050.37 2586
1050.39 2508
1050.40 2633
1050.41 2690
1050.42 2841
1050.43 3107
1050.44 3290
1050.45 3454
1050.46 3584
1050.48 3716
1050.49 3949
1050.50 3968
1050.51 4099
1050.52 4412
1050.53 4971
1050.54 5686
1050.55 6135
1050.57 6297
1050.58 6565
1050.59 6940
1050.60 6753
1050.61 6470
1050.62 6394
1050.63 6432
1050.64 5884
1050.66 5337
1050.67 5032
1050.68 4896
1050.69 4708
1050.70 4489
1050.71 4267
1050.72 4110
1050.74 4057
1050.75 3809
1050.76 3471
1050.77 3236
1050.78 3296
1050.79 3128
1050.80 3018
1050.81 2984
1050.83 3106
1050.84 3211
1050.85 3109
1050.86 2866
1050.87 2887
1050.88 2715
1050.89 2831
1050.90 2726
1050.92 2685
1050.93 2702
1050.94 2793
1050.95 2787
1050.96 2682
1050.97 2535
1050.98 2679
1051.00 2826
1051.01 2729
1051.02 2663
1051.03 2598
1051.04 2672
1051.05 2764
1051.06 2760
1051.07 2705
1051.09 2539
1051.10 2406
1051.11 2342
1051.12 2244
1051.13 2174
1051.14 2199
1051.15 2234
1051.16 2333
1051.18 2336
1051.19 2265
1051.20 2218
1051.21 2177
1051.22 2005
1051.23 2164
1051.24 2305
1051.25 2446
1051.27 2475
1051.28 2316
1051.29 2144
1051.30 2140
1051.31 2095
1051.32 2055
1051.33 2184
1051.35 2422
1051.36 2679
1051.37 2768
1051.38 2731
1051.39 2790
1051.40 2747
1051.41 2797
1051.42 2833
1051.44 2779
1051.45 2812
1051.46 3048
1051.47 3032
1051.48 2984
1051.49 3174
1051.50 3504
1051.51 3607
1051.53 3953
1051.54 4263
1051.55 4502
1051.56 4571
1051.57 4864
1051.58 4926
1051.59 4924
1051.60 4906
1051.62 4841
1051.63 4624
1051.64 4553
1051.65 4352
1051.66 4298
1051.67 4132
1051.68 3806
1051.70 3659
1051.71 3699
1051.72 3639
1051.73 3550
1051.74 3324
1051.75 3061
1051.76 2811
1051.77 2870
1051.79 3000
1051.80 3137
1051.81 2946
1051.82 2850
1051.83 2761
1051.84 2872
1051.85 2892
1051.86 2899
1051.88 2774
1051.89 2749
1051.90 2842
1051.91 2861
1051.92 2761
1051.93 2580
1051.94 2474
1051.96 2428
1051.97 2369
1051.98 2351
1051.99 2289
1052.00 2385
1052.01 2375
1052.02 2520
1052.03 2616
1052.05 2560
1052.06 2464
1052.07 2552
1052.08 2785
1052.09 2790
1052.10 2584
1052.11 2593
1052.12 2613
1052.14 2500
1052.15 2531
1052.16 2480
1052.17 2432
1052.18 2410
1052.19 2244
1052.20 2178
1052.22 2162
1052.23 2184
1052.24 2194
1052.25 2175
1052.26 2157
1052.27 2190
1052.28 2247
1052.29 2292
1052.31 2166
1052.32 2207
1052.33 2383
1052.34 2607
1052.35 2586
1052.36 2568
1052.37 2732
1052.38 2899
1052.40 2759
1052.41 2442
1052.42 2334
1052.43 2435
1052.44 2629
1052.45 2689
1052.46 2792
1052.47 3060
1052.49 3138
1052.50 3188
1052.51 3319
1052.52 3595
1052.53 3760
1052.54 3705
1052.55 3768
1052.57 3953
1052.58 4084
1052.59 3863
1052.60 3656
1052.61 3679
1052.62 3855
1052.63 3886
1052.64 3629
1052.66 3348
1052.67 3220
1052.68 3169
1052.69 3133
1052.70 2988
1052.71 2703
1052.72 2611
1052.73 2562
1052.75 2589
1052.76 2651
1052.77 2809
1052.78 2904
1052.79 2730
1052.80 2388
1052.81 2392
1052.83 2483
1052.84 2483
1052.85 2405
1052.86 2495
1052.87 2538
1052.88 2451
1052.89 2658
1052.90 2786
1052.92 2651
1052.93 2582
1052.94 2695
1052.95 2621
1052.96 2525
1052.97 2351
1052.98 2230
1052.99 2309
1053.01 2471
1053.02 2536
1053.03 2546
1053.04 2430
1053.05 2164
1053.06 2029
1053.07 2155
1053.09 2297
1053.10 2367
1053.11 2395
1053.12 2460
1053.13 2534
1053.14 2433
1053.15 2435
1053.16 2364
1053.18 2301
1053.19 2242
1053.20 2199
1053.21 2188
1053.22 2239
1053.23 2277
1053.24 2215
1053.25 2233
1053.27 2449
1053.28 2676
1053.29 2697
1053.30 2496
1053.31 2400
1053.32 2465
1053.33 2459
1053.35 2381
1053.36 2448
1053.37 2422
1053.38 2431
1053.39 2457
1053.40 2405
1053.41 2473
1053.42 2658
1053.44 2719
1053.45 2590
1053.46 2748
1053.47 2765
1053.48 2805
1053.49 2898
1053.50 2987
1053.51 2901
1053.53 2994
1053.54 2966
1053.55 2973
1053.56 2924
1053.57 2975
1053.58 2963
1053.59 3113
1053.61 3306
1053.62 3222
1053.63 3020
1053.64 2923
1053.65 2919
1053.66 2875
1053.67 2981
1053.68 2815
1053.70 2722
1053.71 2729
1053.72 2763
1053.73 2633
1053.74 2581
1053.75 2553
1053.76 2552
1053.78 2485
1053.79 2545
1053.80 2648
1053.81 2456
1053.82 2421
1053.83 2555
1053.84 2611
1053.85 2757
1053.87 2671
1053.88 2685
1053.89 2571
1053.90 2605
1053.91 2517
1053.92 2406
1053.93 2421
1053.94 2372
1053.96 2475
1053.97 2534
1053.98 2628
1053.99 2507
1054.00 2281
1054.01 2261
1054.02 2293
1054.04 2202
1054.05 2221
1054.06 2247
1054.07 2482
1054.08 2634
1054.09 2464
1054.10 2320
1054.11 2421
1054.13 2599
1054.14 2535
1054.15 2301
1054.16 2222
1054.17 2279
1054.18 2132
1054.19 2047
1054.20 1987
1054.22 1968
1054.23 2021
1054.24 2014
1054.25 2082
1054.26 2301
1054.27 2451
1054.28 2447
1054.30 2448
1054.31 2497
1054.32 2449
1054.33 2555
1054.34 2682
1054.35 2742
1054.36 2684
1054.37 2774
1054.39 2643
1054.40 2663
1054.41 2941
1054.42 3122
1054.43 3098
1054.44 2982
1054.45 2838
1054.46 2699
1054.48 2652
1054.49 2839
1054.50 2896
1054.51 2793
1054.52 2692
1054.53 2815
1054.54 2779
1054.56 2748
1054.57 2857
1054.58 2939
1054.59 2824
1054.60 2784
1054.61 2722
1054.62 2731
1054.63 2515
1054.65 2498
1054.66 2502
1054.67 2504
1054.68 2645
1054.69 2637
1054.70 2650
1054.71 2529
1054.73 2399
1054.74 2178
1054.75 2064
1054.76 1927
1054.77 2032
1054.78 2000
1054.79 2230
1054.80 2471
1054.82 2355
1054.83 2266
1054.84 2321
1054.85 2409
1054.86 2390
1054.87 2293
1054.88 2292
1054.89 2456
1054.91 2551
1054.92 2556
1054.93 2425
1054.94 2424
1054.95 2449
1054.96 2466
1054.97 2459
1054.99 2457
1055.00 2647
1055.01 2688
1055.02 2774
1055.03 2578
1055.04 2473
1055.05 2317
1055.06 2236
1055.08 2295
1055.09 2289
1055.10 2191
1055.11 2160
1055.12 2176
1055.13 2142
1055.14 2197
1055.16 2190
1055.17 2165
1055.18 2271
1055.19 2250
1055.20 2279
1055.21 2361
1055.22 2318
1055.23 2327
1055.25 2531
1055.26 2636
1055.27 2759
1055.28 2673
1055.29 2489
1055.30 2230
1055.31 2284
1055.32 2553
1055.34 2805
1055.35 2824
1055.36 2672
1055.37 2620
1055.38 2618
1055.39 2622
1055.40 2726
1055.42 2860
1055.43 2786
1055.44 2618
1055.45 2636
1055.46 2705
1055.47 2786
1055.48 2723
1055.49 2661
1055.51 2717
1055.52 2664
1055.53 2629
1055.54 2754
1055.55 2822
1055.56 2933
1055.57 3081
1055.59 3074
1055.60 2998
1055.61 2874
1055.62 2722
1055.63 2663
1055.64 2730
1055.65 2676
1055.66 2632
1055.68 2744
1055.69 2889
1055.70 2854
1055.71 2745
1055.72 2567
1055.73 2367
1055.74 2290
1055.75 2332
1055.77 2385
1055.78 2406
1055.79 2370
1055.80 2364
1055.81 2511
1055.82 2534
1055.83 2590
1055.85 2540
1055.86 2509
1055.87 2623
1055.88 2766
1055.89 2793
1055.90 2715
1055.91 2659
1055.92 2543
1055.94 2302
1055.95 2250
1055.96 2413
1055.97 2376
1055.98 2338
1055.99 2419
1056.00 2390
1056.02 2214
1056.03 2169
1056.04 2043
1056.05 2096
1056.06 2039
1056.07 2086
1056.08 2159
1056.09 2362
1056.11 2603
1056.12 2577
1056.13 2466
1056.14 2397
1056.15 2304
1056.16 2295
1056.17 2354
1056.19 2443
1056.20 2272
1056.21 2182
1056.22 2226
1056.23 2185
1056.24 2062
1056.25 2163
1056.26 2132
1056.28 2156
1056.29 2176
1056.30 2246
1056.31 2249
1056.32 2352
1056.33 2411
1056.34 2366
1056.35 2319
1056.37 2198
1056.38 2209
1056.39 2366
1056.40 2400
1056.41 2380
1056.42 2460
1056.43 2693
1056.45 2655
1056.46 2591
1056.47 2580
1056.48 2736
1056.49 2881
1056.50 2906
1056.51 2804
1056.52 2718
1056.54 2757
1056.55 2812
1056.56 2811
1056.57 2751
1056.58 2654
1056.59 2715
1056.60 2629
1056.62 2482
1056.63 2317
1056.64 2491
1056.65 2503
1056.66 2471
1056.67 2486
1056.68 2637
1056.69 2671
1056.71 2526
1056.72 2484
1056.73 2725
1056.74 2680
1056.75 2517
1056.76 2410
1056.77 2355
1056.79 2328
1056.80 2309
1056.81 2143
1056.82 2195
1056.83 2388
1056.84 2532
1056.85 2477
1056.86 2476
1056.88 2514
1056.89 2673
1056.90 2971
1056.91 2824
1056.92 2699
1056.93 2596
1056.94 2542
1056.96 2486
1056.97 2347
1056.98 2246
1056.99 2127
1057.00 2279
1057.01 2322
1057.02 2330
1057.03 2394
1057.05 2590
1057.06 2435
1057.07 2442
1057.08 2550
1057.09 2555
1057.10 2344
1057.11 2268
1057.12 2181
1057.14 2236
1057.15 2329
1057.16 2339
1057.17 2289
1057.18 2295
1057.19 2379
1057.20 2303
1057.22 2254
1057.23 2418
1057.24 2474
1057.25 2314
1057.26 2320
1057.27 2498
1057.28 2692
1057.29 2845
1057.31 2546
1057.32 2367
1057.33 2174
1057.34 2311
1057.35 2305
1057.36 2342
1057.37 2441
1057.39 2597
1057.40 2880
1057.41 3069
1057.42 3170
1057.43 3101
1057.44 3139
1057.45 3064
1057.46 3009
1057.48 2949
1057.49 3043
1057.50 3077
1057.51 3013
1057.52 2967
1057.53 3021
1057.54 3047
1057.56 3055
1057.57 3097
1057.58 2978
1057.59 2771
1057.60 2564
1057.61 2504
1057.62 2497
1057.63 2635
1057.65 2516
1057.66 2492
1057.67 2595
1057.68 2584
1057.69 2469
1057.70 2431
1057.71 2504
1057.73 2569
1057.74 2555
1057.75 2488
1057.76 2336
1057.77 2381
1057.78 2275
1057.79 2226
1057.80 2136
1057.82 2324
1057.83 2393
1057.84 2539
1057.85 2733
1057.86 2772
1057.87 2554
1057.88 2401
1057.90 2380
1057.91 2648
1057.92 2687
1057.93 2577
1057.94 2485
1057.95 2459
1057.96 2463
1057.97 2297
1057.99 2298
1058.00 2433
1058.01 2409
1058.02 2314
1058.03 2339
1058.04 2518
1058.05 2535
1058.07 2657
1058.08 2770
1058.09 2801
1058.10 2586
1058.11 2484
1058.12 2483
1058.13 2468
1058.14 2508
1058.16 2626
1058.17 2518
1058.18 2519
1058.19 2474
1058.20 2407
1058.21 2256
1058.22 2251
1058.24 2201
1058.25 2080
1058.26 2029
1058.27 2165
1058.28 2255
1058.29 2347
1058.30 2447
1058.31 2527
1058.33 2620
1058.34 2636
1058.35 2548
1058.36 2379
1058.37 2524
1058.38 2666
1058.39 2570
1058.41 2493
1058.42 2660
1058.43 2857
1058.44 3052
1058.45 3310
1058.46 3435
1058.47 3286
1058.48 3078
1058.50 2944
1058.51 3089
1058.52 3200
1058.53 2989
1058.54 2915
1058.55 2931
1058.56 2870
1058.58 2742
1058.59 2762
1058.60 2887
1058.61 3033
1058.62 3101
1058.63 2904
1058.64 2759
1058.65 2543
1058.67 2256
1058.68 2216
1058.69 2250
1058.70 2189
1058.71 2196
1058.72 2270
1058.73 2422
1058.75 2459
1058.76 2482
1058.77 2579
1058.78 2658
1058.79 2596
1058.80 2540
1058.81 2439
1058.82 2318
1058.84 2275
1058.85 2142
1058.86 2025
1058.87 2126
1058.88 2349
1058.89 2410
1058.90 2553
1058.92 2676
1058.93 2568
1058.94 2502
1058.95 2464
1058.96 2496
1058.97 2483
1058.98 2554
1058.99 2488
1059.01 2596
1059.02 2671
1059.03 2606
1059.04 2556
1059.05 2540
1059.06 2507
1059.07 2563
1059.09 2457
1059.10 2466
1059.11 2417
1059.12 2248
1059.13 2175
1059.14 2020
1059.15 2065
1059.16 2069
1059.18 2225
1059.19 2231
1059.20 2252
1059.21 2269
1059.22 2372
1059.23 2394
1059.24 2303
1059.26 2238
1059.27 2279
1059.28 2448
1059.29 2537
1059.30 2512
1059.31 2382
1059.32 2417
1059.33 2443
1059.35 2391
1059.36 2586
1059.37 2666
1059.38 2818
1059.39 2958
1059.40 3073
1059.41 3100
1059.43 3052
1059.44 3203
1059.45 3261
1059.46 3355
1059.47 3502
1059.48 3592
1059.49 3607
1059.50 3612
1059.52 3319
1059.53 2893
1059.54 2751
1059.55 2471
1059.56 2783
1059.57 3040
1059.58 3146
1059.60 3060
1059.61 2960
1059.62 2831
1059.63 2850
1059.64 2817
1059.65 2733
1059.66 2755
1059.67 2830
1059.69 2928
1059.70 2877
1059.71 2692
1059.72 2609
1059.73 2555
1059.74 2592
1059.75 2534
1059.77 2382
1059.78 2184
1059.79 2188
1059.80 2313
1059.81 2342
1059.82 2321
1059.83 2309
1059.85 2298
1059.86 2264
1059.87 2399
1059.88 2618
1059.89 2617
1059.90 2697
1059.91 2822
1059.92 2658
1059.94 2666
1059.95 2738
1059.96 2711
1059.97 2576
1059.98 2527
1059.99 2538
1060.00 2447
1060.02 2380
1060.03 2379
1060.04 2373
1060.05 2371
1060.06 2359
1060.07 2491
1060.08 2635
1060.09 2496
1060.11 2405
1060.12 2393
1060.13 2455
1060.14 2391
1060.15 2363
1060.16 2350
1060.17 2463
1060.19 2458
1060.20 2430
1060.21 2417
1060.22 2647
1060.23 3014
1060.24 3354
1060.25 3462
1060.26 3525
1060.28 3482
1060.29 3388
1060.30 3350
1060.31 3478
1060.32 3695
1060.33 3918
1060.34 3888
1060.36 3807
1060.37 3521
1060.38 3320
1060.39 3140
1060.40 3168
1060.41 3090
1060.42 2903
1060.43 2880
1060.45 2865
1060.46 2921
1060.47 3130
1060.48 3197
1060.49 3130
1060.50 3235
1060.51 3364
1060.53 3363
1060.54 3510
1060.55 3429
1060.56 3375
1060.57 3442
1060.58 3438
1060.59 3643
1060.61 3626
1060.62 3338
1060.63 3252
1060.64 3208
1060.65 2953
1060.66 2725
1060.67 2514
1060.68 2466
1060.70 2509
1060.71 2647
1060.72 2645
1060.73 2546
1060.74 2622
1060.75 2658
1060.76 2639
1060.78 2638
1060.79 2735
1060.80 2899
1060.81 2722
1060.82 2604
1060.83 2601
1060.84 2340
1060.85 2132
1060.87 2116
1060.88 2317
1060.89 2411
1060.90 2328
1060.91 2353
1060.92 2570
1060.93 2742
1060.95 2739
1060.96 2478
1060.97 2250
1060.98 2147
1060.99 2155
1061.00 2105
1061.01 2135
1061.02 2253
1061.04 2318
1061.05 2176
1061.06 2315
1061.07 2381
1061.08 2402
1061.09 2272
1061.10 2366
1061.12 2401
1061.13 2336
1061.14 2404
1061.15 2500
1061.16 2515
1061.17 2498
1061.18 2599
1061.20 2592
1061.21 2623
1061.22 2779
1061.23 2854
1061.24 2947
1061.25 3170
1061.26 3187
1061.27 2909
1061.29 2857
1061.30 2935
1061.31 2806
1061.32 2711
1061.33 2747
1061.34 2925
1061.35 3097
1061.37 3227
1061.38 3361
1061.39 3325
1061.40 3183
1061.41 3062
1061.42 3146
1061.43 3021
1061.44 3011
1061.46 3222
1061.47 3333
1061.48 3206
1061.49 3134
1061.50 3193
1061.51 3438
1061.52 3431
1061.54 3358
1061.55 3200
1061.56 3045
1061.57 2896
1061.58 2790
1061.59 2894
1061.60 2984
1061.61 2993
1061.63 2835
1061.64 2839
1061.65 2952
1061.66 2922
1061.67 2845
1061.68 2718
1061.69 2603
1061.71 2539
1061.72 2516
1061.73 2605
1061.74 2639
1061.75 2502
1061.76 2384
1061.77 2228
1061.79 2216
1061.80 2382
1061.81 2532
1061.82 2481
1061.83 2424
1061.84 2349
1061.85 2369
1061.86 2305
1061.88 2341
1061.89 2284
1061.90 2383
1061.91 2449
1061.92 2442
1061.93 2374
1061.94 2468
1061.96 2554
1061.97 2593
1061.98 2530
1061.99 2465
1062.00 2554
1062.01 2499
1062.02 2151
1062.03 1996
1062.05 2053
1062.06 2216
1062.07 2439
1062.08 2532
1062.09 2499
1062.10 2503
1062.11 2326
1062.13 2174
1062.14 2073
1062.15 2140
1062.16 2145
1062.17 2115
1062.18 2123
1062.19 2316
1062.21 2402
1062.22 2415
1062.23 2453
1062.24 2586
1062.25 2759
1062.26 2978
1062.27 2891
1062.28 2818
1062.30 2892
1062.31 2945
1062.32 2828
1062.33 2979
1062.34 3190
1062.35 3044
1062.36 2929
1062.38 2842
1062.39 2855
1062.40 2864
1062.41 2871
1062.42 3221
1062.43 3602
1062.44 3780
1062.46 3678
1062.47 3719
1062.48 3554
1062.49 3274
1062.50 3245
1062.51 3265
1062.52 3238
1062.53 3135
1062.55 3318
1062.56 3373
1062.57 3118
1062.58 2919
1062.59 3071
1062.60 3057
1062.61 2814
1062.63 2770
1062.64 2851
1062.65 2834
1062.66 2713
1062.67 2502
1062.68 2586
1062.69 2744
1062.70 2821
1062.72 2633
1062.73 2577
1062.74 2542
1062.75 2405
1062.76 2364
1062.77 2352
1062.78 2415
1062.80 2414
1062.81 2512
1062.82 2540
1062.83 2385
1062.84 2361
1062.85 2582
1062.86 2700
1062.88 2654
1062.89 2686
1062.90 2770
1062.91 2755
1062.92 2538
1062.93 2435
1062.94 2531
1062.95 2556
1062.97 2549
1062.98 2496
1062.99 2597
1063.00 2710
1063.01 2805
1063.02 2729
1063.03 2667
1063.05 2517
1063.06 2571
1063.07 2580
1063.08 2524
1063.09 2540
1063.10 2554
1063.11 2507
1063.13 2521
1063.14 2392
1063.15 2376
1063.16 2520
1063.17 2575
1063.18 2585
1063.19 2648
1063.20 2628
1063.22 2602
1063.23 2525
1063.24 2545
1063.25 2459
1063.26 2295
1063.27 2269
1063.28 2392
1063.30 2514
1063.31 2526
1063.32 2497
1063.33 2606
1063.34 2600
1063.35 2676
1063.36 2618
1063.38 2450
1063.39 2555
1063.40 2836
1063.41 3040
1063.42 3377
1063.43 3661
1063.44 3959
1063.45 3911
1063.47 3897
1063.48 4138
1063.49 4301
1063.50 4219
1063.51 3970
1063.52 3957
1063.53 4029
1063.55 3893
1063.56 3746
1063.57 3467
1063.58 3244
1063.59 3230
1063.60 3100
1063.61 3063
1063.62 3118
1063.64 3229
1063.65 3173
1063.66 3076
1063.67 3244
1063.68 3302
1063.69 3225
1063.70 3157
1063.72 3170
1063.73 3198
1063.74 3210
1063.75 3121
1063.76 3188
1063.77 3157
1063.78 3205
1063.80 3112
1063.81 2869
1063.82 2744
1063.83 2702
1063.84 2561
1063.85 2461
1063.86 2438
1063.87 2683
1063.89 2802
1063.90 2868
1063.91 2775
1063.92 2760
1063.93 2712
1063.94 2616
1063.95 2395
1063.97 2265
1063.98 2275
1063.99 2266
1064.00 2243
1064.01 2356
1064.02 2692
1064.03 2894
1064.05 2638
1064.06 2491
1064.07 2571
1064.08 2587
1064.09 2636
1064.10 2629
1064.11 2525
1064.12 2389
1064.14 2202
1064.15 2162
1064.16 2304
1064.17 2344
1064.18 2421
1064.19 2631
1064.20 2752
1064.22 2636
1064.23 2442
1064.24 2666
1064.25 2588
1064.26 2541
1064.27 2447
1064.28 2321
1064.30 2241
1064.31 2222
1064.32 2295
1064.33 2246
1064.34 2248
1064.35 2445
1064.36 2595
1064.37 2596
1064.39 2648
1064.40 2779
1064.41 2769
1064.42 2661
1064.43 2807
1064.44 3073
1064.45 3284
1064.47 3469
1064.48 3576
1064.49 3753
1064.50 3778
1064.51 3752
1064.52 3697
1064.53 3895
1064.55 3810
1064.56 3643
1064.57 3581
1064.58 3682
1064.59 3525
1064.60 3260
1064.61 3159
1064.62 3186
1064.64 3089
1064.65 3037
1064.66 2947
1064.67 2843
1064.68 2671
1064.69 2656
1064.70 2752
1064.72 2754
1064.73 2662
1064.74 2575
1064.75 2630
1064.76 2675
1064.77 2593
1064.78 2526
1064.80 2805
1064.81 2775
1064.82 2696
1064.83 2725
1064.84 2757
1064.85 2815
1064.86 2867
1064.88 2771
1064.89 2808
1064.90 2677
1064.91 2459
1064.92 2441
1064.93 2425
1064.94 2403
1064.95 2278
1064.97 2243
1064.98 2242
1064.99 2167
1065.00 2214
1065.01 2415
1065.02 2525
1065.03 2662
1065.05 2573
1065.06 2509
1065.07 2513
1065.08 2501
1065.09 2517
1065.10 2542
1065.11 2546
1065.13 2616
1065.14 2641
1065.15 2384
1065.16 2194
1065.17 2375
1065.18 2460
1065.19 2454
1065.20 2223
1065.22 2156
1065.23 2183
1065.24 2006
1065.25 1958
1065.26 2131
1065.27 2209
1065.28 2212
1065.30 2322
1065.31 2458
1065.32 2479
1065.33 2544
1065.34 2585
1065.35 2754
1065.36 2756
1065.38 2968
1065.39 3207
1065.40 3449
1065.41 3644
1065.42 3761
1065.43 3849
1065.44 4120
1065.45 4345
1065.47 4305
1065.48 4011
1065.49 4038
1065.50 4163
1065.51 4050
1065.52 3880
1065.53 3941
1065.55 4126
1065.56 4076
1065.57 4065
1065.58 3854
1065.59 3697
1065.60 3443
1065.61 3450
1065.63 3481
1065.64 3349
1065.65 3414
1065.66 3485
1065.67 3371
1065.68 3193
1065.69 3069
1065.71 2945
1065.72 2674
1065.73 2711
1065.74 2841
1065.75 3046
1065.76 2976
1065.77 2887
1065.78 2950
1065.80 2877
1065.81 2810
1065.82 2819
1065.83 2805
1065.84 2710
1065.85 2727
1065.86 2755
1065.88 2705
1065.89 2614
1065.90 2648
1065.91 2586
1065.92 2588
1065.93 2698
1065.94 2705
1065.96 2463
1065.97 2192
1065.98 2244
1065.99 2446
1066.00 2485
1066.01 2548
1066.02 2585
1066.03 2625
1066.05 2709
1066.06 2615
1066.07 2500
1066.08 2548
1066.09 2529
1066.10 2444
1066.11 2277
1066.13 2219
1066.14 2400
1066.15 2382
1066.16 2298
1066.17 2391
1066.18 2542
1066.19 2384
1066.21 2347
1066.22 2524
1066.23 2552
1066.24 2466
1066.25 2366
1066.26 2325
1066.27 2395
1066.29 2563
1066.30 2548
1066.31 2489
1066.32 2473
1066.33 2435
1066.34 2486
1066.35 2829
1066.36 3037
1066.38 3039
1066.39 3199
1066.40 3350
1066.41 3468
1066.42 3303
1066.43 3240
1066.44 3504
1066.46 3793
1066.47 3996
1066.48 3943
1066.49 3747
1066.50 3689
1066.51 3618
1066.52 3490
1066.54 3503
1066.55 3406
1066.56 3275
1066.57 3394
1066.58 3545
1066.59 3548
1066.60 3500
1066.62 3579
1066.63 3517
1066.64 3382
1066.65 2988
1066.66 2849
1066.67 2931
1066.68 2919
1066.69 2751
1066.71 2829
1066.72 2657
1066.73 2481
1066.74 2422
1066.75 2474
1066.76 2536
1066.77 2632
1066.79 2814
1066.80 2743
1066.81 2575
1066.82 2318
1066.83 2342
1066.84 2310
1066.85 2451
1066.87 2531
1066.88 2774
1066.89 2602
1066.90 2464
1066.91 2487
1066.92 2477
1066.93 2558
1066.95 2499
1066.96 2435
1066.97 2460
1066.98 2418
1066.99 2247
1067.00 2210
1067.01 2338
1067.02 2518
1067.04 2554
1067.05 2597
1067.06 2645
1067.07 2404
1067.08 2212
1067.09 2256
1067.10 2329
1067.12 2380
1067.13 2338
1067.14 2332
1067.15 2535
1067.16 2616
1067.17 2542
1067.18 2403
1067.20 2338
1067.21 2342
1067.22 2324
1067.23 2329
1067.24 2468
1067.25 2358
1067.26 2212
1067.28 2155
1067.29 2104
1067.30 2099
1067.31 2313
1067.32 2302
1067.33 2355
1067.34 2569
1067.35 2600
1067.37 2366
1067.38 2408
1067.39 2561
1067.40 2851
1067.41 3069
1067.42 3024
1067.43 3050
1067.45 3338
1067.46 3569
1067.47 3650
1067.48 3698
1067.49 3720
1067.50 3669
1067.51 3623
1067.53 3488
1067.54 3266
1067.55 3270
1067.56 3396
1067.57 3270
1067.58 3302
1067.59 3286
1067.61 3119
1067.62 2963
1067.63 2830
1067.64 2730
1067.65 2738
1067.66 2844
1067.67 2891
1067.68 2862
1067.70 2969
1067.71 2910
1067.72 2906
1067.73 2853
1067.74 2794
1067.75 2752
1067.76 2605
1067.78 2550
1067.79 2412
1067.80 2541
1067.81 2544
1067.82 2460
1067.83 2465
1067.84 2507
1067.86 2443
1067.87 2387
1067.88 2406
1067.89 2473
1067.90 2568
1067.91 2426
1067.92 2370
1067.94 2388
1067.95 2443
1067.96 2334
1067.97 2299
1067.98 2159
1067.99 2244
1068.00 2439
1068.01 2359
1068.03 2243
1068.04 2468
1068.05 2408
1068.06 2261
1068.07 2164
1068.08 2201
1068.09 2325
1068.11 2343
1068.12 2265
1068.13 2278
1068.14 2272
1068.15 2117
1068.16 1989
1068.17 2052
1068.19 2169
1068.20 2312
1068.21 2392
1068.22 2403
1068.23 2273
1068.24 2437
1068.25 2359
1068.27 2265
1068.28 2420
1068.29 2455
1068.30 2472
1068.31 2356
1068.32 2223
1068.33 2293
1068.35 2356
1068.36 2360
1068.37 2384
1068.38 2501
1068.39 2555
1068.40 2644
1068.41 2681
1068.42 2838
1068.44 2912
1068.45 3084
1068.46 3036
1068.47 2823
1068.48 2694
1068.49 2847
1068.50 2992
1068.52 2820
1068.53 2821
1068.54 2933
1068.55 2883
1068.56 2825
1068.57 2684
1068.58 2746
1068.60 2830
1068.61 2691
1068.62 2651
1068.63 2664
1068.64 2726
1068.65 2677
1068.66 2620
1068.68 2648
1068.69 2924
1068.70 2794
1068.71 2486
1068.72 2258
1068.73 2275
1068.74 2304
1068.76 2303
1068.77 2512
1068.78 2690
1068.79 2760
1068.80 2639
1068.81 2435
1068.82 2286
1068.83 2262
1068.85 2252
1068.86 2309
1068.87 2320
1068.88 2415
1068.89 2417
1068.90 2413
1068.91 2496
1068.93 2413
1068.94 2400
1068.95 2359
1068.96 2202
1068.97 2331
1068.98 2525
1068.99 2597
1069.01 2581
1069.02 2362
1069.03 2135
1069.04 2183
1069.05 2119
1069.06 2088
1069.07 2077
1069.09 2000
1069.10 2062
1069.11 2201
1069.12 2168
1069.13 2206
1069.14 2409
1069.15 2447
1069.17 2405
1069.18 2364
1069.19 2247
1069.20 2286
1069.21 2392
1069.22 2294
1069.23 2179
1069.24 2277
1069.26 2306
1069.27 2194
1069.28 2102
1069.29 2162
1069.30 2237
1069.31 2457
1069.32 2482
1069.34 2370
1069.35 2362
1069.36 2436
1069.37 2351
1069.38 2553
1069.39 2637
1069.40 2714
1069.42 3036
1069.43 3202
1069.44 3441
1069.45 3454
1069.46 3392
1069.47 3280
1069.48 3092
1069.50 3003
1069.51 2752
1069.52 2881
1069.53 3077
1069.54 2984
1069.55 2847
1069.56 2722
1069.58 2775
1069.59 2787
1069.60 3033
1069.61 3085
1069.62 2891
1069.63 2720
1069.64 2776
1069.65 2894
1069.67 2819
1069.68 2790
1069.69 2761
1069.70 2651
1069.71 2633
1069.72 2443
1069.73 2401
1069.75 2538
1069.76 2498
1069.77 2436
1069.78 2550
1069.79 2683
1069.80 2759
1069.81 2861
1069.83 2924
1069.84 2837
1069.85 2715
1069.86 2727
1069.87 2768
1069.88 2909
1069.89 2882
1069.91 2856
1069.92 2843
1069.93 2713
1069.94 2768
1069.95 2716
1069.96 2545
1069.97 2574
1069.99 2593
1070.00 2661
1070.01 2604
1070.02 2444
1070.03 2431
1070.04 2557
1070.05 2667
1070.07 2635
1070.08 2429
1070.09 2361
1070.10 2324
1070.11 2372
1070.12 2334
1070.13 2228
1070.14 2183
1070.16 2090
1070.17 2145
1070.18 2384
1070.19 2646
1070.20 2560
1070.21 2505
1070.22 2571
1070.24 2530
1070.25 2403
1070.26 2351
1070.27 2413
1070.28 2469
1070.29 2481
1070.30 2716
1070.32 2869
1070.33 2712
1070.34 2484
1070.35 2386
1070.36 2474
1070.37 2484
1070.38 2511
1070.40 2444
1070.41 2690
1070.42 2765
1070.43 2759
1070.44 2794
1070.45 2927
1070.46 2993
1070.48 3144
1070.49 3176
1070.50 3159
1070.51 3416
1070.52 3644
1070.53 3706
1070.54 3948
1070.56 4029
1070.57 3661
1070.58 3381
1070.59 3295
1070.60 3210
1070.61 2937
1070.62 2790
1070.64 2774
1070.65 2717
1070.66 2770
1070.67 2610
1070.68 2546
1070.69 2613
1070.70 2613
1070.71 2744
1070.73 2905
1070.74 3028
1070.75 2965
1070.76 2985
1070.77 2900
1070.78 2842
1070.79 2875
1070.81 2967
1070.82 3012
1070.83 2908
1070.84 2866
1070.85 2728
1070.86 2704
1070.87 2752
1070.89 2863
1070.90 2957
1070.91 2796
1070.92 2632
1070.93 2693
1070.94 2652
1070.95 2510
1070.97 2447
1070.98 2471
1070.99 2421
1071.00 2219
1071.01 2177
1071.02 2244
1071.03 2220
1071.05 2276
1071.06 2157
1071.07 2196
1071.08 2332
1071.09 2375
1071.10 2240
1071.11 2282
1071.13 2483
1071.14 2488
1071.15 2235
1071.16 2182
1071.17 2317
1071.18 2436
1071.19 2382
1071.21 2289
1071.22 2205
1071.23 2467
1071.24 2714
1071.25 2853
1071.26 2749
1071.27 2720
1071.28 2726
1071.30 2774
1071.31 2804
1071.32 2818
1071.33 2812
1071.34 2905
1071.35 2869
1071.36 2711
1071.38 2483
1071.39 2484
1071.40 2483
1071.41 2574
1071.42 2818
1071.43 2903
1071.44 2805
1071.46 2995
1071.47 3128
1071.48 3135
1071.49 3155
1071.50 3214
1071.51 3412
1071.52 3332
1071.54 3307
1071.55 3186
1071.56 3124
1071.57 3172
1071.58 3206
1071.59 3221
1071.60 3189
1071.62 3202
1071.63 3288
1071.64 3367
1071.65 3142
1071.66 3007
1071.67 2857
1071.68 2932
1071.70 2826
1071.71 2889
1071.72 2788
1071.73 2818
1071.74 2755
1071.75 2691
1071.76 2566
1071.78 2516
1071.79 2529
1071.80 2499
1071.81 2504
1071.82 2570
1071.83 2585
1071.84 2719
1071.86 2788
1071.87 2779
1071.88 2650
1071.89 2429
1071.90 2317
1071.91 2287
1071.92 2336
1071.93 2264
1071.95 2242
1071.96 2364
1071.97 2397
1071.98 2369
1071.99 2453
1072.00 2481
1072.01 2427
1072.03 2393
1072.04 2457
1072.05 2487
1072.06 2489
1072.07 2316
1072.08 2299
1072.09 2581
1072.11 2646
1072.12 2473
1072.13 2316
1072.14 2376
1072.15 2380
1072.16 2272
1072.17 2249
1072.19 2170
1072.20 2182
1072.21 2069
1072.22 2142
1072.23 2211
1072.24 2225
1072.25 2408
1072.27 2407
1072.28 2307
1072.29 2264
1072.30 2172
1072.31 2096
1072.32 2305
1072.33 2346
1072.35 2412
1072.36 2499
1072.37 2686
1072.38 2647
1072.39 2585
1072.40 2772
1072.41 3198
1072.43 3651
1072.44 4241
1072.45 4925
1072.46 6076
1072.47 7490
1072.48 9196
1072.49 10693
1072.51 12705
1072.52 14451
1072.53 15526
1072.54 15927
1072.55 16357
1072.56 16281
1072.57 15447
1072.59 14701
1072.60 14124
1072.61 13469
1072.62 12311
1072.63 11173
1072.64 10230
1072.65 9461
1072.67 8663
1072.68 7693
1072.69 7202
1072.70 6643
1072.71 6411
1072.72 6102
1072.73 5753
1072.74 5562
1072.76 5328
1072.77 5025
1072.78 4688
1072.79 4483
1072.80 4373
1072.81 4362
1072.82 4326
1072.84 4268
1072.85 4126
1072.86 3994
1072.87 3818
1072.88 3641
1072.89 3504
1072.90 3303
1072.92 3146
1072.93 3052
1072.94 3108
1072.95 3118
1072.96 2999
1072.97 2836
1072.98 2704
1073.00 2729
1073.01 2746
1073.02 2633
1073.03 2468
1073.04 2348
1073.05 2320
1073.06 2166
1073.08 2132
1073.09 2283
1073.10 2496
1073.11 2681
1073.12 2549
1073.13 2490
1073.14 2649
1073.16 2895
1073.17 2634
1073.18 2440
1073.19 2389
1073.20 2443
1073.21 2421
1073.22 2284
1073.24 2330
1073.25 2493
1073.26 2373
1073.27 2350
1073.28 2461
1073.29 2604
1073.30 2685
1073.32 2568
1073.33 2401
1073.34 2541
1073.35 2506
1073.36 2404
1073.37 2609
1073.38 2942
1073.40 2966
1073.41 3041
1073.42 3236
1073.43 3468
1073.44 3626
1073.45 4005
1073.46 4482
1073.48 5199
1073.49 6084
1073.50 6993
1073.51 7971
1073.52 8797
1073.53 9533
1073.54 9902
1073.56 10068
1073.57 9960
1073.58 9533
1073.59 8896
1073.60 8179
1073.61 7796
1073.62 7450
1073.64 6784
1073.65 6330
1073.66 5927
1073.67 5579
1073.68 5131
1073.69 4906
1073.70 4788
1073.71 4515
1073.73 3996
1073.74 3843
1073.75 3875
1073.76 3733
1073.77 3796
1073.78 3674
1073.79 3509
1073.81 3416
1073.82 3388
1073.83 3122
1073.84 2964
1073.85 2779
1073.86 2682
1073.87 2707
1073.89 2752
1073.90 2845
1073.91 2805
1073.92 2904
1073.93 2972
1073.94 2954
1073.95 2989
1073.97 3039
1073.98 2892
1073.99 2680
1074.00 2688
1074.01 2659
1074.02 2495
1074.03 2414
1074.05 2439
1074.06 2438
1074.07 2329
1074.08 2276
1074.09 2262
1074.10 2432
1074.11 2368
1074.13 2361
1074.14 2371
1074.15 2489
1074.16 2576
1074.17 2515
1074.18 2488
1074.19 2455
1074.21 2344
1074.22 2403
1074.23 2467
1074.24 2482
1074.25 2526
1074.26 2491
1074.27 2644
1074.29 2552
1074.30 2364
1074.31 2185
1074.32 2100
1074.33 2022
1074.34 2128
1074.35 2378
1074.37 2464
1074.38 2351
1074.39 2461
1074.40 2420
1074.41 2493
1074.42 2686
1074.43 2727
1074.45 2806
1074.46 2797
1074.47 3014
1074.48 3269
1074.49 3528
1074.50 3746
1074.51 3904
1074.53 4102
1074.54 4245
1074.55 4248
1074.56 4246
1074.57 4222
1074.58 4320
1074.59 4510
1074.61 4627
1074.62 4453
1074.63 4135
1074.64 3848
1074.65 3752
1074.66 3695
1074.67 3716
1074.69 3552
1074.70 3471
1074.71 3475
1074.72 3314
1074.73 3091
1074.74 3104
1074.75 3105
1074.77 2801
1074.78 2597
1074.79 2825
1074.80 2932
1074.81 2928
1074.82 2705
1074.83 2596
1074.85 2560
1074.86 2660
1074.87 2510
1074.88 2512
1074.89 2622
1074.90 2745
1074.91 2540
1074.93 2489
1074.94 2402
1074.95 2428
1074.96 2472
1074.97 2407
1074.98 2525
1074.99 2795
1075.01 2763
1075.02 2700
1075.03 2680
1075.04 2669
1075.05 2588
1075.06 2420
1075.07 2245
1075.09 2112
1075.10 2134
1075.11 2264
1075.12 2238
1075.13 2273
1075.14 2244
1075.15 2311
1075.17 2366
1075.18 2291
1075.19 2288
1075.20 2367
1075.21 2472
1075.22 2440
1075.23 2359
1075.25 2415
1075.26 2375
1075.27 2459
1075.28 2459
1075.29 2520
1075.30 2578
1075.31 2401
1075.33 2294
1075.34 2318
1075.35 2276
1075.36 2207
1075.37 2187
1075.38 2219
1075.39 2322
1075.41 2378
1075.42 2331
1075.43 2288
1075.44 2245
1075.45 2423
1075.46 2420
1075.47 2392
1075.49 2538
1075.50 2766
1075.51 2837
1075.52 3078
1075.53 3097
1075.54 3032
1075.55 2866
1075.57 2949
1075.58 2980
1075.59 2923
1075.60 2740
1075.61 2773
1075.62 2713
1075.63 2637
1075.65 2769
1075.66 2781
1075.67 2720
1075.68 2964
1075.69 2824
1075.70 2652
1075.71 2460
1075.72 2397
1075.74 2470
1075.75 2540
1075.76 2599
1075.77 2539
1075.78 2500
1075.79 2574
1075.80 2326
1075.82 2114
1075.83 2116
1075.84 2386
1075.85 2486
1075.86 2493
1075.87 2349
1075.88 2464
1075.90 2378
1075.91 2340
1075.92 2386
1075.93 2535
1075.94 2703
1075.95 2717
1075.96 2443
1075.98 2426
1075.99 2451
1076.00 2306
1076.01 2294
1076.02 2219
1076.03 2239
1076.04 2328
1076.06 2267
1076.07 2204
1076.08 2210
1076.09 2380
1076.10 2473
1076.11 2493
1076.12 2466
1076.14 2491
1076.15 2391
1076.16 2366
1076.17 2299
1076.18 2435
1076.19 2429
1076.20 2242
1076.22 2147
1076.23 2112
1076.24 2116
1076.25 2215
1076.26 2322
1076.27 2249
1076.28 2222
1076.30 2120
1076.31 2173
1076.32 2436
1076.33 2533
1076.34 2389
1076.35 2435
1076.36 2404
1076.38 2494
1076.39 2465
1076.40 2373
1076.41 2505
1076.42 2646
1076.43 2448
1076.44 2506
1076.46 2639
1076.47 2729
1076.48 2710
1076.49 2603
1076.50 2706
1076.51 2813
1076.52 2764
1076.54 2502
1076.55 2360
1076.56 2482
1076.57 2772
1076.58 2767
1076.59 2684
1076.60 2734
1076.62 2797
1076.63 2578
1076.64 2454
1076.65 2677
1076.66 2805
1076.67 3018
1076.68 2943
1076.70 2875
1076.71 2906
1076.72 2702
1076.73 2650
1076.74 2772
1076.75 2857
1076.77 2672
1076.78 2575
1076.79 2577
1076.80 2615
1076.81 2564
1076.82 2576
1076.83 2574
1076.85 2589
1076.86 2293
1076.87 2225
1076.88 2197
1076.89 2113
1076.90 2184
1076.91 2267
1076.93 2246
1076.94 2398
1076.95 2402
1076.96 2340
1076.97 2305
1076.98 2324
1076.99 2237
1077.01 2216
1077.02 2262
1077.03 2155
1077.04 2074
1077.05 2064
1077.06 2212
1077.07 2279
1077.09 2255
1077.10 2227
1077.11 2299
1077.12 2411
1077.13 2361
1077.14 2296
1077.15 2389
1077.17 2385
1077.18 2208
1077.19 2153
1077.20 2099
1077.21 2177
1077.22 2237
1077.23 2251
1077.25 2226
1077.26 2237
1077.27 2220
1077.28 2423
1077.29 2646
1077.30 2497
1077.31 2369
1077.33 2383
1077.34 2431
1077.35 2458
1077.36 2442
1077.37 2441
1077.38 2417
1077.39 2461
1077.41 2482
1077.42 2454
1077.43 2519
1077.44 2477
1077.45 2519
1077.46 2707
1077.47 2941
1077.49 2881
1077.50 2818
1077.51 2851
1077.52 2756
1077.53 2517
1077.54 2493
1077.55 2567
1077.57 2597
1077.58 2644
1077.59 2712
1077.60 2695
1077.61 2671
1077.62 2548
1077.63 2428
1077.65 2409
1077.66 2514
1077.67 2518
1077.68 2419
1077.69 2395
1077.70 2717
1077.71 2821
1077.73 2798
1077.74 2759
1077.75 2697
1077.76 2756
1077.77 2685
1077.78 2544
1077.79 2335
1077.81 2288
1077.82 2278
1077.83 2064
1077.84 1970
1077.85 1950
1077.86 2115
1077.87 2292
1077.89 2347
1077.90 2332
1077.91 2417
1077.92 2513
1077.93 2499
1077.94 2392
1077.95 2244
1077.97 2238
1077.98 2396
1077.99 2549
1078.00 2519
1078.01 2423
1078.02 2445
1078.03 2319
1078.05 2243
1078.06 2161
1078.07 2126
1078.08 2111
1078.09 2013
1078.10 1804
1078.11 1801
1078.13 2118
1078.14 2279
1078.15 2298
1078.16 2333
1078.17 2304
1078.18 2214
1078.19 2256
1078.21 2171
1078.22 2186
1078.23 2102
1078.24 2182
1078.25 2233
1078.26 2270
1078.27 2295
1078.29 2476
1078.30 2553
1078.31 2535
1078.32 2534
1078.33 2496
1078.34 2574
1078.35 2615
1078.37 2421
1078.38 2561
1078.39 2797
1078.40 2986
1078.41 2974
1078.42 3179
1078.43 3308
1078.45 3352
1078.46 3408
1078.47 3394
1078.48 3236
1078.49 3328
1078.50 3504
1078.51 3577
1078.53 3504
1078.54 3696
1078.55 3759
1078.56 3729
1078.57 3724
1078.58 3760
1078.59 3743
1078.61 3699
1078.62 3627
1078.63 3447
1078.64 3296
1078.65 3505
1078.66 3512
1078.67 3369
1078.69 3085
1078.70 2943
1078.71 2986
1078.72 3114
1078.73 2982
1078.74 2747
1078.76 2611
1078.77 2525
1078.78 2571
1078.79 2588
1078.80 2591
1078.81 2631
1078.82 2545
1078.84 2615
1078.85 2612
1078.86 2581
1078.87 2605
1078.88 2380
1078.89 2404
1078.90 2321
1078.92 2201
1078.93 2157
1078.94 2202
1078.95 2289
1078.96 2288
1078.97 2352
1078.98 2256
1079.00 2209
1079.01 2155
1079.02 2169
1079.03 2255
1079.04 2228
1079.05 2138
1079.06 2178
1079.08 2268
1079.09 2307
1079.10 2228
1079.11 2248
1079.12 2182
1079.13 2101
1079.14 2223
1079.16 2475
1079.17 2514
1079.18 2517
1079.19 2446
1079.20 2570
1079.21 2551
1079.22 2387
1079.24 2247
1079.25 2157
1079.26 2032
1079.27 1991
1079.28 2117
1079.29 2404
1079.30 2441
1079.32 2306
1079.33 2358
1079.34 2367
1079.35 2563
1079.36 2761
1079.37 2859
1079.38 3005
1079.40 2984
1079.41 2938
1079.42 2758
1079.43 2636
1079.44 2576
1079.45 2782
1079.46 2833
1079.48 2919
1079.49 2992
1079.50 3347
1079.51 3427
1079.52 3595
1079.53 3660
1079.54 3774
1079.56 3629
1079.57 3366
1079.58 3343
1079.59 3103
1079.60 3246
1079.61 3369
1079.62 3070
1079.64 2864
1079.65 3161
1079.66 3149
1079.67 3041
1079.68 3086
1079.69 3164
1079.70 3161
1079.72 3247
1079.73 3090
1079.74 2924
1079.75 2643
1079.76 2420
1079.77 2319
1079.79 2428
1079.80 2575
1079.81 2593
1079.82 2538
1079.83 2542
1079.84 2597
1079.85 2574
1079.87 2655
1079.88 2575
1079.89 2485
1079.90 2294
1079.91 2325
1079.92 2494
1079.93 2502
1079.95 2269
1079.96 2183
1079.97 2257
1079.98 2448
1079.99 2340
1080.00 2281
1080.01 2283
1080.03 2297
1080.04 2121
1080.05 2101
1080.06 2280
1080.07 2327
1080.08 2214
1080.09 2212
1080.11 2211
1080.12 2299
1080.13 2199
1080.14 2082
1080.15 2148
1080.16 2222
1080.17 2221
1080.19 2493
1080.20 2766
1080.21 2732
1080.22 2542
1080.23 2462
1080.24 2270
1080.25 2013
1080.27 1929
1080.28 2121
1080.29 2261
1080.30 2283
1080.31 2368
1080.32 2391
1080.33 2255
1080.35 2217
1080.36 2232
1080.37 2236
1080.38 2258
1080.39 2484
1080.40 2615
1080.41 2693
1080.43 2726
1080.44 2655
1080.45 2554
1080.46 2553
1080.47 2711
1080.48 2877
1080.49 2976
1080.51 2969
1080.52 2962
1080.53 2834
1080.54 2923
1080.55 3103
1080.56 3169
1080.58 3238
1080.59 3248
1080.60 3174
1080.61 2949
1080.62 2966
1080.63 2924
1080.64 2936
1080.66 2853
1080.67 2823
1080.68 2918
1080.69 2817
1080.70 2616
1080.71 2666
1080.72 2594
1080.74 2573
1080.75 2413
1080.76 2357
1080.77 2459
1080.78 2606
1080.79 2622
1080.80 2789
1080.82 2755
1080.83 2577
1080.84 2423
1080.85 2434
1080.86 2422
1080.87 2262
1080.88 2162
1080.90 2260
1080.91 2328
1080.92 2242
1080.93 2415
1080.94 2592
1080.95 2659
1080.96 2683
1080.98 2558
1080.99 2348
1081.00 2222
1081.01 2324
1081.02 2393
1081.03 2425
1081.04 2372
1081.06 2294
1081.07 2238
1081.08 2128
1081.09 1952
1081.10 1949
1081.11 2083
1081.12 2134
1081.14 2404
1081.15 2370
1081.16 2289
1081.17 2107
1081.18 2147
1081.19 2290
1081.21 2309
1081.22 2359
1081.23 2395
1081.24 2285
1081.25 2230
1081.26 2329
1081.27 2461
1081.29 2474
1081.30 2526
1081.31 2838
1081.32 2849
1081.33 2694
1081.34 2732
1081.35 2938
1081.37 3073
1081.38 3190
1081.39 3296
1081.40 3293
1081.41 3235
1081.42 3292
1081.43 3313
1081.45 3184
1081.46 3040
1081.47 3334
1081.48 3615
1081.49 3423
1081.50 3281
1081.51 3181
1081.53 3122
1081.54 3257
1081.55 3153
1081.56 3020
1081.57 3025
1081.58 3164
1081.59 3175
1081.61 3104
1081.62 3035
1081.63 3001
1081.64 2857
1081.65 2789
1081.66 2706
1081.67 2768
1081.69 2771
1081.70 2781
1081.71 2753
1081.72 2691
1081.73 2646
1081.74 2469
1081.75 2491
1081.77 2621
1081.78 2676
1081.79 2535
1081.80 2378
1081.81 2369
1081.82 2332
1081.84 2229
1081.85 1962
1081.86 2027
1081.87 2146
1081.88 2137
1081.89 2334
1081.90 2447
1081.92 2394
1081.93 2433
1081.94 2314
1081.95 2289
1081.96 2512
1081.97 2625
1081.98 2520
1082.00 2496
1082.01 2482
1082.02 2435
1082.03 2358
1082.04 2365
1082.05 2287
1082.06 2372
1082.08 2389
1082.09 2435
1082.10 2417
1082.11 2382
1082.12 2232
1082.13 2138
1082.14 2231
1082.16 2405
1082.17 2412
1082.18 2393
1082.19 2314
1082.20 2219
1082.21 2135
1082.22 2032
1082.24 2200
1082.25 2465
1082.26 2422
1082.27 2238
1082.28 2200
1082.29 2174
1082.31 2114
1082.32 2158
1082.33 2161
1082.34 2229
1082.35 2327
1082.36 2373
1082.37 2406
1082.39 2493
1082.40 2717
1082.41 2702
1082.42 2856
1082.43 2962
1082.44 2954
1082.45 3166
1082.47 3303
1082.48 3283
1082.49 3126
1082.50 3162
1082.51 3147
1082.52 3053
1082.53 2762
1082.55 2771
1082.56 2780
1082.57 2797
1082.58 2699
1082.59 2682
1082.60 2758
1082.61 2697
1082.63 2687
1082.64 2561
1082.65 2303
1082.66 2237
1082.67 2304
1082.68 2215
1082.69 2151
1082.71 2333
1082.72 2484
1082.73 2387
1082.74 2347
1082.75 2469
1082.76 2609
1082.77 2639
1082.79 2573
1082.80 2611
1082.81 2601
1082.82 2643
1082.83 2618
1082.84 2577
1082.86 2559
1082.87 2639
1082.88 2543
1082.89 2621
1082.90 2507
1082.91 2307
1082.92 2278
1082.94 2306
1082.95 2229
1082.96 2274
1082.97 2379
1082.98 2288
1082.99 2158
1083.00 2024
1083.02 1861
1083.03 1929
1083.04 1999
1083.05 2039
1083.06 2101
1083.07 2121
1083.08 2032
1083.10 2180
1083.11 2374
1083.12 2411
1083.13 2445
1083.14 2403
1083.15 2339
1083.16 2482
1083.18 2540
1083.19 2352
1083.20 2204
1083.21 2226
1083.22 2236
1083.23 2284
1083.25 2560
1083.26 2750
1083.27 2956
1083.28 2973
1083.29 2752
1083.30 2624
1083.31 2527
1083.33 2417
1083.34 2515
1083.35 2661
1083.36 2969
1083.37 2957
1083.38 2877
1083.39 3173
1083.41 3377
1083.42 3543
1083.43 3713
1083.44 3918
1083.45 4131
1083.46 4552
1083.47 4940
1083.49 5539
1083.50 6184
1083.51 6718
1083.52 7241
1083.53 7543
1083.54 7994
1083.55 8292
1083.57 8293
1083.58 8277
1083.59 7852
1083.60 7554
1083.61 7497
1083.62 7192
1083.63 6645
1083.65 6232
1083.66 5947
1083.67 5504
1083.68 5107
1083.69 4658
1083.70 4425
1083.72 4306
1083.73 4158
1083.74 4066
1083.75 3874
1083.76 3808
1083.77 3746
1083.78 3635
1083.80 3605
1083.81 3646
1083.82 3473
1083.83 3556
1083.84 3502
1083.85 3224
1083.86 3219
1083.88 3235
1083.89 3233
1083.90 3195
1083.91 2975
1083.92 2949
1083.93 3200
1083.94 3376
1083.96 3230
1083.97 3033
1083.98 2974
1083.99 2944
1084.00 3012
1084.01 2971
1084.02 2740
1084.04 2544
1084.05 2357
1084.06 2277
1084.07 2264
1084.08 2462
1084.09 2600
1084.11 2634
1084.12 2728
1084.13 2572
1084.14 2425
1084.15 2311
1084.16 2231
1084.17 2247
1084.19 2197
1084.20 2316
1084.21 2354
1084.22 2335
1084.23 2221
1084.24 2179
1084.25 2454
1084.27 2648
1084.28 2646
1084.29 2585
1084.30 2578
1084.31 2604
1084.32 2546
1084.33 2579
1084.35 2480
1084.36 2382
1084.37 2424
1084.38 2555
1084.39 2634
1084.40 2861
1084.41 3229
1084.43 3413
1084.44 3501
1084.45 3774
1084.46 4031
1084.47 4412
1084.48 4998
1084.50 5521
1084.51 6072
1084.52 6646
1084.53 7048
1084.54 7353
1084.55 7343
1084.56 7217
1084.58 7027
1084.59 6585
1084.60 6155
1084.61 6005
1084.62 5656
1084.63 5334
1084.64 5085
1084.66 4870
1084.67 4631
1084.68 4600
1084.69 4408
1084.70 4117
1084.71 3779
1084.72 3797
1084.74 3581
1084.75 3401
1084.76 3268
1084.77 3167
1084.78 3093
1084.79 3122
1084.80 3152
1084.82 3122
1084.83 3077
1084.84 3127
1084.85 3068
1084.86 3015
1084.87 2931
1084.89 2934
1084.90 3131
1084.91 3265
1084.92 3140
1084.93 3068
1084.94 3058
1084.95 3028
1084.97 3078
1084.98 3016
1084.99 2933
1085.00 2908
1085.01 2778
1085.02 2552
1085.03 2348
1085.05 2348
1085.06 2589
1085.07 2610
1085.08 2664
1085.09 2659
1085.10 2715
1085.11 2730
1085.13 2691
1085.14 2751
1085.15 2671
1085.16 2703
1085.17 2746
1085.18 2666
1085.20 2593
1085.21 2532
1085.22 2491
1085.23 2272
1085.24 2363
1085.25 2518
1085.26 2358
1085.28 2343
1085.29 2527
1085.30 2670
1085.31 2465
1085.32 2444
1085.33 2541
1085.34 2732
1085.36 2758
1085.37 2872
1085.38 2857
1085.39 2760
1085.40 2920
1085.41 3010
1085.42 3059
1085.44 3227
1085.45 3376
1085.46 3481
1085.47 3513
1085.48 3604
1085.49 3880
1085.51 4072
1085.52 4388
1085.53 4479
1085.54 4459
1085.55 4470
1085.56 4492
1085.57 4427
1085.59 4293
1085.60 4433
1085.61 4451
1085.62 4337
1085.63 4240
1085.64 4105
1085.65 3955
1085.67 3966
1085.68 3780
1085.69 3374
1085.70 3186
1085.71 3211
1085.72 3116
1085.73 2866
1085.75 2747
1085.76 2867
1085.77 2941
1085.78 2928
1085.79 3012
1085.80 2980
1085.81 2823
1085.83 2670
1085.84 2400
1085.85 2226
1085.86 2129
1085.87 2310
1085.88 2568
1085.90 2634
1085.91 2442
1085.92 2532
1085.93 2521
1085.94 2526
1085.95 2625
1085.96 2718
1085.98 2674
1085.99 2767
1086.00 2741
1086.01 2884
1086.02 2733
1086.03 2782
1086.04 2668
1086.06 2424
1086.07 2511
1086.08 2688
1086.09 2943
1086.10 3103
1086.11 3123
1086.12 2950
1086.14 2892
1086.15 2923
1086.16 2878
1086.17 2912
1086.18 2806
1086.19 2731
1086.21 2639
1086.22 2616
1086.23 2582
1086.24 2657
1086.25 2692
1086.26 2726
1086.27 2801
1086.29 2859
1086.30 2874
1086.31 2845
1086.32 2739
1086.33 2798
1086.34 2909
1086.35 2943
1086.37 2968
1086.38 2968
1086.39 3112
1086.40 3231
1086.41 3292
1086.42 3282
1086.43 3442
1086.45 3648
1086.46 3684
1086.47 3690
1086.48 3670
1086.49 3647
1086.50 3809
1086.52 3850
1086.53 3682
1086.54 3636
1086.55 3637
1086.56 3607
1086.57 3533
1086.58 3587
1086.60 3523
1086.61 3222
1086.62 3114
1086.63 3160
1086.64 3014
1086.65 3082
1086.66 3073
1086.68 3070
1086.69 2921
1086.70 2851
1086.71 2844
1086.72 2752
1086.73 2677
1086.75 2757
1086.76 2876
1086.77 2798
1086.78 2550
1086.79 2545
1086.80 2538
1086.81 2494
1086.83 2461
1086.84 2525
1086.85 2810
1086.86 2899
1086.87 2970
1086.88 2811
1086.89 2633
1086.91 2528
1086.92 2592
1086.93 2693
1086.94 2645
1086.95 2588
1086.96 2451
1086.97 2370
1086.99 2265
1087.00 2407
1087.01 2623
1087.02 2665
1087.03 2696
1087.04 2512
1087.06 2389
1087.07 2331
1087.08 2395
1087.09 2492
1087.10 2564
1087.11 2713
1087.12 2571
1087.14 2413
1087.15 2373
1087.16 2379
1087.17 2349
1087.18 2461
1087.19 2678
1087.20 2731
1087.22 2614
1087.23 2389
1087.24 2230
1087.25 2043
1087.26 2215
1087.27 2357
1087.28 2630
1087.30 2721
1087.31 2771
1087.32 2809
1087.33 2955
1087.34 3053
1087.35 2866
1087.37 2813
1087.38 2934
1087.39 3344
1087.40 3622
1087.41 3486
1087.42 3358
1087.43 3272
1087.45 3074
1087.46 3132
1087.47 3360
1087.48 3762
1087.49 3827
1087.50 3545
1087.51 3389
1087.53 3421
1087.54 3541
1087.55 3523
1087.56 3523
1087.57 3648
1087.58 3602
1087.60 3378
1087.61 3158
1087.62 2910
1087.63 2961
1087.64 2959
1087.65 2963
1087.66 2974
1087.68 2986
1087.69 2935
1087.70 3029
1087.71 3013
1087.72 2940
1087.73 2949
1087.74 2831
1087.76 2800
1087.77 2840
1087.78 2944
1087.79 3004
1087.80 2946
1087.81 3004
1087.82 3261
1087.84 3148
1087.85 2955
1087.86 2776
1087.87 2655
1087.88 2514
1087.89 2423
1087.91 2493
1087.92 2423
1087.93 2454
1087.94 2539
1087.95 2500
1087.96 2438
1087.97 2505
1087.99 2517
1088.00 2648
1088.01 2749
1088.02 2852
1088.03 3058
1088.04 2964
1088.05 2615
1088.07 2437
1088.08 2497
1088.09 2443
1088.10 2579
1088.11 2608
1088.12 2510
1088.14 2426
1088.15 2286
1088.16 2167
1088.17 2270
1088.18 2325
1088.19 2530
1088.20 2302
1088.22 2311
1088.23 2395
1088.24 2337
1088.25 2339
1088.26 2460
1088.27 2536
1088.28 2624
1088.30 2515
1088.31 2278
1088.32 2369
1088.33 2570
1088.34 2682
1088.35 2646
1088.36 2522
1088.38 2511
1088.39 2600
1088.40 2863
1088.41 2880
1088.42 2978
1088.43 3046
1088.45 3116
1088.46 2967
1088.47 3049
1088.48 3107
1088.49 3294
1088.50 3462
1088.51 3490
1088.53 3448
1088.54 3543
1088.55 3448
1088.56 3408
1088.57 3402
1088.58 3207
1088.59 3063
1088.61 3140
1088.62 3059
1088.63 2971
1088.64 3054
1088.65 3015
1088.66 2924
1088.68 2906
1088.69 3009
1088.70 3020
1088.71 3156
1088.72 3053
1088.73 3004
1088.74 2943
1088.76 2921
1088.77 2910
1088.78 2866
1088.79 2749
1088.80 2730
1088.81 2778
1088.82 2870
1088.84 2832
1088.85 2800
1088.86 2857
1088.87 2923
1088.88 2857
1088.89 2571
1088.91 2558
1088.92 2597
1088.93 2615
1088.94 2666
1088.95 2607
1088.96 2484
1088.97 2502
1088.99 2477
1089.00 2386
1089.01 2390
1089.02 2572
1089.03 2738
1089.04 2627
1089.05 2563
1089.07 2642
1089.08 2709
1089.09 2814
1089.10 2797
1089.11 2929
1089.12 3093
1089.14 3122
1089.15 3064
1089.16 3206
1089.17 3045
1089.18 2922
1089.19 2647
1089.20 2594
1089.22 2643
1089.23 2732
1089.24 2690
1089.25 2621
1089.26 2628
1089.27 2716
1089.28 2762
1089.30 2765
1089.31 2635
1089.32 2568
1089.33 2541
1089.34 2408
1089.35 2295
1089.37 2589
1089.38 2920
1089.39 2910
1089.40 2806
1089.41 2764
1089.42 2732
1089.43 3002
1089.45 3446
1089.46 3577
1089.47 3532
1089.48 3549
1089.49 3592
1089.50 3465
1089.51 3308
1089.53 3122
1089.54 3078
1089.55 3140
1089.56 3074
1089.57 2993
1089.58 2994
1089.60 2876
1089.61 2916
1089.62 3057
1089.63 3180
1089.64 3164
1089.65 3327
1089.66 3165
1089.68 3034
1089.69 3000
1089.70 2876
1089.71 2902
1089.72 2801
1089.73 2740
1089.74 2779
1089.76 2728
1089.77 2795
1089.78 2811
1089.79 2784
1089.80 2940
1089.81 2945
1089.83 2759
1089.84 2616
1089.85 2748
1089.86 2807
1089.87 2781
1089.88 2781
1089.89 2685
1089.91 2539
1089.92 2449
1089.93 2435
1089.94 2462
1089.95 2786
1089.96 2916
1089.97 2596
1089.99 2435
1090.00 2575
1090.01 2698
1090.02 2765
1090.03 2854
1090.04 2842
1090.06 2920
1090.07 3000
1090.08 2900
1090.09 2673
1090.10 2433
1090.11 2328
1090.12 2236
1090.14 2250
1090.15 2248
1090.16 2374
1090.17 2381
1090.18 2420
1090.19 2459
1090.20 2349
1090.22 2252
1090.23 2331
1090.24 2396
1090.25 2473
1090.26 2463
1090.27 2423
1090.29 2616
1090.30 2783
1090.31 2734
1090.32 2539
1090.33 2660
1090.34 2643
1090.35 2581
1090.37 2490
1090.38 2678
1090.39 2564
1090.40 2458
1090.41 2432
1090.42 2753
1090.43 2938
1090.45 3029
1090.46 3142
1090.47 3124
1090.48 2978
1090.49 3064
1090.50 3397
1090.52 3469
1090.53 3292
1090.54 3403
1090.55 3478
1090.56 3458
1090.57 3487
1090.58 3655
1090.60 3590
1090.61 3460
1090.62 3164
1090.63 3232
1090.64 3169
1090.65 3077
1090.66 2801
1090.68 2753
1090.69 2830
1090.70 2862
1090.71 2690
1090.72 2631
1090.73 2582
1090.75 2728
1090.76 2768
1090.77 2831
1090.78 2809
1090.79 2899
1090.80 2966
1090.81 2812
1090.83 2584
1090.84 2535
1090.85 2510
1090.86 2512
1090.87 2639
1090.88 2611
1090.89 2462
1090.91 2446
1090.92 2451
1090.93 2379
1090.94 2303
1090.95 2257
1090.96 2198
1090.98 2163
1090.99 2324
1091.00 2289
1091.01 2108
1091.02 1985
1091.03 2247
1091.04 2553
1091.06 2452
1091.07 2372
1091.08 2509
1091.09 2667
1091.10 2688
1091.11 2594
1091.13 2614
1091.14 2826
1091.15 2721
1091.16 2550
1091.17 2480
1091.18 2699
1091.19 2651
1091.21 2641
1091.22 2462
1091.23 2402
1091.24 2396
1091.25 2418
1091.26 2449
1091.27 2462
1091.29 2453
1091.30 2655
1091.31 2843
1091.32 2784
1091.33 2747
1091.34 2682
1091.36 2682
1091.37 2588
1091.38 2641
1091.39 2841
1091.40 2917
1091.41 2825
1091.42 2792
1091.44 2910
1091.45 3111
1091.46 3417
1091.47 3373
1091.48 3242
1091.49 3002
1091.50 2873
1091.52 2955
1091.53 2937
1091.54 2929
1091.55 2898
1091.56 2903
1091.57 2980
1091.59 2865
1091.60 2895
1091.61 2790
1091.62 2663
1091.63 2585
1091.64 2445
1091.65 2278
1091.67 2285
1091.68 2361
1091.69 2611
1091.70 2613
1091.71 2522
1091.72 2620
1091.74 2687
1091.75 2575
1091.76 2579
1091.77 2531
1091.78 2662
1091.79 2640
1091.80 2558
1091.82 2493
1091.83 2542
1091.84 2343
1091.85 2278
1091.86 2323
1091.87 2342
1091.88 2373
1091.90 2385
1091.91 2429
1091.92 2540
1091.93 2544
1091.94 2438
1091.95 2551
1091.97 2801
1091.98 2863
1091.99 2722
1092.00 2579
1092.01 2687
1092.02 2723
1092.03 2646
1092.05 2600
1092.06 2662
1092.07 2771
1092.08 2689
1092.09 2741
1092.10 2821
1092.11 2890
1092.13 2733
1092.14 2623
1092.15 2478
1092.16 2568
1092.17 2659
1092.18 2637
1092.20 2673
1092.21 2764
1092.22 2787
1092.23 2787
1092.24 2785
1092.25 2778
1092.26 2862
1092.28 2836
1092.29 2624
1092.30 2494
1092.31 2568
1092.32 2828
1092.33 2898
1092.35 2845
1092.36 2903
1092.37 2862
1092.38 2744
1092.39 2705
1092.40 2561
1092.41 2576
1092.43 2673
1092.44 2632
1092.45 2671
1092.46 2676
1092.47 2879
1092.48 2837
1092.49 2715
1092.51 2781
1092.52 3065
1092.53 3010
1092.54 3040
1092.55 2995
1092.56 3051
1092.58 3010
1092.59 2979
1092.60 3102
1092.61 3241
1092.62 3126
1092.63 3016
1092.64 3005
1092.66 2973
1092.67 3044
1092.68 3228
1092.69 3362
1092.70 3243
1092.71 3105
1092.73 3082
1092.74 2949
1092.75 2819
1092.76 2694
1092.77 2639
1092.78 2714
1092.79 2650
1092.81 2521
1092.82 2399
1092.83 2554
1092.84 2791
1092.85 2705
1092.86 2480
1092.87 2376
1092.89 2370
1092.90 2617
1092.91 2629
1092.92 2627
1092.93 2646
1092.94 2604
1092.96 2502
1092.97 2379
1092.98 2234
1092.99 2215
1093.00 2260
1093.01 2381
1093.02 2322
1093.04 2270
1093.05 2233
1093.06 2335
1093.07 2347
1093.08 2351
1093.09 2513
1093.11 2385
1093.12 2403
1093.13 2530
1093.14 2693
1093.15 2723
1093.16 2688
1093.17 2651
1093.19 2600
1093.20 2442
1093.21 2268
1093.22 2269
1093.23 2419
1093.24 2432
1093.26 2513
1093.27 2661
1093.28 2627
1093.29 2433
1093.30 2426
1093.31 2326
1093.32 2424
1093.34 2470
1093.35 2448
1093.36 2316
1093.37 2337
1093.38 2458
1093.39 2587
1093.40 2624
1093.42 2643
1093.43 2720
1093.44 2904
1093.45 2984
1093.46 2939
1093.47 2854
1093.49 2774
1093.50 2795
1093.51 2837
1093.52 2799
1093.53 2839
1093.54 2883
1093.55 2921
1093.57 2847
1093.58 2654
1093.59 2586
1093.60 2617
1093.61 2587
1093.62 2709
1093.64 2685
1093.65 2657
1093.66 2675
1093.67 2571
1093.68 2444
1093.69 2567
1093.70 2556
1093.72 2507
1093.73 2413
1093.74 2638
1093.75 2930
1093.76 2913
1093.77 2830
1093.79 2720
1093.80 2643
1093.81 2567
1093.82 2594
1093.83 2483
1093.84 2365
1093.85 2407
1093.87 2349
1093.88 2388
1093.89 2393
1093.90 2413
1093.91 2525
1093.92 2631
1093.93 2557
1093.95 2606
1093.96 2785
1093.97 2963
1093.98 2950
1093.99 2720
1094.00 2577
1094.02 2590
1094.03 2650
1094.04 2533
1094.05 2556
1094.06 2666
1094.07 2526
1094.08 2409
1094.10 2212
1094.11 2303
1094.12 2447
1094.13 2478
1094.14 2510
1094.15 2620
1094.17 2858
1094.18 2850
1094.19 2630
1094.20 2499
1094.21 2393
1094.22 2262
1094.23 2292
1094.25 2462
1094.26 2538
1094.27 2621
1094.28 2696
1094.29 2744
1094.30 2625
1094.32 2446
1094.33 2489
1094.34 2486
1094.35 2445
1094.36 2293
1094.37 2222
1094.38 2261
1094.40 2417
1094.41 2626
1094.42 2762
1094.43 2930
1094.44 3038
1094.45 3113
1094.46 3118
1094.48 3424
1094.49 3826
1094.50 3977
1094.51 4079
1094.52 4140
1094.53 4048
1094.55 3966
1094.56 3829
1094.57 3658
1094.58 3619
1094.59 3579
1094.60 3527
1094.61 3547
1094.63 3427
1094.64 3387
1094.65 3378
1094.66 3265
1094.67 3042
1094.68 2908
1094.70 2842
1094.71 2935
1094.72 2961
1094.73 2831
1094.74 2627
1094.75 2464
1094.76 2441
1094.78 2538
1094.79 2551
1094.80 2582
1094.81 2493
1094.82 2572
1094.83 2545
1094.85 2600
1094.86 2619
1094.87 2600
1094.88 2732
1094.89 2823
1094.90 2590
1094.91 2364
1094.93 2313
1094.94 2338
1094.95 2407
1094.96 2340
1094.97 2339
1094.98 2307
1095.00 2360
1095.01 2491
1095.02 2362
1095.03 2440
1095.04 2538
1095.05 2788
1095.06 2897
1095.08 2880
1095.09 2814
1095.10 2729
1095.11 2789
1095.12 2636
1095.13 2355
1095.15 2291
1095.16 2490
1095.17 2711
1095.18 2598
1095.19 2637
1095.20 2574
1095.21 2453
1095.23 2390
1095.24 2398
1095.25 2270
1095.26 2335
1095.27 2407
1095.28 2428
1095.29 2462
1095.31 2506
1095.32 2350
1095.33 2329
1095.34 2341
1095.35 2340
1095.36 2361
1095.38 2357
1095.39 2610
1095.40 2707
1095.41 2731
1095.42 2673
1095.43 2784
1095.44 2815
1095.46 2780
1095.47 3081
1095.48 3383
1095.49 3558
1095.50 3624
1095.51 3723
1095.53 3823
1095.54 4017
1095.55 4182
1095.56 4292
1095.57 4179
1095.58 3885
1095.59 3511
1095.61 3411
1095.62 3356
1095.63 3163
1095.64 2904
1095.65 2898
1095.66 2998
1095.68 2954
1095.69 2908
1095.70 2963
1095.71 3112
1095.72 3314
1095.73 3398
1095.74 3532
1095.76 3606
1095.77 3431
1095.78 3044
1095.79 2876
1095.80 2767
1095.81 2828
1095.83 2575
1095.84 2520
1095.85 2584
1095.86 2677
1095.87 2745
1095.88 2502
1095.89 2427
1095.91 2710
1095.92 2758
1095.93 2551
1095.94 2437
1095.95 2291
1095.96 2254
1095.98 2183
1095.99 2329
1096.00 2636
1096.01 2676
1096.02 2610
1096.03 2709
1096.04 2837
1096.06 2773
1096.07 2569
1096.08 2465
1096.09 2576
1096.10 2574
1096.11 2461
1096.13 2438
1096.14 2441
1096.15 2389
1096.16 2327
1096.17 2211
1096.18 2363
1096.19 2720
1096.21 2706
1096.22 2549
1096.23 2363
1096.24 2350
1096.25 2570
1096.26 2503
1096.28 2337
1096.29 2252
1096.30 2357
1096.31 2274
1096.32 2470
1096.33 2585
1096.34 2531
1096.36 2497
1096.37 2518
1096.38 2486
1096.39 2276
1096.40 2313
1096.41 2486
1096.43 2557
1096.44 2745
1096.45 2939
1096.46 3043
1096.47 2997
1096.48 2883
1096.49 2761
1096.51 2791
1096.52 2843
1096.53 3120
1096.54 3331
1096.55 3269
1096.56 3138
1096.58 3109
1096.59 3124
1096.60 2981
1096.61 2842
1096.62 3011
1096.63 3001
1096.64 2763
1096.66 2634
1096.67 2563
1096.68 2589
1096.69 2643
1096.70 2577
1096.71 2431
1096.73 2387
1096.74 2478
1096.75 2588
1096.76 2644
1096.77 2773
1096.78 2730
1096.79 2687
1096.81 2645
1096.82 2582
1096.83 2675
1096.84 2727
1096.85 2518
1096.86 2314
1096.88 2431
1096.89 2766
1096.90 2964
1096.91 2860
1096.92 2749
1096.93 2765
1096.94 2683
1096.96 2550
1096.97 2640
1096.98 2710
1096.99 2700
1097.00 2628
1097.01 2460
1097.03 2368
1097.04 2288
1097.05 2318
1097.06 2435
1097.07 2444
1097.08 2672
1097.09 2847
1097.11 2987
1097.12 2813
1097.13 2647
1097.14 2641
1097.15 2738
1097.16 2667
1097.18 2639
1097.19 2634
1097.20 2521
1097.21 2537
1097.22 2561
1097.23 2550
1097.24 2493
1097.26 2392
1097.27 2392
1097.28 2512
1097.29 2735
1097.30 2822
1097.31 2960
1097.33 3291
1097.34 3513
1097.35 3876
1097.36 4860
1097.37 6121
1097.38 7744
1097.39 9980
1097.41 12212
1097.42 14431
1097.43 17335
1097.44 19825
1097.45 21657
1097.46 22430
1097.48 22823
1097.49 22138
1097.50 21297
1097.51 20496
1097.52 19309
1097.53 17855
1097.54 16682
1097.56 15247
1097.57 13987
1097.58 12572
1097.59 11095
1097.60 9968
1097.61 9202
1097.63 8394
1097.64 7791
1097.65 7261
1097.66 6754
1097.67 6317
1097.68 6196
1097.69 5911
1097.71 5800
1097.72 5499
1097.73 5417
1097.74 5138
1097.75 4939
1097.76 4634
1097.78 4595
1097.79 4566
1097.80 4431
1097.81 4228
1097.82 3909
1097.83 3772
1097.84 3465
1097.86 3286
1097.87 3332
1097.88 3295
1097.89 3293
1097.90 3380
1097.91 3354
1097.93 3105
1097.94 3024
1097.95 3024
1097.96 3080
1097.97 3026
1097.98 2968
1097.99 3029
1098.01 3097
1098.02 3028
1098.03 3198
1098.04 3210
1098.05 3041
1098.06 2891
1098.08 2914
1098.09 2893
1098.10 2841
1098.11 2818
1098.12 2882
1098.13 2976
1098.14 2972
1098.16 2961
1098.17 3032
1098.18 3024
1098.19 3078
1098.20 3085
1098.21 2957
1098.23 2865
1098.24 2892
1098.25 2822
1098.26 2804
1098.27 2774
1098.28 2943
1098.29 2898
1098.31 2950
1098.32 3082
1098.33 3268
1098.34 3482
1098.35 3804
1098.36 4106
1098.38 4969
1098.39 6123
1098.40 7463
1098.41 8644
1098.42 10348
1098.43 11696
1098.44 12611
1098.46 13768
1098.47 14669
1098.48 15215
1098.49 15004
1098.50 14274
1098.51 13546
1098.53 12459
1098.54 11501
1098.55 10943
1098.56 10168
1098.57 9289
1098.58 8497
1098.59 7733
1098.61 7045
1098.62 6791
1098.63 6580
1098.64 6023
1098.65 5477
1098.66 5188
1098.68 5023
1098.69 4808
1098.70 4446
1098.71 4310
1098.72 4377
1098.73 4395
1098.75 4124
1098.76 4179
1098.77 4116
1098.78 4045
1098.79 3842
1098.80 3771
1098.81 3711
1098.83 3626
1098.84 3640
1098.85 3647
1098.86 3531
1098.87 3363
1098.88 3126
1098.90 3197
1098.91 3435
1098.92 3446
1098.93 3288
1098.94 3157
1098.95 3230
1098.96 3166
1098.98 3011
1098.99 2884
1099.00 2985
1099.01 3197
1099.02 3194
1099.03 3095
1099.05 2900
1099.06 2722
1099.07 2626
1099.08 2525
1099.09 2603
1099.10 2789
1099.11 2939
1099.13 2887
1099.14 2900
1099.15 2777
1099.16 2600
1099.17 2498
1099.18 2476
1099.20 2486
1099.21 2709
1099.22 2774
1099.23 2853
1099.24 2802
1099.25 2634
1099.26 2581
1099.28 2617
1099.29 2752
1099.30 2889
1099.31 2808
1099.32 2777
1099.33 2878
1099.35 3040
1099.36 3256
1099.37 3496
1099.38 3728
1099.39 3977
1099.40 4333
1099.42 4617
1099.43 4894
1099.44 5598
1099.45 6298
1099.46 6727
1099.47 7245
1099.48 7755
1099.50 8128
1099.51 8055
1099.52 8201
1099.53 8394
1099.54 7994
1099.55 7856
1099.57 7731
1099.58 7271
1099.59 6814
1099.60 6441
1099.61 6320
1099.62 6176
1099.63 5807
1099.65 5515
1099.66 5194
1099.67 4652
1099.68 4208
1099.69 4039
1099.70 3880
1099.72 3759
1099.73 3709
1099.74 3748
1099.75 3754
1099.76 3837
1099.77 3853
1099.78 3617
1099.80 3378
1099.81 3281
1099.82 3270
1099.83 3317
1099.84 3222
1099.85 3421
1099.87 3266
1099.88 3133
1099.89 3154
1099.90 3247
1099.91 3280
1099.92 3210
1099.93 2987
1099.95 3009
1099.96 3071
1099.97 3143
1099.98 3016
1099.99 2958
1100.00 2963
1100.02 3047
1100.03 3047
1100.04 3083
1100.05 3079
1100.06 2990
1100.07 3000
1100.09 3049
1100.10 3121
1100.11 3331
1100.12 3494
1100.13 3092
1100.14 2655
1100.15 2717
1100.17 2835
1100.18 2806
1100.19 2931
1100.20 2953
1100.21 2988
1100.22 3037
1100.24 2970
1100.25 3011
1100.26 2913
1100.27 2986
1100.28 2981
1100.29 2670
1100.30 2472
1100.32 2457
1100.33 2420
1100.34 2314
1100.35 2376
1100.36 2519
1100.37 2612
1100.39 2782
1100.40 2976
1100.41 2945
1100.42 3110
1100.43 3238
1100.44 3496
1100.45 3638
1100.47 3773
1100.48 4245
1100.49 4500
1100.50 4469
1100.51 4460
1100.52 4676
1100.54 5095
1100.55 5081
1100.56 4898
1100.57 5113
1100.58 5076
1100.59 4986
1100.61 4771
1100.62 4557
1100.63 4411
1100.64 4086
1100.65 3743
1100.66 3419
1100.67 3122
1100.69 3053
1100.70 3108
1100.71 3138
1100.72 3124
1100.73 3339
1100.74 3497
1100.76 3611
1100.77 3551
1100.78 3191
1100.79 2833
1100.80 2706
1100.81 2719
1100.82 2567
1100.84 2771
1100.85 2995
1100.86 2947
1100.87 2851
1100.88 2968
1100.89 2957
1100.91 2652
1100.92 2542
1100.93 2574
1100.94 2503
1100.95 2615
1100.96 2601
1100.98 2469
1100.99 2493
1101.00 2612
1101.01 2699
1101.02 2681
1101.03 2610
1101.04 2682
1101.06 2690
1101.07 2798
1101.08 2806
1101.09 2755
1101.10 2752
1101.11 2722
1101.13 2922
1101.14 3095
1101.15 3029
1101.16 2763
1101.17 2711
1101.18 2526
1101.19 2557
1101.21 2678
1101.22 2620
1101.23 2531
1101.24 2530
1101.25 2658
1101.26 2816
1101.28 2787
1101.29 2744
1101.30 2774
1101.31 2853
1101.32 3029
1101.33 3214
1101.34 3393
1101.36 3222
1101.37 3158
1101.38 3308
1101.39 3391
1101.40 3523
1101.41 3704
1101.43 3789
1101.44 3596
1101.45 3439
1101.46 3507
1101.47 3757
1101.48 3735
1101.50 3570
1101.51 3459
1101.52 3499
1101.53 3508
1101.54 3604
1101.55 3669
1101.56 3661
1101.58 3767
1101.59 3863
1101.60 3661
1101.61 3537
1101.62 3374
1101.63 3430
1101.65 3362
1101.66 3360
1101.67 3517
1101.68 3434
1101.69 3224
1101.70 3056
1101.71 2904
1101.73 2933
1101.74 3051
1101.75 3112
1101.76 3138
1101.77 3075
1101.78 2995
1101.80 3007
1101.81 3022
1101.82 2917
1101.83 2740
1101.84 2681
1101.85 2503
1101.87 2556
1101.88 2507
1101.89 2261
1101.90 2262
1101.91 2362
1101.92 2370
1101.93 2448
1101.95 2391
1101.96 2352
1101.97 2253
1101.98 2320
1101.99 2521
1102.00 2418
1102.02 2225
1102.03 2190
1102.04 2247
1102.05 2212
1102.06 2358
1102.07 2540
1102.09 2646
1102.10 2652
1102.11 2660
1102.12 2543
1102.13 2338
1102.14 2437
1102.15 2579
1102.17 2608
1102.18 2489
1102.19 2471
1102.20 2332
1102.21 2238
1102.22 2355
1102.24 2421
1102.25 2437
1102.26 2520
1102.27 2563
1102.28 2488
1102.29 2520
1102.30 2689
1102.32 2825
1102.33 2983
1102.34 3071
1102.35 3415
1102.36 3682
1102.37 3799
1102.39 4045
1102.40 4006
1102.41 3990
1102.42 4076
1102.43 4026
1102.44 4248
1102.46 4386
1102.47 4669
1102.48 4849
1102.49 5123
1102.50 5258
1102.51 5355
1102.52 5037
1102.54 4974
1102.55 4917
1102.56 4959
1102.57 4788
1102.58 4568
1102.59 4276
1102.61 4118
1102.62 3931
1102.63 3610
1102.64 3596
1102.65 3721
1102.66 3643
1102.68 3542
1102.69 3394
1102.70 3189
1102.71 2994
1102.72 3051
1102.73 3135
1102.74 3235
1102.76 3249
1102.77 3209
1102.78 3181
1102.79 3034
1102.80 2681
1102.81 2470
1102.83 2345
1102.84 2359
1102.85 2349
1102.86 2331
1102.87 2519
1102.88 2733
1102.89 2834
1102.91 2833
1102.92 2811
1102.93 2613
1102.94 2595
1102.95 2782
1102.96 2594
1102.98 2461
1102.99 2553
1103.00 2823
1103.01 2865
1103.02 2727
1103.03 2489
1103.05 2357
1103.06 2336
1103.07 2494
1103.08 2416
1103.09 2391
1103.10 2323
1103.11 2324
1103.13 2369
1103.14 2323
1103.15 2122
1103.16 2133
1103.17 2188
1103.18 2263
1103.20 2237
1103.21 2406
1103.22 2478
1103.23 2564
1103.24 2657
1103.25 2755
1103.27 2685
1103.28 2545
1103.29 2620
1103.30 2739
1103.31 2824
1103.32 2934
1103.33 2984
1103.35 3133
1103.36 3360
1103.37 3370
1103.38 3374
1103.39 3430
1103.40 3291
1103.42 3382
1103.43 3202
1103.44 3346
1103.45 3542
1103.46 3667
1103.47 3744
1103.48 3898
1103.50 3955
1103.51 3908
1103.52 3923
1103.53 3918
1103.54 3947
1103.55 3702
1103.57 3711
1103.58 3613
1103.59 3505
1103.60 3359
1103.61 3276
1103.62 3080
1103.64 3038
1103.65 3195
1103.66 3139
1103.67 3078
1103.68 3036
1103.69 2932
1103.70 2852
1103.72 2876
1103.73 2785
1103.74 2740
1103.75 2693
1103.76 2838
1103.77 2917
1103.79 2762
1103.80 2651
1103.81 2597
1103.82 2605
1103.83 2551
1103.84 2536
1103.86 2435
1103.87 2424
1103.88 2585
1103.89 2703
1103.90 2611
1103.91 2634
1103.92 2666
1103.94 2625
1103.95 2686
1103.96 2858
1103.97 2650
1103.98 2504
1103.99 2321
1104.01 2360
1104.02 2449
1104.03 2633
1104.04 2550
1104.05 2517
1104.06 2541
1104.08 2480
1104.09 2478
1104.10 2543
1104.11 2585
1104.12 2706
1104.13 2792
1104.14 2694
1104.16 2576
1104.17 2589
1104.18 2616
1104.19 2613
1104.20 2645
1104.21 2563
1104.23 2575
1104.24 2662
1104.25 2611
1104.26 2516
1104.27 2475
1104.28 2489
1104.30 2412
1104.31 2361
1104.32 2424
1104.33 2541
1104.34 2696
1104.35 2778
1104.36 2918
1104.38 2924
1104.39 3002
1104.40 3168
1104.41 3333
1104.42 3062
1104.43 3134
1104.45 3188
1104.46 3169
1104.47 3197
1104.48 3273
1104.49 3274
1104.50 3438
1104.52 3632
1104.53 3808
1104.54 3747
1104.55 3651
1104.56 3560
1104.57 3476
1104.58 3472
1104.60 3379
1104.61 3214
1104.62 3278
1104.63 3257
1104.64 3146
1104.65 3074
1104.67 3033
1104.68 2959
1104.69 3030
1104.70 3005
1104.71 2832
1104.72 2767
1104.74 2682
1104.75 2608
1104.76 2472
1104.77 2278
1104.78 2355
1104.79 2342
1104.80 2351
1104.82 2411
1104.83 2526
1104.84 2688
1104.85 2634
1104.86 2508
1104.87 2489
1104.89 2535
1104.90 2528
1104.91 2284
1104.92 2294
1104.93 2531
1104.94 2685
1104.96 2448
1104.97 2282
1104.98 2253
1104.99 2390
1105.00 2574
1105.01 2534
1105.02 2378
1105.04 2362
1105.05 2456
1105.06 2489
1105.07 2572
1105.08 2583
1105.09 2516
1105.11 2499
1105.12 2468
1105.13 2500
1105.14 2572
1105.15 2631
1105.16 2646
1105.18 2725
1105.19 2727
1105.20 2598
1105.21 2497
1105.22 2452
1105.23 2340
1105.24 2309
1105.26 2274
1105.27 2276
1105.28 2321
1105.29 2332
1105.30 2302
1105.31 2425
1105.33 2588
1105.34 2635
1105.35 2621
1105.36 2536
1105.37 2661
1105.38 2818
1105.40 2716
1105.41 2827
1105.42 2845
1105.43 2772
1105.44 2784
1105.45 2633
1105.46 2683
1105.48 3001
1105.49 2846
1105.50 2662
1105.51 2869
1105.52 3023
1105.53 3169
1105.55 3107
1105.56 3027
1105.57 3039
1105.58 2958
1105.59 2904
1105.60 2754
1105.62 2837
1105.63 2869
1105.64 2757
1105.65 2781
1105.66 2964
1105.67 3024
1105.68 3015
1105.70 2851
1105.71 2639
1105.72 2425
1105.73 2675
1105.74 2974
1105.75 2863
1105.77 2675
1105.78 2654
1105.79 2613
1105.80 2645
1105.81 2664
1105.82 2625
1105.84 2488
1105.85 2399
1105.86 2482
1105.87 2517
1105.88 2565
1105.89 2734
1105.91 2790
1105.92 2693
1105.93 2843
1105.94 3031
1105.95 3024
1105.96 2816
1105.97 2528
1105.99 2380
1106.00 2247
1106.01 2187
1106.02 2232
1106.03 2436
1106.04 2382
1106.06 2169
1106.07 2166
1106.08 2578
1106.09 2826
1106.10 2868
1106.11 2827
1106.13 2705
1106.14 2542
1106.15 2443
1106.16 2641
1106.17 2781
1106.18 2734
1106.19 2669
1106.21 2645
1106.22 2601
1106.23 2552
1106.24 2413
1106.25 2324
1106.26 2465
1106.28 2604
1106.29 2817
1106.30 2944
1106.31 2981
1106.32 2954
1106.33 2758
1106.35 2496
1106.36 2382
1106.37 2479
1106.38 2519
1106.39 2454
1106.40 2395
1106.41 2483
1106.43 2546
1106.44 2519
1106.45 2565
1106.46 2815
1106.47 2806
1106.48 3059
1106.50 3159
1106.51 3165
1106.52 3150
1106.53 3120
1106.54 3234
1106.55 3201
1106.57 3143
1106.58 3177
1106.59 3121
1106.60 3070
1106.61 3062
1106.62 2945
1106.64 2911
1106.65 3134
1106.66 3434
1106.67 3607
1106.68 3685
1106.69 3584
1106.70 3503
1106.72 3306
1106.73 3233
1106.74 3090
1106.75 3042
1106.76 2885
1106.77 2831
1106.79 2983
1106.80 3097
1106.81 3077
1106.82 3111
1106.83 3155
1106.84 2944
1106.86 2652
1106.87 2521
1106.88 2525
1106.89 2642
1106.90 2554
1106.91 2405
1106.92 2355
1106.94 2252
1106.95 2231
1106.96 2372
1106.97 2538
1106.98 2559
1106.99 2437
1107.01 2557
1107.02 2728
1107.03 2740
1107.04 2682
1107.05 2741
1107.06 2668
1107.08 2688
1107.09 2679
1107.10 2507
1107.11 2503
1107.12 2640
1107.13 2619
1107.15 2442
1107.16 2503
1107.17 2793
1107.18 2767
1107.19 2600
1107.20 2484
1107.21 2553
1107.23 2497
1107.24 2419
1107.25 2184
1107.26 2189
1107.27 2277
1107.28 2268
1107.30 2309
1107.31 2513
1107.32 2676
1107.33 2741
1107.34 2853
1107.35 2874
1107.37 2859
1107.38 2804
1107.39 2775
1107.40 2839
1107.41 2802
1107.42 2733
1107.43 2777
1107.45 2965
1107.46 2818
1107.47 2592
1107.48 2734
1107.49 3153
1107.50 3243
1107.52 3167
1107.53 3019
1107.54 3116
1107.55 3287
1107.56 3215
1107.57 3154
1107.59 3299
1107.60 3318
1107.61 3199
1107.62 3009
1107.63 2964
1107.64 2969
1107.66 2773
1107.67 2701
1107.68 2690
1107.69 2735
1107.70 2647
1107.71 2565
1107.72 2577
1107.74 2652
1107.75 2733
1107.76 2694
1107.77 2782
1107.78 2811
1107.79 2681
1107.81 2681
1107.82 2789
1107.83 2849
1107.84 2898
1107.85 2788
1107.86 2835
1107.88 2866
1107.89 2868
1107.90 2838
1107.91 2722
1107.92 2547
1107.93 2658
1107.95 2544
1107.96 2346
1107.97 2198
1107.98 2396
1107.99 2559
1108.00 2444
1108.01 2263
1108.03 2383
1108.04 2448
1108.05 2509
1108.06 2458
1108.07 2459
1108.08 2343
1108.10 2385
1108.11 2405
1108.12 2463
1108.13 2354
1108.14 2328
1108.15 2227
1108.17 2118
1108.18 2162
1108.19 2188
1108.20 2188
1108.21 2256
1108.22 2265
1108.24 2338
1108.25 2460
1108.26 2533
1108.27 2502
1108.28 2462
1108.29 2520
1108.30 2643
1108.32 2830
1108.33 2860
1108.34 2763
1108.35 2860
1108.36 2792
1108.37 2758
1108.39 2735
1108.40 2782
1108.41 2670
1108.42 2594
1108.43 2651
1108.44 2760
1108.46 2712
1108.47 2838
1108.48 2928
1108.49 3043
1108.50 3203
1108.51 3266
1108.53 3185
1108.54 3174
1108.55 3158
1108.56 3254
1108.57 3287
1108.58 3297
1108.59 3165
1108.61 3177
1108.62 3146
1108.63 3296
1108.64 3350
1108.65 3358
1108.66 3179
1108.68 2905
1108.69 2847
1108.70 2876
1108.71 2836
1108.72 2743
1108.73 2711
1108.75 2785
1108.76 2803
1108.77 2756
1108.78 2810
1108.79 3037
1108.80 3018
1108.82 2830
1108.83 2702
1108.84 2794
1108.85 2728
1108.86 2908
1108.87 3047
1108.88 2854
1108.90 2688
1108.91 2801
1108.92 2869
1108.93 2870
1108.94 2940
1108.95 2979
1108.97 2959
1108.98 2940
1108.99 2709
1109.00 2484
1109.01 2371
1109.02 2398
1109.04 2301
1109.05 2277
1109.06 2286
1109.07 2460
1109.08 2598
1109.09 2518
1109.11 2369
1109.12 2406
1109.13 2586
1109.14 2676
1109.15 2584
1109.16 2561
1109.17 2600
1109.19 2662
1109.20 2616
1109.21 2405
1109.22 2312
1109.23 2186
1109.24 2221
1109.26 2350
1109.27 2430
1109.28 2523
1109.29 2710
1109.30 2757
1109.31 2712
1109.33 2847
1109.34 2876
1109.35 2905
1109.36 2876
1109.37 2618
1109.38 2484
1109.40 2382
1109.41 2509
1109.42 2595
1109.43 2701
1109.44 2946
1109.45 3073
1109.46 3106
1109.48 3143
1109.49 3221
1109.50 3384
1109.51 3272
1109.52 3207
1109.53 3349
1109.55 3281
1109.56 3074
1109.57 3100
1109.58 3176
1109.59 3074
1109.60 3009
1109.62 3006
1109.63 2905
1109.64 2828
1109.65 2680
1109.66 2718
1109.67 2782
1109.69 2800
1109.70 2864
1109.71 2911
1109.72 2848
1109.73 2796
1109.74 2695
1109.75 2647
1109.77 2565
1109.78 2600
1109.79 2674
1109.80 2492
1109.81 2249
1109.82 2238
1109.84 2251
1109.85 2136
1109.86 2222
1109.87 2386
1109.88 2538
1109.89 2650
1109.91 2843
1109.92 2786
1109.93 2735
1109.94 2843
1109.95 2698
1109.96 2468
1109.98 2459
1109.99 2509
1110.00 2441
1110.01 2561
1110.02 2556
1110.03 2490
1110.05 2447
1110.06 2612
1110.07 2599
1110.08 2602
1110.09 2770
1110.10 2749
1110.11 2620
1110.13 2473
1110.14 2470
1110.15 2391
1110.16 2423
1110.17 2357
1110.18 2380
1110.20 2434
1110.21 2464
1110.22 2409
1110.23 2568
1110.24 2737
1110.25 2696
1110.27 2601
1110.28 2511
1110.29 2438
1110.30 2384
1110.31 2588
1110.32 2715
1110.34 2628
1110.35 2633
1110.36 2669
1110.37 2782
1110.38 2673
1110.39 2603
1110.41 2654
1110.42 2960
1110.43 3252
1110.44 3593
1110.45 3723
1110.46 3883
1110.47 3977
1110.49 3981
1110.50 3685
1110.51 3499
1110.52 3478
1110.53 3466
1110.54 3362
1110.56 3444
1110.57 3504
1110.58 3416
1110.59 3297
1110.60 3205
1110.61 3080
1110.63 2901
1110.64 2862
1110.65 2825
1110.66 2829
1110.67 2879
1110.68 2946
1110.70 2872
1110.71 2686
1110.72 2612
1110.73 2795
1110.74 2911
1110.75 2786
1110.76 2693
1110.78 2810
1110.79 2951
1110.80 2923
1110.81 2750
1110.82 2786
1110.83 2844
1110.85 2742
1110.86 2661
1110.87 2537
1110.88 2495
1110.89 2629
1110.90 2756
1110.92 2814
1110.93 2822
1110.94 2786
1110.95 2951
1110.96 2833
1110.97 2597
1110.99 2540
1111.00 2674
1111.01 2665
1111.02 2600
1111.03 2655
1111.04 2724
1111.06 2731
1111.07 2660
1111.08 2573
1111.09 2560
1111.10 2624
1111.11 2591
1111.12 2665
1111.14 2812
1111.15 2929
1111.16 2723
1111.17 2571
1111.18 2681
1111.19 2738
1111.21 2708
1111.22 2540
1111.23 2600
1111.24 2567
1111.25 2584
1111.26 2658
1111.28 2857
1111.29 2852
1111.30 2788
1111.31 2628
1111.32 2738
1111.33 2768
1111.35 2773
1111.36 2834
1111.37 2900
1111.38 3083
1111.39 3153
1111.40 3001
1111.42 3061
1111.43 3283
1111.44 3358
1111.45 3166
1111.46 3064
1111.47 2993
1111.48 3210
1111.50 3340
1111.51 3379
1111.52 3304
1111.53 3172
1111.54 3107
1111.55 3269
1111.57 3261
1111.58 3252
1111.59 3250
1111.60 3172
1111.61 3157
1111.62 3012
1111.64 2773
1111.65 2679
1111.66 2705
1111.67 2864
1111.68 2958
1111.69 2982
1111.71 2813
1111.72 2708
1111.73 2603
1111.74 2615
1111.75 2638
1111.76 2795
1111.78 2669
1111.79 2656
1111.80 2643
1111.81 2643
1111.82 2495
1111.83 2574
1111.85 2641
1111.86 2555
1111.87 2501
1111.88 2498
1111.89 2413
1111.90 2427
1111.91 2259
1111.93 2424
1111.94 2666
1111.95 2776
1111.96 2784
1111.97 2906
1111.98 2866
1112.00 2846
1112.01 2784
1112.02 2737
1112.03 2571
1112.04 2498
1112.05 2511
1112.07 2534
1112.08 2449
1112.09 2622
1112.10 2853
1112.11 2829
1112.12 2687
1112.14 2775
1112.15 2875
1112.16 2901
1112.17 2763
1112.18 2664
1112.19 2564
1112.21 2562
1112.22 2435
1112.23 2233
1112.24 2201
1112.25 2412
1112.26 2510
1112.27 2478
1112.29 2623
1112.30 2709
1112.31 2791
1112.32 2886
1112.33 2899
1112.34 2974
1112.36 3121
1112.37 2968
1112.38 2835
1112.39 2678
1112.40 2573
1112.41 2532
1112.43 2480
1112.44 2615
1112.45 2668
1112.46 2857
1112.47 2870
1112.48 2757
1112.50 2890
1112.51 3134
1112.52 3409
1112.53 3613
1112.54 3478
1112.55 3427
1112.57 3504
1112.58 3431
1112.59 3174
1112.60 3121
1112.61 3104
1112.62 2906
1112.64 2770
1112.65 3025
1112.66 3173
1112.67 3169
1112.68 2951
1112.69 2725
1112.70 2727
1112.72 2556
1112.73 2493
1112.74 2503
1112.75 2465
1112.76 2377
1112.77 2485
1112.79 2677
1112.80 2598
1112.81 2580
1112.82 2601
1112.83 2579
1112.84 2591
1112.86 2555
1112.87 2646
1112.88 2662
1112.89 2460
1112.90 2504
1112.91 2665
1112.93 2887
1112.94 2813
1112.95 2615
1112.96 2564
1112.97 2679
1112.98 2748
1113.00 2815
1113.01 2886
1113.02 2885
1113.03 2774
1113.04 2756
1113.05 2868
1113.07 2899
1113.08 2795
1113.09 2675
1113.10 2721
1113.11 2709
1113.12 2808
1113.13 2879
1113.15 2685
1113.16 2803
1113.17 2963
1113.18 2996
1113.19 2972
1113.20 3049
1113.22 2975
1113.23 2815
1113.24 2739
1113.25 2763
1113.26 2678
1113.27 2445
1113.29 2527
1113.30 2696
1113.31 2707
1113.32 2699
1113.33 2676
1113.34 2781
1113.36 2924
1113.37 3224
1113.38 3270
1113.39 3365
1113.40 3151
1113.41 3066
1113.43 3103
1113.44 3316
1113.45 3286
1113.46 3259
1113.47 3172
1113.48 3387
1113.50 3375
1113.51 3228
1113.52 3101
1113.53 3088
1113.54 3189
1113.55 3213
1113.57 3145
1113.58 3193
1113.59 2990
1113.60 2979
1113.61 3049
1113.62 3063
1113.63 2840
1113.65 2719
1113.66 2798
1113.67 2869
1113.68 2958
1113.69 3005
1113.70 2937
1113.72 2714
1113.73 2677
1113.74 2676
1113.75 2613
1113.76 2646
1113.77 2683
1113.79 2623
1113.80 2545
1113.81 2616
1113.82 2531
1113.83 2462
1113.84 2435
1113.86 2627
1113.87 2777
1113.88 2909
1113.89 2821
1113.90 2596
1113.91 2421
1113.93 2443
1113.94 2442
1113.95 2481
1113.96 2488
1113.97 2620
1113.98 2556
1114.00 2443
1114.01 2519
1114.02 2593
1114.03 2529
1114.04 2564
1114.05 2548
1114.07 2482
1114.08 2472
1114.09 2509
1114.10 2354
1114.11 2328
1114.12 2468
1114.13 2610
1114.15 2621
1114.16 2475
1114.17 2469
1114.18 2419
1114.19 2554
1114.20 2755
1114.22 2823
1114.23 2766
1114.24 2791
1114.25 2891
1114.26 2988
1114.27 2921
1114.29 2873
1114.30 2749
1114.31 2621
1114.32 2480
1114.33 2487
1114.34 2433
1114.36 2453
1114.37 2494
1114.38 2815
1114.39 2928
1114.40 2989
1114.41 2845
1114.43 2657
1114.44 2619
1114.45 2838
1114.46 2993
1114.47 3031
1114.48 3173
1114.50 3295
1114.51 3130
1114.52 3040
1114.53 3004
1114.54 2955
1114.55 3032
1114.57 2997
1114.58 3166
1114.59 3294
1114.60 3193
1114.61 3031
1114.62 2957
1114.63 2987
1114.65 3177
1114.66 3290
1114.67 3222
1114.68 3100
1114.69 3147
1114.70 3107
1114.72 2904
1114.73 2701
1114.74 2671
1114.75 2880
1114.76 2840
1114.77 2767
1114.79 2710
1114.80 2602
1114.81 2531
1114.82 2320
1114.83 2374
1114.84 2491
1114.86 2581
1114.87 2667
1114.88 2677
1114.89 2594
1114.90 2447
1114.91 2544
1114.93 2439
1114.94 2420
1114.95 2485
1114.96 2523
1114.97 2329
1114.98 2210
1115.00 2284
1115.01 2316
1115.02 2303
1115.03 2347
1115.04 2525
1115.05 2678
1115.07 2690
1115.08 2645
1115.09 2497
1115.10 2318
1115.11 2311
1115.12 2252
1115.14 2116
1115.15 2184
1115.16 2490
1115.17 2567
1115.18 2635
1115.19 2542
1115.20 2513
1115.22 2620
1115.23 2627
1115.24 2571
1115.25 2491
1115.26 2339
1115.27 2115
1115.29 2112
1115.30 2256
1115.31 2335
1115.32 2486
1115.33 2503
1115.34 2475
1115.36 2563
1115.37 2562
1115.38 2471
1115.39 2572
1115.40 2506
1115.41 2636
1115.43 2757
1115.44 2690
1115.45 2593
1115.46 2546
1115.47 2480
1115.48 2519
1115.50 2684
1115.51 2835
1115.52 2855
1115.53 2858
1115.54 2738
1115.55 2681
1115.57 2655
1115.58 2791
1115.59 2938
1115.60 3045
1115.61 3031
1115.62 3185
1115.64 3372
1115.65 3291
1115.66 3104
1115.67 2951
1115.68 2775
1115.69 2809
1115.71 2900
1115.72 2916
1115.73 2871
1115.74 2675
1115.75 2653
1115.76 2785
1115.78 2841
1115.79 2956
1115.80 3135
1115.81 3080
1115.82 2822
1115.83 2654
1115.84 2539
1115.86 2459
1115.87 2473
1115.88 2324
1115.89 2309
1115.90 2412
1115.91 2584
1115.93 2486
1115.94 2294
1115.95 2313
1115.96 2429
1115.97 2494
1115.98 2384
1116.00 2311
1116.01 2263
1116.02 2369
1116.03 2461
1116.04 2482
1116.05 2416
1116.07 2408
1116.08 2426
1116.09 2532
1116.10 2621
1116.11 2564
1116.12 2673
1116.14 2902
1116.15 3038
1116.16 2953
1116.17 2806
1116.18 2698
1116.19 2427
1116.21 2371
1116.22 2359
1116.23 2391
1116.24 2568
1116.25 2705
1116.26 2643
1116.28 2519
1116.29 2425
1116.30 2533
1116.31 2628
1116.32 2687
1116.33 2527
1116.35 2615
1116.36 2655
1116.37 2626
1116.38 2549
1116.39 2463
1116.40 2555
1116.42 2667
1116.43 2611
1116.44 2785
1116.45 3091
1116.46 3070
1116.47 3188
1116.49 3333
1116.50 3387
1116.51 3277
1116.52 3249
1116.53 3172
1116.54 2968
1116.55 3047
1116.57 2935
1116.58 2785
1116.59 2909
1116.60 2990
1116.61 3018
1116.62 3045
1116.64 3117
1116.65 3190
1116.66 2979
1116.67 2921
1116.68 2965
1116.69 2916
1116.71 2713
1116.72 2719
1116.73 2704
1116.74 2796
1116.75 2907
1116.76 2878
1116.78 2804
1116.79 2565
1116.80 2524
1116.81 2688
1116.82 2650
1116.83 2728
1116.85 2720
1116.86 2581
1116.87 2585
1116.88 2553
1116.89 2397
1116.90 2332
1116.92 2415
1116.93 2562
1116.94 2694
1116.95 2923
1116.96 2931
1116.97 3000
1116.99 2979
1117.00 2913
1117.01 2872
1117.02 2685
1117.03 2589
1117.04 2334
1117.06 2229
1117.07 2354
1117.08 2534
1117.09 2536
1117.10 2549
1117.11 2718
1117.13 2740
1117.14 2615
1117.15 2608
1117.16 2723
1117.17 2805
1117.18 2701
1117.20 2632
1117.21 2558
1117.22 2512
1117.23 2677
1117.24 2537
1117.25 2476
1117.27 2381
1117.28 2465
1117.29 2523
1117.30 2498
1117.31 2461
1117.32 2527
1117.34 2495
1117.35 2496
1117.36 2464
1117.37 2422
1117.38 2441
1117.39 2471
1117.41 2560
1117.42 2904
1117.43 2983
1117.44 2930
1117.45 2869
1117.46 2892
1117.47 2923
1117.49 3031
1117.50 3076
1117.51 3181
1117.52 3191
1117.53 3092
1117.54 3107
1117.56 3222
1117.57 3045
1117.58 2801
1117.59 2784
1117.60 2826
1117.61 2980
1117.63 3110
1117.64 3031
1117.65 2780
1117.66 2580
1117.67 2595
1117.68 2615
1117.70 2615
1117.71 2423
1117.72 2442
1117.73 2402
1117.74 2454
1117.75 2445
1117.77 2569
1117.78 2785
1117.79 2927
1117.80 2842
1117.81 2686
1117.82 2693
1117.84 2540
1117.85 2567
1117.86 2576
1117.87 2392
1117.88 2200
1117.89 2204
1117.91 2133
1117.92 2267
1117.93 2321
1117.94 2193
1117.95 2196
1117.96 2338
1117.98 2270
1117.99 2413
1118.00 2490
1118.01 2392
1118.02 2191
1118.03 2284
1118.05 2405
1118.06 2499
1118.07 2461
1118.08 2477
1118.09 2440
1118.10 2316
1118.12 2411
1118.13 2345
1118.14 2336
1118.15 2438
1118.16 2546
1118.17 2410
1118.19 2311
1118.20 2342
1118.21 2400
1118.22 2401
1118.23 2375
1118.24 2410
1118.26 2356
1118.27 2172
1118.28 2021
1118.29 2009
1118.30 2143
1118.31 2344
1118.33 2419
1118.34 2352
1118.35 2373
1118.36 2426
1118.37 2441
1118.38 2345
1118.40 2192
1118.41 2375
1118.42 2641
1118.43 2780
1118.44 2793
1118.45 2899
1118.47 2791
1118.48 2711
1118.49 2666
1118.50 2799
1118.51 3145
1118.52 3031
1118.53 2740
1118.55 2524
1118.56 2465
1118.57 2451
1118.58 2532
1118.59 2632
1118.60 2752
1118.62 2751
1118.63 2714
1118.64 2725
1118.65 2664
1118.66 2654
1118.67 2811
1118.69 2864
1118.70 2744
1118.71 2431
1118.72 2333
1118.73 2205
1118.74 2151
1118.76 2205
1118.77 2329
1118.78 2405
1118.79 2599
1118.80 2490
1118.81 2384
1118.83 2498
1118.84 2661
1118.85 2525
1118.86 2521
1118.87 2444
1118.88 2541
1118.90 2628
1118.91 2808
1118.92 3058
1118.93 3118
1118.94 2982
1118.95 2803
1118.97 2775
1118.98 2788
1118.99 2667
1119.00 2749
1119.01 2742
1119.02 2710
1119.04 2648
1119.05 2626
1119.06 2465
1119.07 2360
1119.08 2338
1119.09 2466
1119.11 2513
1119.12 2464
1119.13 2585
1119.14 2738
1119.15 2779
1119.16 2730
1119.18 2684
1119.19 2777
1119.20 2616
1119.21 2457
1119.22 2245
1119.23 2285
1119.25 2585
1119.26 2849
1119.27 2831
1119.28 2662
1119.29 2544
1119.30 2482
1119.32 2472
1119.33 2666
1119.34 2809
1119.35 2722
1119.36 2755
1119.37 2946
1119.39 2794
1119.40 2809
1119.41 2790
1119.42 2703
1119.43 2741
1119.44 2965
1119.46 2992
1119.47 2966
1119.48 3112
1119.49 3206
1119.50 3087
1119.51 3020
1119.53 2913
1119.54 3047
1119.55 3159
1119.56 3098
1119.57 2880
1119.58 3067
1119.60 3318
1119.61 3324
1119.62 3317
1119.63 3511
1119.64 3544
1119.65 3413
1119.67 3055
1119.68 3028
1119.69 3047
1119.70 3143
1119.71 3053
1119.72 2959
1119.74 2967
1119.75 2918
1119.76 2883
1119.77 2931
1119.78 3034
1119.79 3127
1119.81 3200
1119.82 3209
1119.83 3126
1119.84 3011
1119.85 2851
1119.86 2659
1119.88 2579
1119.89 2627
1119.90 2647
1119.91 2526
1119.92 2400
1119.93 2313
1119.95 2308
1119.96 2445
1119.97 2559
1119.98 2800
1119.99 2811
1120.00 2759
1120.02 2652
1120.03 2502
1120.04 2413
1120.05 2419
1120.06 2410
1120.07 2415
1120.09 2617
1120.10 2780
1120.11 2919
1120.12 2872
1120.13 2759
1120.14 2863
1120.16 2861
1120.17 2702
1120.18 2740
1120.19 2721
1120.20 2383
1120.21 2253
1120.23 2319
1120.24 2333
1120.25 2300
1120.26 2346
1120.27 2361
1120.28 2342
1120.30 2383
1120.31 2572
1120.32 2529
1120.33 2430
1120.34 2350
1120.35 2342
1120.37 2264
1120.38 2290
1120.39 2423
1120.40 2659
1120.41 2849
1120.42 2834
1120.44 2736
1120.45 3021
1120.46 3083
1120.47 2942
1120.48 2919
1120.49 3027
1120.51 3047
1120.52 3132
1120.53 3000
1120.54 3130
1120.55 3142
1120.56 3215
1120.58 3277
1120.59 3208
1120.60 3123
1120.61 3113
1120.62 3219
1120.63 3236
1120.65 3205
1120.66 3282
1120.67 3396
1120.68 3245
1120.69 3184
1120.70 3304
1120.72 3359
1120.73 3449
1120.74 3394
1120.75 3323
1120.76 3008
1120.77 2785
1120.78 2819
1120.80 2758
1120.81 2782
1120.82 2879
1120.83 2883
1120.84 2765
1120.85 2701
1120.87 2714
1120.88 2893
1120.89 2821
1120.90 2683
1120.91 2651
1120.92 2660
1120.94 2583
1120.95 2461
1120.96 2653
1120.97 2674
1120.98 2761
1120.99 2767
1121.01 2647
1121.02 2321
1121.03 2323
1121.04 2267
1121.05 2453
1121.06 2528
1121.08 2669
1121.09 2654
1121.10 2561
1121.11 2607
1121.12 2767
1121.13 2636
1121.15 2538
1121.16 2494
1121.17 2447
1121.18 2553
1121.19 2599
1121.20 2583
1121.22 2536
1121.23 2403
1121.24 2380
1121.25 2465
1121.26 2598
1121.27 2603
1121.29 2769
1121.30 2935
1121.31 2988
1121.32 2906
1121.33 2907
1121.34 2826
1121.36 2592
1121.37 2457
1121.38 2529
1121.39 2624
1121.40 2632
1121.41 2689
1121.43 2748
1121.44 2730
1121.45 3080
1121.46 3448
1121.47 3673
1121.48 3705
1121.50 3534
1121.51 3313
1121.52 3143
1121.53 3212
1121.54 3272
1121.55 3318
1121.57 3314
1121.58 3457
1121.59 3795
1121.60 3848
1121.61 3536
1121.62 3446
1121.64 3452
1121.65 3305
1121.66 3144
1121.67 2979
1121.68 3054
1121.69 3225
1121.71 3180
1121.72 3054
1121.73 3063
1121.74 2936
1121.75 2637
1121.76 2590
1121.78 2574
1121.79 2554
1121.80 2606
1121.81 2720
1121.82 2838
1121.83 2918
1121.85 2756
1121.86 2655
1121.87 2562
1121.88 2474
1121.89 2477
1121.91 2459
1121.92 2685
1121.93 2654
1121.94 2671
1121.95 2744
1121.96 2747
1121.98 2828
1121.99 2815
1122.00 2789
1122.01 2881
1122.02 2816
1122.03 2576
1122.05 2403
1122.06 2536
1122.07 2582
1122.08 2532
1122.09 2513
1122.10 2837
1122.12 2866
1122.13 2826
1122.14 2607
1122.15 2466
1122.16 2429
1122.17 2608
1122.19 2544
1122.20 2606
1122.21 2695
1122.22 2664
1122.23 2534
1122.24 2439
1122.26 2481
1122.27 2608
1122.28 2879
1122.29 2962
1122.30 2930
1122.31 2666
1122.33 2536
1122.34 2583
1122.35 2625
1122.36 2642
1122.37 2491
1122.38 2388
1122.40 2310
1122.41 2473
1122.42 2827
1122.43 3037
1122.44 3163
1122.45 3368
1122.47 3501
1122.48 3361
1122.49 3349
1122.50 3570
1122.51 3661
1122.52 3461
1122.54 3298
1122.55 3222
1122.56 3070
1122.57 3242
1122.58 3334
1122.59 3311
1122.61 3216
1122.62 3251
1122.63 3055
1122.64 2982
1122.65 3298
1122.66 3440
1122.68 3420
1122.69 3266
1122.70 3293
1122.71 3248
1122.72 3116
1122.73 2907
1122.75 2713
1122.76 2778
1122.77 2719
1122.78 2681
1122.79 2702
1122.80 2671
1122.82 2538
1122.83 2585
1122.84 2723
1122.85 2771
1122.86 2783
1122.87 2781
1122.89 2591
1122.90 2484
1122.91 2409
1122.92 2421
1122.93 2424
1122.94 2437
1122.96 2481
1122.97 2608
1122.98 2679
1122.99 2810
1123.00 2787
1123.01 2878
1123.03 2845
1123.04 2651
1123.05 2608
1123.06 2657
1123.07 2671
1123.08 2721
1123.10 2852
1123.11 2749
1123.12 2575
1123.13 2410
1123.14 2310
1123.15 2355
1123.17 2413
1123.18 2534
1123.19 2496
1123.20 2412
1123.21 2545
1123.22 2617
1123.24 2691
1123.25 2889
1123.26 2884
1123.27 2812
1123.28 2639
1123.29 2687
1123.31 2736
1123.32 2891
1123.33 3166
1123.34 3215
1123.35 3024
1123.36 2797
1123.38 2790
1123.39 2788
1123.40 2825
1123.41 2871
1123.42 2885
1123.43 2968
1123.45 3093
1123.46 3260
1123.47 3244
1123.48 3062
1123.49 3052
1123.50 3009
1123.52 3058
1123.53 3130
1123.54 3201
1123.55 3138
1123.56 3015
1123.57 3119
1123.59 3053
1123.60 3083
1123.61 2976
1123.62 2926
1123.63 3068
1123.64 3212
1123.66 2967
1123.67 2806
1123.68 2844
1123.69 2839
1123.70 2735
1123.71 2770
1123.73 2838
1123.74 2850
1123.75 2854
1123.76 2769
1123.77 2474
1123.78 2432
1123.80 2552
1123.81 2597
1123.82 2598
1123.83 2662
1123.84 2797
1123.85 2792
1123.87 2655
1123.88 2597
1123.89 2530
1123.90 2719
1123.91 2822
1123.92 2770
1123.94 2766
1123.95 2733
1123.96 2698
1123.97 2561
1123.98 2291
1123.99 2224
1124.01 2381
1124.02 2304
1124.03 2283
1124.04 2303
1124.05 2325
1124.06 2377
1124.08 2400
1124.09 2379
1124.10 2367
1124.11 2661
1124.12 2797
1124.14 2748
1124.15 2573
1124.16 2496
1124.17 2479
1124.18 2576
1124.19 2568
1124.21 2475
1124.22 2391
1124.23 2433
1124.24 2493
1124.25 2651
1124.26 2701
1124.28 2669
1124.29 2663
1124.30 2810
1124.31 2916
1124.32 2994
1124.33 2916
1124.35 2888
1124.36 2857
1124.37 2852
1124.38 2650
1124.39 2591
1124.40 2668
1124.42 2888
1124.43 3052
1124.44 3209
1124.45 3369
1124.46 3384
1124.47 3178
1124.49 3174
1124.50 3209
1124.51 3041
1124.52 2795
1124.53 2985
1124.54 3022
1124.56 3029
1124.57 3009
1124.58 2983
1124.59 2937
1124.60 3074
1124.61 3014
1124.63 3094
1124.64 3173
1124.65 3252
1124.66 3258
1124.67 3289
1124.68 3353
1124.70 3411
1124.71 3156
1124.72 3012
1124.73 2924
1124.74 2789
1124.75 2806
1124.77 2801
1124.78 2748
1124.79 2651
1124.80 2610
1124.81 2680
1124.82 2819
1124.84 2752
1124.85 2518
1124.86 2396
1124.87 2337
1124.88 2438
1124.89 2548
1124.91 2664
1124.92 2756
1124.93 2923
1124.94 2893
1124.95 2870
1124.96 2739
1124.98 2690
1124.99 2753
1125.00 2814
1125.01 2901
1125.02 2982
1125.03 2829
1125.05 2779
1125.06 2746
1125.07 2758
1125.08 2783
1125.09 2775
1125.10 2586
1125.12 2600
1125.13 2688
1125.14 2728
1125.15 2690
1125.16 2670
1125.17 2514
1125.19 2292
1125.20 2235
1125.21 2280
1125.22 2472
1125.23 2554
1125.25 2516
1125.26 2697
1125.27 2899
1125.28 2919
1125.29 2902
1125.30 2959
1125.32 2962
1125.33 2957
1125.34 2955
1125.35 3005
1125.36 3139
1125.37 3164
1125.39 3070
1125.40 2933
1125.41 2912
1125.42 2892
1125.43 2741
1125.44 2692
1125.46 2679
1125.47 2827
1125.48 2847
1125.49 2838
1125.50 2891
1125.51 2945
1125.53 2920
1125.54 2825
1125.55 2722
1125.56 2629
1125.57 2647
1125.58 2773
1125.60 3012
1125.61 3203
1125.62 3151
1125.63 2826
1125.64 2851
1125.65 2911
1125.67 2865
1125.68 2813
1125.69 2754
1125.70 2591
1125.71 2469
1125.72 2570
1125.74 2558
1125.75 2529
1125.76 2557
1125.77 2587
1125.78 2516
1125.79 2378
1125.81 2331
1125.82 2358
1125.83 2363
1125.84 2307
1125.85 2441
1125.86 2671
1125.88 2845
1125.89 2890
1125.90 2934
1125.91 2882
1125.92 2727
1125.93 2738
1125.95 2753
1125.96 2753
1125.97 2723
1125.98 2614
1125.99 2470
1126.00 2482
1126.02 2503
1126.03 2649
1126.04 2855
1126.05 2840
1126.06 2679
1126.07 2521
1126.09 2569
1126.10 2578
1126.11 2642
1126.12 2720
1126.13 2826
1126.15 2938
1126.16 3045
1126.17 3093
1126.18 2839
1126.19 2686
1126.20 2725
1126.22 2762
1126.23 2696
1126.24 2698
1126.25 2802
1126.26 2901
1126.27 2671
1126.29 2715
1126.30 2823
1126.31 2826
1126.32 2740
1126.33 2583
1126.34 2590
1126.36 2517
1126.37 2377
1126.38 2537
1126.39 2634
1126.40 2645
1126.41 2534
1126.43 2507
1126.44 2611
1126.45 2632
1126.46 2514
1126.47 2695
1126.48 2898
1126.50 2991
1126.51 2896
1126.52 2760
1126.53 2760
1126.54 2834
1126.55 2719
1126.57 2621
1126.58 2615
1126.59 2593
1126.60 2577
1126.61 2710
1126.62 2747
1126.64 2813
1126.65 2906
1126.66 2798
1126.67 2698
1126.68 2728
1126.69 2831
1126.71 2722
1126.72 2646
1126.73 2478
1126.74 2492
1126.75 2579
1126.76 2660
1126.78 2467
1126.79 2438
1126.80 2730
1126.81 2812
1126.82 2784
1126.84 2875
1126.85 3001
1126.86 3101
1126.87 3001
1126.88 2811
1126.89 2759
1126.91 2691
1126.92 2683
1126.93 2747
1126.94 2800
1126.95 2798
1126.96 2947
1126.98 3052
1126.99 2983
1127.00 2845
1127.01 2853
1127.02 2719
1127.03 2686
1127.05 2812
1127.06 2884
1127.07 2868
1127.08 2729
1127.09 2513
1127.10 2273
1127.12 2402
1127.13 2467
1127.14 2522
1127.15 2377
1127.16 2408
1127.17 2428
1127.19 2406
1127.20 2375
1127.21 2371
1127.22 2350
1127.23 2471
1127.24 2361
1127.26 2260
1127.27 2356
1127.28 2469
1127.29 2459
1127.30 2478
1127.31 2652
1127.33 2747
1127.34 2838
1127.35 2675
1127.36 2688
1127.37 2612
1127.38 2550
1127.40 2500
1127.41 2536
1127.42 2639
1127.43 2730
1127.44 2692
1127.46 2848
1127.47 2834
1127.48 2751
1127.49 2663
1127.50 2856
1127.51 3063
1127.53 3269
1127.54 3520
1127.55 3722
1127.56 3613
1127.57 3421
1127.58 3329
1127.60 3255
1127.61 3138
1127.62 3065
1127.63 2917
1127.64 2928
1127.65 2863
1127.67 2737
1127.68 2735
1127.69 2791
1127.70 2700
1127.71 2609
1127.72 2579
1127.74 2615
1127.75 2643
1127.76 2516
1127.77 2388
1127.78 2353
1127.79 2379
1127.81 2561
1127.82 2714
1127.83 2882
1127.84 3063
1127.85 3121
1127.86 2880
1127.88 2716
1127.89 2503
1127.90 2335
1127.91 2227
1127.92 2310
1127.93 2534
1127.95 2567
1127.96 2648
1127.97 2862
1127.98 2837
1127.99 2653
1128.00 2587
1128.02 2531
1128.03 2441
1128.04 2558
1128.05 2614
1128.06 2803
1128.08 2831
1128.09 2741
1128.10 2532
1128.11 2517
1128.12 2431
1128.13 2545
1128.15 2519
1128.16 2351
1128.17 2222
1128.18 2236
1128.19 2243
1128.20 2492
1128.22 2540
1128.23 2683
1128.24 2637
1128.25 2622
1128.26 2721
1128.27 2842
1128.29 2901
1128.30 2879
1128.31 2694
1128.32 2665
1128.33 2848
1128.34 2855
1128.36 2717
1128.37 2789
1128.38 2813
1128.39 2738
1128.40 2619
1128.41 2661
1128.43 2768
1128.44 2725
1128.45 2560
1128.46 2632
1128.47 2826
1128.48 2824
1128.50 2717
1128.51 2871
1128.52 3098
1128.53 3285
1128.54 3463
1128.55 3470
1128.57 3311
1128.58 3347
1128.59 3496
1128.60 3354
1128.61 3242
1128.63 3228
1128.64 3222
1128.65 3056
1128.66 2859
1128.67 2692
1128.68 2628
1128.70 2591
1128.71 2501
1128.72 2397
1128.73 2366
1128.74 2411
1128.75 2487
1128.77 2557
1128.78 2570
1128.79 2494
1128.80 2539
1128.81 2748
1128.82 2855
1128.84 2830
1128.85 2853
1128.86 2705
1128.87 2572
1128.88 2572
1128.89 2587
1128.91 2722
1128.92 2915
1128.93 2946
1128.94 2951
1128.95 3051
1128.96 3027
1128.98 3031
1128.99 2809
1129.00 2723
1129.01 2560
1129.02 2497
1129.03 2497
1129.05 2557
1129.06 2707
1129.07 2841
1129.08 2873
1129.09 2888
1129.11 2863
1129.12 2817
1129.13 2787
1129.14 2849
1129.15 2875
1129.16 2935
1129.18 2872
1129.19 2653
1129.20 2498
1129.21 2456
1129.22 2576
1129.23 2678
1129.25 2556
1129.26 2681
1129.27 2875
1129.28 2918
1129.29 2673
1129.30 2561
1129.32 2359
1129.33 2376
1129.34 2504
1129.35 2742
1129.36 2695
1129.37 2609
1129.39 2613
1129.40 2523
1129.41 2518
1129.42 2440
1129.43 2588
1129.44 2663
1129.46 2681
1129.47 2853
1129.48 2953
1129.49 3074
1129.50 3077
1129.51 3102
1129.53 3018
1129.54 2881
1129.55 2869
1129.56 2878
1129.57 3014
1129.59 3112
1129.60 3116
1129.61 3198
1129.62 3177
1129.63 3223
1129.64 3093
1129.66 2834
1129.67 2883
1129.68 2876
1129.69 2744
1129.70 2699
1129.71 2562
1129.73 2515
1129.74 2476
1129.75 2541
1129.76 2831
1129.77 2997
1129.78 2962
1129.80 2814
1129.81 2681
1129.82 2713
1129.83 2765
1129.84 2514
1129.85 2337
1129.87 2448
1129.88 2512
1129.89 2768
1129.90 2727
1129.91 2462
1129.92 2436
1129.94 2570
1129.95 2617
1129.96 2495
1129.97 2353
1129.98 2362
1130.00 2430
1130.01 2653
1130.02 2823
1130.03 2781
1130.04 2690
1130.05 2613
1130.07 2535
1130.08 2545
1130.09 2564
1130.10 2542
1130.11 2391
1130.12 2386
1130.14 2554
1130.15 2518
1130.16 2428
1130.17 2493
1130.18 2429
1130.19 2436
1130.21 2285
1130.22 2247
1130.23 2297
1130.24 2345
1130.25 2368
1130.26 2456
1130.28 2578
1130.29 2633
1130.30 2751
1130.31 2958
1130.32 3086
1130.33 3120
1130.35 3056
1130.36 3003
1130.37 3100
1130.38 3306
1130.39 3258
1130.41 3095
1130.42 3110
1130.43 3060
1130.44 2913
1130.45 2817
1130.46 2752
1130.48 2815
1130.49 2806
1130.50 2801
1130.51 2804
1130.52 2957
1130.53 3053
1130.55 2971
1130.56 2989
1130.57 3162
1130.58 3235
1130.59 3308
1130.60 3161
1130.62 3022
1130.63 3115
1130.64 3128
1130.65 2916
1130.66 2902
1130.67 2933
1130.69 2869
1130.70 2824
1130.71 2762
1130.72 2639
1130.73 2718
1130.74 2835
1130.76 2808
1130.77 2870
1130.78 2834
1130.79 2691
1130.80 2573
1130.82 2580
1130.83 2703
1130.84 2690
1130.85 2618
1130.86 2451
1130.87 2539
1130.89 2581
1130.90 2600
1130.91 2628
1130.92 2584
1130.93 2561
1130.94 2589
1130.96 2587
1130.97 2514
1130.98 2462
1130.99 2422
1131.00 2369
1131.01 2302
1131.03 2415
1131.04 2611
1131.05 2636
1131.06 2747
1131.07 2671
1131.08 2632
1131.10 2583
1131.11 2544
1131.12 2581
1131.13 2471
1131.14 2498
1131.15 2637
1131.17 2658
1131.18 2595
1131.19 2543
1131.20 2536
1131.21 2566
1131.23 2474
1131.24 2412
1131.25 2410
1131.26 2568
1131.27 2773
1131.28 2948
1131.30 2884
1131.31 2719
1131.32 2652
1131.33 2841
1131.34 2876
1131.35 2649
1131.37 2615
1131.38 2630
1131.39 2616
1131.40 2471
1131.41 2551
1131.42 2606
1131.44 2682
1131.45 2531
1131.46 2502
1131.47 2568
1131.48 2634
1131.49 2687
1131.51 2711
1131.52 2737
1131.53 2883
1131.54 3000
1131.55 3132
1131.57 3207
1131.58 3305
1131.59 3388
1131.60 3384
1131.61 3360
1131.62 3234
1131.64 3061
1131.65 3081
1131.66 3020
1131.67 3029
1131.68 2975
1131.69 2936
1131.71 2760
1131.72 2561
1131.73 2598
1131.74 2666
1131.75 2731
1131.76 2720
1131.78 2702
1131.79 2687
1131.80 2673
1131.81 2623
1131.82 2689
1131.83 2694
1131.85 2627
1131.86 2587
1131.87 2462
1131.88 2469
1131.89 2587
1131.90 2716
1131.92 2832
1131.93 2841
1131.94 2910
1131.95 2842
1131.96 2657
1131.98 2549
1131.99 2503
1132.00 2551
1132.01 2647
1132.02 2567
1132.03 2612
1132.05 2762
1132.06 2796
1132.07 2719
1132.08 2664
1132.09 2670
1132.10 2509
1132.12 2233
1132.13 2201
1132.14 2342
1132.15 2336
1132.16 2458
1132.17 2590
1132.19 2616
1132.20 2701
1132.21 2651
1132.22 2622
1132.23 2700
1132.24 2643
1132.26 2541
1132.27 2602
1132.28 2445
1132.29 2233
1132.30 2329
1132.32 2494
1132.33 2474
1132.34 2597
1132.35 2714
1132.36 2715
1132.37 2638
1132.39 2537
1132.40 2693
1132.41 2844
1132.42 2877
1132.43 2872
1132.44 2828
1132.46 2870
1132.47 3000
1132.48 3046
1132.49 3045
1132.50 3045
1132.51 3018
1132.53 2991
1132.54 3128
1132.55 3079
1132.56 3152
1132.57 3079
1132.58 2998
1132.60 2775
1132.61 2798
1132.62 2885
1132.63 2961
1132.64 2881
1132.66 2835
1132.67 2792
1132.68 2774
1132.69 2872
1132.70 2860
1132.71 2791
1132.73 2821
1132.74 2820
1132.75 2899
1132.76 2848
1132.77 2710
1132.78 2605
1132.80 2499
1132.81 2535
1132.82 2557
1132.83 2477
1132.84 2574
1132.85 2616
1132.87 2535
1132.88 2581
1132.89 2625
1132.90 2755
1132.91 2792
1132.92 2956
1132.94 2996
1132.95 2925
1132.96 2977
1132.97 2839
1132.98 2658
1133.00 2726
1133.01 2874
1133.02 2892
1133.03 2814
1133.04 2615
1133.05 2438
1133.07 2326
1133.08 2308
1133.09 2390
1133.10 2582
1133.11 2626
1133.12 2499
1133.14 2510
1133.15 2549
1133.16 2518
1133.17 2657
1133.18 2712
1133.19 2766
1133.21 2742
1133.22 2799
1133.23 2743
1133.24 2715
1133.25 2719
1133.27 2648
1133.28 2572
1133.29 2548
1133.30 2465
1133.31 2568
1133.32 2672
1133.34 2759
1133.35 2767
1133.36 2845
1133.37 2822
1133.38 2690
1133.39 2479
1133.41 2587
1133.42 2788
1133.43 2940
1133.44 3013
1133.45 3270
1133.46 3543
1133.48 3638
1133.49 3744
1133.50 3635
1133.51 3687
1133.52 3595
1133.53 3572
1133.55 3623
1133.56 3522
1133.57 3343
1133.58 3156
1133.59 3169
1133.61 3268
1133.62 3230
1133.63 3028
1133.64 3092
1133.65 3096
1133.66 2919
1133.68 2905
1133.69 2881
1133.70 2862
1133.71 2953
1133.72 2797
1133.73 2729
1133.75 2834
1133.76 2875
1133.77 2813
1133.78 2821
1133.79 2607
1133.80 2453
1133.82 2556
1133.83 2588
1133.84 2421
1133.85 2522
1133.86 2441
1133.88 2547
1133.89 2870
1133.90 2987
1133.91 2873
1133.92 2776
1133.93 2871
1133.95 2993
1133.96 2936
1133.97 2934
1133.98 3014
1133.99 2878
1134.00 2708
1134.02 2631
1134.03 2508
1134.04 2411
1134.05 2415
1134.06 2503
1134.07 2525
1134.09 2508
1134.10 2440
1134.11 2388
1134.12 2350
1134.13 2441
1134.14 2308
1134.16 2271
1134.17 2419
1134.18 2447
1134.19 2428
1134.20 2304
1134.22 2324
1134.23 2320
1134.24 2416
1134.25 2607
1134.26 2564
1134.27 2628
1134.29 2821
1134.30 2795
1134.31 2704
1134.32 2667
1134.33 2570
1134.34 2603
1134.36 2662
1134.37 2849
1134.38 2933
1134.39 2997
1134.40 2899
1134.41 2908
1134.43 2773
1134.44 2815
1134.45 2912
1134.46 3169
1134.47 3262
1134.49 3597
1134.50 3593
1134.51 3766
1134.52 3993
1134.53 4210
1134.54 4376
1134.56 4712
1134.57 5200
1134.58 5356
1134.59 5271
1134.60 5345
1134.61 5518
1134.63 5566
1134.64 5445
1134.65 5298
1134.66 5065
1134.67 4924
1134.68 4663
1134.70 4566
1134.71 4409
1134.72 4477
1134.73 4440
1134.74 4067
1134.76 3710
1134.77 3554
1134.78 3429
1134.79 3241
1134.80 3137
1134.81 3187
1134.83 3145
1134.84 3222
1134.85 3018
1134.86 2856
1134.87 2839
1134.88 2806
1134.90 2856
1134.91 2953
1134.92 3044
1134.93 3001
1134.94 3062
1134.95 3112
1134.97 3303
1134.98 3302
1134.99 3318
1135.00 3112
1135.01 3071
1135.03 3156
1135.04 3035
1135.05 2869
1135.06 2871
1135.07 2800
1135.08 2571
1135.10 2664
1135.11 2644
1135.12 2606
1135.13 2725
1135.14 2968
1135.15 3118
1135.17 3028
1135.18 2818
1135.19 2658
1135.20 2726
1135.21 2852
1135.22 2757
1135.24 2690
1135.25 2745
1135.26 2906
1135.27 2708
1135.28 2604
1135.30 2587
1135.31 2689
1135.32 2797
1135.33 2591
1135.34 2583
1135.35 2665
1135.37 2744
1135.38 2908
1135.39 2895
1135.40 2784
1135.41 2846
1135.42 2981
1135.44 3159
1135.45 3226
1135.46 3052
1135.47 2996
1135.48 3193
1135.49 3578
1135.51 3705
1135.52 3520
1135.53 3731
1135.54 3939
1135.55 3988
1135.57 4125
1135.58 4263
1135.59 4730
1135.60 4982
1135.61 4985
1135.62 5046
1135.64 4934
1135.65 4524
1135.66 4148
1135.67 4127
1135.68 4024
1135.69 3855
1135.71 3721
1135.72 3624
1135.73 3382
1135.74 3367
1135.75 3349
1135.76 3221
1135.78 3304
1135.79 3237
1135.80 3261
1135.81 3289
1135.82 3226
1135.84 3164
1135.85 3145
1135.86 3024
1135.87 2937
1135.88 2995
1135.89 3060
1135.91 3051
1135.92 3050
1135.93 3017
1135.94 2994
1135.95 2924
1135.96 2830
1135.98 2884
1135.99 2882
1136.00 2803
1136.01 2709
1136.02 2592
1136.03 2481
1136.05 2499
1136.06 2607
1136.07 2613
1136.08 2637
1136.09 2718
1136.11 2902
1136.12 2978
1136.13 2987
1136.14 2857
1136.15 2853
1136.16 2701
1136.18 2427
1136.19 2394
1136.20 2448
1136.21 2346
1136.22 2414
1136.23 2498
1136.25 2640
1136.26 2675
1136.27 2577
1136.28 2509
1136.29 2559
1136.30 2491
1136.32 2390
1136.33 2522
1136.34 2598
1136.35 2629
1136.36 2755
1136.38 2876
1136.39 2904
1136.40 2933
1136.41 2947
1136.42 2793
1136.43 2916
1136.45 3037
1136.46 3056
1136.47 2909
1136.48 2989
1136.49 3056
1136.50 3115
1136.52 3174
1136.53 3176
1136.54 3158
1136.55 3236
1136.56 3571
1136.58 3778
1136.59 3855
1136.60 3927
1136.61 4065
1136.62 4168
1136.63 3947
1136.65 3691
1136.66 3570
1136.67 3610
1136.68 3571
1136.69 3443
1136.70 3319
1136.72 3159
1136.73 3049
1136.74 3002
1136.75 3037
1136.76 3107
1136.77 3155
1136.79 2974
1136.80 2779
1136.81 2857
1136.82 2908
1136.83 2867
1136.85 2777
1136.86 2721
1136.87 2626
1136.88 2713
1136.89 2860
1136.90 2923
1136.92 3060
1136.93 3034
1136.94 2935
1136.95 3053
1136.96 3168
1136.97 3096
1136.99 3019
1137.00 3157
1137.01 3069
1137.02 2968
1137.03 2742
1137.04 2581
1137.06 2502
1137.07 2384
1137.08 2419
1137.09 2602
1137.10 2610
1137.12 2683
1137.13 2740
1137.14 2662
1137.15 2632
1137.16 2572
1137.17 2712
1137.19 2836
1137.20 2737
1137.21 2644
1137.22 2573
1137.23 2454
1137.24 2520
1137.26 2657
1137.27 2781
1137.28 2898
1137.29 2891
1137.30 2796
1137.32 2768
1137.33 2818
1137.34 2759
1137.35 2671
1137.36 2705
1137.37 2784
1137.39 2693
1137.40 2671
1137.41 2800
1137.42 2855
1137.43 2663
1137.44 2865
1137.46 3242
1137.47 3395
1137.48 3425
1137.49 3342
1137.50 3120
1137.51 3096
1137.53 3131
1137.54 3092
1137.55 3086
1137.56 2958
1137.57 2985
1137.59 3037
1137.60 3113
1137.61 3139
1137.62 3149
1137.63 3264
1137.64 3344
1137.66 3220
1137.67 3116
1137.68 3046
1137.69 3099
1137.70 3161
1137.71 3162
1137.73 3048
1137.74 2618
1137.75 2449
1137.76 2374
1137.77 2289
1137.79 2371
1137.80 2429
1137.81 2518
1137.82 2578
1137.83 2785
1137.84 2785
1137.86 2758
1137.87 2766
1137.88 2781
1137.89 2773
1137.90 2788
1137.91 2821
1137.93 2743
1137.94 2782
1137.95 2752
1137.96 2746
1137.97 2721
1137.99 2743
1138.00 2701
1138.01 2693
1138.02 2591
1138.03 2461
1138.04 2279
1138.06 2201
1138.07 2363
1138.08 2540
1138.09 2446
1138.10 2434
1138.11 2479
1138.13 2337
1138.14 2443
1138.15 2430
1138.16 2301
1138.17 2316
1138.18 2300
1138.20 2368
1138.21 2482
1138.22 2529
1138.23 2458
1138.24 2259
1138.26 2256
1138.27 2410
1138.28 2416
1138.29 2360
1138.30 2411
1138.31 2337
1138.33 2165
1138.34 2230
1138.35 2343
1138.36 2543
1138.37 2581
1138.38 2550
1138.40 2591
1138.41 2705
1138.42 2865
1138.43 2864
1138.44 2876
1138.46 2852
1138.47 2598
1138.48 2588
1138.49 2657
1138.50 2844
1138.51 2957
1138.53 2939
1138.54 2942
1138.55 3110
1138.56 3124
1138.57 3139
1138.58 3056
1138.60 3005
1138.61 2913
1138.62 3017
1138.63 2811
1138.64 2715
1138.66 2620
1138.67 2569
1138.68 2570
1138.69 2528
1138.70 2497
1138.71 2636
1138.73 2748
1138.74 2807
1138.75 2693
1138.76 2611
1138.77 2539
1138.78 2711
1138.80 2778
1138.81 2716
1138.82 2668
1138.83 2817
1138.84 2801
1138.85 2958
1138.87 2947
1138.88 2767
1138.89 2511
1138.90 2372
1138.91 2310
1138.93 2304
1138.94 2415
1138.95 2323
1138.96 2347
1138.97 2580
1138.98 2660
1139.00 2711
1139.01 2896
1139.02 2847
1139.03 2748
1139.04 2723
1139.05 2733
1139.07 2678
1139.08 2530
1139.09 2593
1139.10 2650
1139.11 2669
1139.13 2588
1139.14 2611
1139.15 2472
1139.16 2372
1139.17 2240
1139.18 2227
1139.20 2303
1139.21 2396
1139.22 2394
1139.23 2352
1139.24 2278
1139.25 2337
1139.27 2415
1139.28 2596
1139.29 2708
1139.30 2840
1139.31 2798
1139.33 2719
1139.34 2512
1139.35 2331
1139.36 2289
1139.37 2515
1139.38 2867
1139.40 3056
1139.41 2908
1139.42 3080
1139.43 3108
1139.44 2972
1139.45 2955
1139.47 2922
1139.48 2915
1139.49 2862
1139.50 2682
1139.51 2638
1139.53 2624
1139.54 2532
1139.55 2652
1139.56 2829
1139.57 2956
1139.58 2999
1139.60 3011
1139.61 2971
1139.62 2834
1139.63 2815
1139.64 2943
1139.65 3144
1139.67 2988
1139.68 2958
1139.69 3034
1139.70 2991
1139.71 2790
1139.73 2673
1139.74 2874
1139.75 2876
1139.76 2649
1139.77 2781
1139.78 3112
1139.80 3180
1139.81 3128
1139.82 3130
1139.83 3182
1139.84 3180
1139.85 2995
1139.87 2831
1139.88 2806
1139.89 3008
1139.90 2956
1139.91 2841
1139.93 2757
1139.94 2779
1139.95 2886
1139.96 2615
1139.97 2369
1139.98 2298
1140.00 2298
1140.01 2346
1140.02 2451
1140.03 2531
1140.04 2511
1140.05 2472
1140.07 2500
1140.08 2438
1140.09 2411
1140.10 2483
1140.11 2497
1140.13 2442
1140.14 2294
1140.15 2218
1140.16 2173
1140.17 2292
1140.18 2290
1140.20 2461
1140.21 2520
1140.22 2403
1140.23 2666
1140.24 2748
1140.25 2590
1140.27 2365
1140.28 2440
1140.29 2619
1140.30 2643
1140.31 2711
1140.33 2811
1140.34 2714
1140.35 2625
1140.36 2590
1140.37 2665
1140.38 2898
1140.40 2940
1140.41 2872
1140.42 2684
1140.43 2706
1140.44 2667
1140.45 2666
1140.47 2847
1140.48 2772
1140.49 2763
1140.50 2730
1140.51 2703
1140.53 2843
1140.54 2967
1140.55 2865
1140.56 2752
1140.57 2786
1140.58 2858
1140.60 2946
1140.61 2836
1140.62 2740
1140.63 2589
1140.64 2669
1140.65 2858
1140.67 3046
1140.68 2953
1140.69 2841
1140.70 2636
1140.71 2595
1140.73 2433
1140.74 2348
1140.75 2414
1140.76 2633
1140.77 2647
1140.78 2586
1140.80 2785
1140.81 2963
1140.82 2931
1140.83 2841
1140.84 2746
1140.85 2681
1140.87 2717
1140.88 2648
1140.89 2579
1140.90 2521
1140.91 2522
1140.93 2527
1140.94 2586
1140.95 2567
1140.96 2462
1140.97 2390
1140.98 2534
1141.00 2653
1141.01 2612
1141.02 2579
1141.03 2675
1141.04 2580
1141.05 2620
1141.07 2762
1141.08 2805
1141.09 2733
1141.10 2536
1141.11 2436
1141.13 2477
1141.14 2572
1141.15 2698
1141.16 2732
1141.17 2609
1141.18 2484
1141.20 2394
1141.21 2354
1141.22 2304
1141.23 2238
1141.24 2449
1141.25 2725
1141.27 2726
1141.28 2610
1141.29 2640
1141.30 2714
1141.31 2603
1141.33 2708
1141.34 2771
1141.35 2784
1141.36 2954
1141.37 2877
1141.38 2551
1141.40 2503
1141.41 2602
1141.42 2702
1141.43 2606
1141.44 2773
1141.46 2860
1141.47 2926
1141.48 2975
1141.49 2853
1141.50 2844
1141.51 3026
1141.53 3124
1141.54 3116
1141.55 3101
1141.56 3051
1141.57 3022
1141.58 3222
1141.60 3300
1141.61 3117
1141.62 2867
1141.63 2841
1141.64 2889
1141.66 2846
1141.67 2680
1141.68 2612
1141.69 2646
1141.70 2742
1141.71 2858
1141.73 2805
1141.74 2684
1141.75 2852
1141.76 2934
1141.77 2892
1141.78 2922
1141.80 2779
1141.81 2531
1141.82 2503
1141.83 2630
1141.84 2586
1141.86 2572
1141.87 2586
1141.88 2574
1141.89 2641
1141.90 2775
1141.91 2917
1141.93 2815
1141.94 2664
1141.95 2519
1141.96 2403
1141.97 2273
1141.98 2274
1142.00 2145
1142.01 2236
1142.02 2445
1142.03 2646
1142.04 2619
1142.06 2754
1142.07 2811
1142.08 2676
1142.09 2576
1142.10 2705
1142.11 2781
1142.13 2732
1142.14 2663
1142.15 2546
1142.16 2311
1142.17 2133
1142.18 1963
1142.20 2114
1142.21 2169
1142.22 2299
1142.23 2426
1142.24 2590
1142.26 2692
1142.27 2692
1142.28 2550
1142.29 2443
1142.30 2489
1142.31 2484
1142.33 2376
1142.34 2539
1142.35 2797
1142.36 2921
1142.37 2890
1142.39 2829
1142.40 2817
1142.41 3041
1142.42 3155
1142.43 3261
1142.44 3447
1142.46 3782
1142.47 4243
1142.48 4693
1142.49 5171
1142.50 5820
1142.51 6224
1142.53 6505
1142.54 6974
1142.55 7478
1142.56 7616
1142.57 7538
1142.59 7307
1142.60 7251
1142.61 6949
1142.62 6733
1142.63 6215
1142.64 5796
1142.66 5368
1142.67 5281
1142.68 4900
1142.69 4595
1142.70 4274
1142.71 4100
1142.73 3985
1142.74 3807
1142.75 3665
1142.76 3545
1142.77 3333
1142.79 3201
1142.80 3275
1142.81 3392
1142.82 3438
1142.83 3423
1142.84 3043
1142.86 2977
1142.87 2838
1142.88 2856
1142.89 3042
1142.90 3053
1142.92 2835
1142.93 2792
1142.94 2775
1142.95 2674
1142.96 2817
1142.97 2789
1142.99 2527
1143.00 2526
1143.01 2711
1143.02 2755
1143.03 2770
1143.04 2949
1143.06 3190
1143.07 3047
1143.08 2865
1143.09 3034
1143.10 2809
1143.12 2457
1143.13 2208
1143.14 2262
1143.15 2517
1143.16 2697
1143.17 2818
1143.19 2967
1143.20 2869
1143.21 2695
1143.22 2600
1143.23 2608
1143.24 2564
1143.26 2679
1143.27 2803
1143.28 3114
1143.29 3131
1143.30 2870
1143.32 2817
1143.33 2886
1143.34 2845
1143.35 2762
1143.36 2661
1143.37 2764
1143.39 2782
1143.40 2883
1143.41 2789
1143.42 2864
1143.43 3051
1143.45 3297
1143.46 3650
1143.47 3959
1143.48 4140
1143.49 4321
1143.50 4681
1143.52 5131
1143.53 5516
1143.54 5746
1143.55 6017
1143.56 6291
1143.57 6168
1143.59 5916
1143.60 5511
1143.61 5597
1143.62 5602
1143.63 5385
1143.65 5361
1143.66 5183
1143.67 4804
1143.68 4467
1143.69 4399
1143.70 4090
1143.72 3729
1143.73 3481
1143.74 3337
1143.75 3154
1143.76 3074
1143.78 2999
1143.79 3013
1143.80 3042
1143.81 3162
1143.82 3183
1143.83 3157
1143.85 3204
1143.86 3155
1143.87 3210
1143.88 3077
1143.89 2864
1143.90 2740
1143.92 2719
1143.93 2647
1143.94 2594
1143.95 2639
1143.96 2666
1143.98 2537
1143.99 2773
1144.00 2812
1144.01 2774
1144.02 2572
1144.03 2502
1144.05 2593
1144.06 2754
1144.07 2717
1144.08 2717
1144.09 2486
1144.11 2359
1144.12 2258
1144.13 2356
1144.14 2516
1144.15 2714
1144.16 2760
1144.18 2854
1144.19 2941
1144.20 3107
1144.21 3094
1144.22 3023
1144.23 2815
1144.25 2812
1144.26 2718
1144.27 2576
1144.28 2644
1144.29 2642
1144.31 2704
1144.32 2505
1144.33 2507
1144.34 2665
1144.35 2968
1144.36 3095
1144.38 3127
1144.39 3184
1144.40 3278
1144.41 3151
1144.42 3049
1144.44 2962
1144.45 3146
1144.46 3389
1144.47 3343
1144.48 3399
1144.49 3435
1144.51 3641
1144.52 3829
1144.53 4037
1144.54 4037
1144.55 3983
1144.56 3859
1144.58 3751
1144.59 3697
1144.60 3593
1144.61 3624
1144.62 3788
1144.64 3643
1144.65 3495
1144.66 3436
1144.67 3310
1144.68 3191
1144.69 3258
1144.71 3168
1144.72 3070
1144.73 2897
1144.74 2901
1144.75 3029
1144.77 2968
1144.78 2834
1144.79 2594
1144.80 2416
1144.81 2314
1144.82 2356
1144.84 2468
1144.85 2747
1144.86 3002
1144.87 3094
1144.88 3131
1144.89 3058
1144.91 3062
1144.92 2959
1144.93 2932
1144.94 2736
1144.95 2569
1144.97 2603
1144.98 2674
1144.99 2716
1145.00 2900
1145.01 2916
1145.02 2804
1145.04 2682
1145.05 2761
1145.06 2705
1145.07 2575
1145.08 2546
1145.10 2734
1145.11 2745
1145.12 2679
1145.13 2573
1145.14 2504
1145.15 2572
1145.17 2759
1145.18 2712
1145.19 2784
1145.20 2949
1145.21 2869
1145.22 2706
1145.24 2728
1145.25 2686
1145.26 2623
1145.27 2465
1145.28 2401
1145.30 2409
1145.31 2319
1145.32 2226
1145.33 2363
1145.34 2388
1145.35 2394
1145.37 2488
1145.38 2657
1145.39 2778
1145.40 2833
1145.41 2959
1145.43 3092
1145.44 3063
1145.45 3156
1145.46 3176
1145.47 3114
1145.48 3063
1145.50 3050
1145.51 3241
1145.52 3479
1145.53 3484
1145.54 3299
1145.56 3377
1145.57 3519
1145.58 3605
1145.59 3808
1145.60 3792
1145.61 3680
1145.63 3530
1145.64 3393
1145.65 3308
1145.66 3260
1145.67 3176
1145.68 3115
1145.70 2909
1145.71 2820
1145.72 2871
1145.73 2834
1145.74 2722
1145.76 2783
1145.77 2645
1145.78 2581
1145.79 2596
1145.80 2750
1145.81 2787
1145.83 2737
1145.84 2600
1145.85 2586
1145.86 2518
1145.87 2366
1145.89 2262
1145.90 2392
1145.91 2523
1145.92 2662
1145.93 2711
1145.94 2880
1145.96 2737
1145.97 2692
1145.98 2627
1145.99 2809
1146.00 2782
1146.02 2605
1146.03 2602
1146.04 2609
1146.05 2747
1146.06 2896
1146.07 2961
1146.09 2862
1146.10 2637
1146.11 2610
1146.12 2657
1146.13 2783
1146.14 2859
1146.16 3029
1146.17 3143
1146.18 3143
1146.19 3150
1146.20 3061
1146.22 2840
1146.23 2853
1146.24 2972
1146.25 2927
1146.26 2832
1146.27 2630
1146.29 2633
1146.30 2871
1146.31 3022
1146.32 2768
1146.33 2632
1146.35 2555
1146.36 2469
1146.37 2435
1146.38 2423
1146.39 2646
1146.40 2777
1146.42 2849
1146.43 2728
1146.44 2711
1146.45 2775
1146.46 2924
1146.48 2974
1146.49 3033
1146.50 3018
1146.51 2999
1146.52 2967
1146.53 3055
1146.55 3218
1146.56 3284
1146.57 3114
1146.58 2956
1146.59 2847
1146.60 2953
1146.62 3092
1146.63 3061
1146.64 2945
1146.65 3014
1146.66 3172
1146.68 3111
1146.69 2972
1146.70 2787
1146.71 2647
1146.72 2550
1146.73 2626
1146.75 2637
1146.76 2729
1146.77 2599
1146.78 2689
1146.79 2849
1146.81 2803
1146.82 2670
1146.83 2655
1146.84 2801
1146.85 2780
1146.86 2668
1146.88 2484
1146.89 2571
1146.90 2764
1146.91 2824
1146.92 2712
1146.94 2602
1146.95 2614
1146.96 2635
1146.97 2555
1146.98 2627
1146.99 2557
1147.01 2413
1147.02 2293
1147.03 2215
1147.04 2384
1147.05 2580
1147.07 2864
1147.08 3103
1147.09 3020
1147.10 2841
1147.11 2756
1147.12 2657
1147.14 2700
1147.15 2758
1147.16 2500
1147.17 2403
1147.18 2315
1147.19 2356
1147.21 2302
1147.22 2410
1147.23 2570
1147.24 2615
1147.25 2562
1147.27 2541
1147.28 2621
1147.29 2765
1147.30 2660
1147.31 2584
1147.32 2577
[truncated: 4,700,522 more chars]
